# Supplementary material for: Embryonic macrophages orchestrate niche cell homeostasis for the establishment of the definitive hematopoietic stem cell pool
Source: Nat Commun. 2025 May 14;16:4428. doi: 10.1038/s41467-025-59059-9 (PMC12078706; doi:10.1038/s41467-025-59059-9)
Supplement: Supplementary file 3 — Supplementary Data 1 [file 41467_2025_59059_MOESM3_ESM.xlsx]

## Sheet: HSCKO_v_HSCWT_F10
Ensembl_ID	Gene_Symbol	baseMean	log2FoldChange	lfcSE	stat	pvalue	padj	weight	s29_5_RC_WT_HSC_80	s28_4_RC_WT_HSC_90	s_58_BM_WT_HSC_90	s30_6_RCoZ_HSC_80	s_57_BM_KO_HSC_86	average	std	Zscore_s29_RC_WT	Zscore_s28_RC_WT	Zscore_s58_RC_WT	Zscore_s30_RC_KO	Zscore_s57_RC_KO	HSC_WT_RCre	HSC_KO_RCre	Chromosome	Start	End	Length	GC_Content	Strand	Biotype	Description
ENSMUSG00000032380	Dapk2	3483	9.29	1.25	7.41	1.25436e-13	4.68608e-09	0.873	0	0	0	227.4	224.3	90.34	110.648	-0.816465	-0.816465	-0.816465	1.23871	1.21069	0	225.8	9	66158223	66272242	4127	47.04	1	protein_coding	death-associated protein kinase 2 [Source:MGI Symbol;Acc:MGI:1341297]
ENSMUSG00000028641	P3h1	1838.4	9.38	1.28	7.33	2.30094e-13	7.31874e-09	0.419	0	0	1	275.8	933.1	241.98	361.655	-0.669091	-0.669091	-0.666326	0.0935146	1.91099	0.3	604.4	4	119232915	119248975	3846	51.52	1	protein_coding	prolyl 3-hydroxylase 1 [Source:MGI Symbol;Acc:MGI:1888921]
ENSMUSG00000003032	Klf4	5706.6	-7.57	1.05	-7.2	5.87721e-13	7.31874e-09	0.873	114.1	968.6	27.7	0	2.1	222.5	375.352	-0.288796	1.98773	-0.51898	-0.592777	-0.587182	370.1	1	4	55527143	55532466	3049	52.76	-1	protein_coding	Kruppel-like factor 4 (gut) [Source:MGI Symbol;Acc:MGI:1342287]
ENSMUSG00000025969	Nrp2	3936.2	7.47	1.1	6.78	1.24131e-11	1.29333e-07	0.782	0	0	0.5	170.4	22.7	38.72	66.4161	-0.582991	-0.582991	-0.575463	1.98265	-0.241206	0.2	96.5	1	62703285	62818695	11842	46.81	1	protein_coding	neuropilin 2 [Source:MGI Symbol;Acc:MGI:1100492]
ENSMUSG00000059810	Rgs3	1545	8.02	1.19	6.72	1.77358e-11	1.35971e-07	0.851	0	0	1.9	372	277.3	130.24	161.537	-0.806256	-0.806256	-0.794494	1.49663	0.910381	0.6	324.6	4	62559847	62704001	10801	49.7	1	protein_coding	regulator of G-protein signaling 3 [Source:MGI Symbol;Acc:MGI:1354734]
ENSMUSG00000020486	Sept4	2769	9.21	1.38	6.66	2.73476e-11	1.89959e-07	0.782	0	0	0	79.7	405.3	97	157.21	-0.617008	-0.617008	-0.617008	-0.110044	1.96107	0	242.5	11	87566653	87590539	5432	51.03	1	protein_coding	septin 4 [Source:MGI Symbol;Acc:MGI:1270156]
ENSMUSG00000031451	Gas6	12548.6	9.23	1.38	6.7	2.05689e-11	2.16566e-07	0.432	0	0	0	280.1	276.6	111.34	136.368	-0.81647	-0.81647	-0.81647	1.23754	1.21187	0	278.3	8	13465374	13494490	2548	51.33	-1	protein_coding	growth arrest specific 6 [Source:MGI Symbol;Acc:MGI:95660]
ENSMUSG00000061410	Zcchc14	3007.3	8.02	1.22	6.58	4.6376e-11	2.16566e-07	0.873	0	0	0	21.4	154.1	35.1	60.0745	-0.584275	-0.584275	-0.584275	-0.22805	1.98087	0	87.8	8	121598703	121652901	7780	51.6	-1	protein_coding	zinc finger, CCHC domain containing 14 [Source:MGI Symbol;Acc:MGI:2159407]
ENSMUSG00000021190	Lgmn	17745	6.75	1.02	6.63	3.25213e-11	2.72651e-07	0.432	0.8	0.8	0	183.2	0	36.96	73.1209	-0.494524	-0.494524	-0.505464	1.99998	-0.505464	0.5	91.6	12	102394084	102439813	2323	46.69	-1	protein_coding	legumain [Source:MGI Symbol;Acc:MGI:1330838]
ENSMUSG00000008575	Nfib	3193.5	8.48	1.29	6.59	4.30612e-11	3.05592e-07	0.432	0	0	0.5	0	450.7	90.24	180.23	-0.500693	-0.500693	-0.497919	-0.500693	2	0.2	225.4	4	82290173	82705750	14957	41.74	-1	protein_coding	nuclear factor I/B [Source:MGI Symbol;Acc:MGI:103188]
ENSMUSG00000007872	Id3	56611.8	6.22	0.96	6.49	8.76942e-11	3.05592e-07	0.851	0.8	0	0.5	0.6	121.8	24.74	48.5307	-0.493296	-0.50978	-0.499477	-0.497417	1.99997	0.4	61.2	4	136143497	136145755	1791	55.51	1	protein_coding	inhibitor of DNA binding 3 [Source:MGI Symbol;Acc:MGI:96398]
ENSMUSG00000037656	Slc20a2	1488.6	9.35	1.46	6.4	1.5255e-10	4.87299e-07	0.851	0.8	0	0	333.4	815.4	229.92	319.912	-0.716198	-0.718698	-0.718698	0.323464	1.83013	0.3	574.4	8	22476788	22569612	6216	45.06	1	protein_coding	solute carrier family 20, member 2 [Source:MGI Symbol;Acc:MGI:97851]
ENSMUSG00000006356	Crip2	6755.7	8.76	1.38	6.33	2.48593e-10	7.9696e-07	0.782	0	0	0	69.3	302.8	74.42	117.302	-0.634431	-0.634431	-0.634431	-0.0436481	1.94694	0	186	12	113140236	113145506	2099	58.66	1	protein_coding	cysteine rich protein 2 [Source:MGI Symbol;Acc:MGI:1915587]
ENSMUSG00000019577	Pdk4	3217.2	8.44	1.39	6.06	1.37755e-09	3.67592e-06	0.873	0	0	0.5	113.4	313.1	85.4	122.005	-0.699974	-0.699974	-0.695875	0.2295	1.86632	0.2	213.2	6	5483351	5496309	3511	40.66	-1	protein_coding	pyruvate dehydrogenase kinase, isoenzyme 4 [Source:MGI Symbol;Acc:MGI:1351481]
ENSMUSG00000048126	Col6a3	7806.1	7.03	1.16	6.06	1.36394e-09	3.78961e-06	0.782	0	0	0.5	0	147.9	29.68	59.1103	-0.502112	-0.502112	-0.493653	-0.502112	1.99999	0.2	74	1	90765923	90843971	11963	47.34	-1	protein_coding	collagen, type VI, alpha 3 [Source:MGI Symbol;Acc:MGI:88461]
ENSMUSG00000038072	Galnt11	1280.3	8.44	1.4	6.02	1.79381e-09	4.29753e-06	0.851	0	2.4	1.4	688.2	1114.7	361.34	461.162	-0.783543	-0.778339	-0.780507	0.708775	1.63361	1.3	901.5	5	25221904	25265918	6853	45.93	1	protein_coding	polypeptide N-acetylgalactosaminyltransferase 11 [Source:MGI Symbol;Acc:MGI:2444392]
ENSMUSG00000026672	Optn	810.9	10.13	1.74	5.82	5.93566e-09	8.61402e-06	1.284	0	0	0	136.7	1581.3	343.6	621.111	-0.553203	-0.553203	-0.553203	-0.333113	1.99272	0	859	2	5020642	5064051	3753	45.11	-1	protein_coding	optineurin [Source:MGI Symbol;Acc:MGI:1918898]
ENSMUSG00000037949	Ano10	1044.7	8.61	1.46	5.88	4.04496e-09	8.61402e-06	0.851	0	0	0.5	60.1	503.7	112.86	196.794	-0.573494	-0.573494	-0.570953	-0.268098	1.98604	0.2	281.9	9	122175874	122294423	5910	46.82	-1	protein_coding	anoctamin 10 [Source:MGI Symbol;Acc:MGI:2143103]
ENSMUSG00000035168	Tanc1	1669.2	6.31	1.09	5.78	7.32236e-09	1.43974e-05	0.873	3.1	0.8	0	8.6	261.5	54.8	103.394	-0.500031	-0.522276	-0.530013	-0.446836	1.99916	1.3	135	2	59612042	59846149	14570	46.06	1	protein_coding	tetratricopeptide repeat, ankyrin repeat and coiled-coil containing 1 [Source:MGI Symbol;Acc:MGI:1914110]
ENSMUSG00000026628	Atf3	4785.9	8.16	1.43	5.7	1.17555e-08	2.2268e-05	0.851	0	0	0	0	244.3	48.86	97.72	-0.5	-0.5	-0.5	-0.5	2	0	122.1	1	191170296	191218039	2154	46.24	-1	protein_coding	activating transcription factor 3 [Source:MGI Symbol;Acc:MGI:109384]
ENSMUSG00000045975	C2cd2	688.3	7.99	1.42	5.6	2.09315e-08	2.2268e-05	1.46	0	0.8	1.9	252.5	703.9	191.82	273.957	-0.700184	-0.697264	-0.693248	0.221495	1.8692	0.9	478.2	16	97855209	97962598	7767	44.43	-1	protein_coding	C2 calcium-dependent domain containing 2 [Source:MGI Symbol;Acc:MGI:1891883]
ENSMUSG00000090035	Galnt4	554	9.18	1.69	5.44	5.19321e-08	4.51786e-05	1.704	0	0	0	696.2	62.6	151.76	273.298	-0.555292	-0.555292	-0.555292	1.99211	-0.326238	0	379.4	10	99108159	99113247	5089	45.67	1	protein_coding	polypeptide N-acetylgalactosaminyltransferase 4 [Source:MGI Symbol;Acc:MGI:894692]
ENSMUSG00000046185	Zfp84	366.1	9.74	1.8	5.41	6.16798e-08	4.99987e-05	1.749	0	0	0	406.9	1186.3	318.64	461.566	-0.690345	-0.690345	-0.690345	0.191218	1.87982	0	796.6	7	29768552	29779821	4113	45.35	1	protein_coding	zinc finger protein 84 [Source:MGI Symbol;Acc:MGI:107780]
ENSMUSG00000020289	Nprl3	380.2	9.85	1.84	5.36	8.27488e-08	6.35596e-05	1.704	0	0	0	952.4	1354.9	461.46	579.326	-0.796546	-0.796546	-0.796546	0.847433	1.54221	0	1153.6	11	32225628	32267707	7572	48.14	-1	protein_coding	nitrogen permease regulator-like 3 [Source:MGI Symbol;Acc:MGI:109258]
ENSMUSG00000012296	Tjap1	318.5	9.56	1.78	5.36	8.30235e-08	6.35596e-05	1.704	0	0	0	655.1	637.2	258.46	316.598	-0.816366	-0.816366	-0.816366	1.25282	1.19628	0	646.2	17	46257851	46283026	4701	52.05	-1	protein_coding	tight junction associated protein 1 [Source:MGI Symbol;Acc:MGI:1921344]
ENSMUSG00000052727	Map1b	1727.2	8.07	1.48	5.45	4.98855e-08	7.7002e-05	0.782	0	0	0	123.2	96.3	43.9	54.4351	-0.806466	-0.806466	-0.806466	1.45678	0.962615	0	109.8	13	99421446	99516540	15846	45.38	-1	protein_coding	microtubule-associated protein 1B [Source:MGI Symbol;Acc:MGI:1306778]
ENSMUSG00000035151	Elmod2	1062	7.88	1.45	5.44	5.42307e-08	7.7002e-05	0.873	2.4	0	1	701.1	379.1	216.72	282.994	-0.757332	-0.765812	-0.762279	1.71163	0.573794	1.1	540.1	8	83312632	83332486	11138	42.06	-1	protein_coding	ELMO/CED-12 domain containing 2 [Source:MGI Symbol;Acc:MGI:2445165]
ENSMUSG00000043336	Filip1l	1253.8	7.95	1.47	5.4	6.53924e-08	0.000149206	0.51	0.8	0.8	0.5	294.8	489.9	157.36	201.544	-0.776803	-0.776803	-0.778292	0.681936	1.64996	0.7	392.4	16	57353093	57573126	5335	42.04	1	protein_coding	filamin A interacting protein 1-like [Source:MGI Symbol;Acc:MGI:1925999]
ENSMUSG00000022272	Myo10	1732.9	6.06	1.12	5.42	6.10234e-08	0.000163762	0.419	0.8	0	0.5	99.9	0.7	20.38	39.761	-0.492443	-0.512563	-0.499988	1.99995	-0.494958	0.4	50.3	15	25622525	25813673	10122	46.9	1	protein_coding	myosin X [Source:MGI Symbol;Acc:MGI:107716]
ENSMUSG00000018417	Myo1b	3449.9	-7.14	1.33	-5.37	8.02856e-08	0.000201929	0.432	0.8	0.8	304.7	0	0	61.26	121.721	-0.496712	-0.496712	1.99999	-0.503284	-0.503284	102.1	0	1	51749765	51916071	10792	43.11	-1	protein_coding	myosin IB [Source:MGI Symbol;Acc:MGI:107752]
ENSMUSG00000033728	Lrrc14	339.8	9.28	1.83	5.09	3.65701e-07	0.000204607	1.88	0	0	0	511.7	737.6	249.86	314.242	-0.795119	-0.795119	-0.795119	0.833243	1.55212	0	624.7	15	76710623	76717699	5647	52.8	1	protein_coding	leucine rich repeat containing 14 [Source:MGI Symbol;Acc:MGI:2445060]
ENSMUSG00000027860	Vangl1	626.4	7.95	1.55	5.14	2.76225e-07	0.000219232	1.284	0.8	0	0	1.2	428	86	171.001	-0.498244	-0.502922	-0.502922	-0.495905	1.99999	0.3	214.6	3	102153583	102204693	7156	47.33	-1	protein_coding	VANGL planar cell polarity 1 [Source:MGI Symbol;Acc:MGI:2159344]
ENSMUSG00000037936	Scarb1	915.8	9.06	1.77	5.11	3.16299e-07	0.000236271	1.284	0	0.8	1	1326.2	1855.8	636.76	796.93	-0.799016	-0.798013	-0.797762	0.86512	1.52967	0.6	1591	5	125277087	125341094	8500	51.23	-1	protein_coding	scavenger receptor class B, member 1 [Source:MGI Symbol;Acc:MGI:893578]
ENSMUSG00000003154	Foxj2	384.5	7.58	1.5	5.05	4.39404e-07	0.000236271	1.803	0	0	2.9	413.1	401.8	163.56	199.17	-0.821207	-0.821207	-0.806647	1.2529	1.19616	1	407.5	6	122819914	122845366	5346	49.31	1	protein_coding	forkhead box J2 [Source:MGI Symbol;Acc:MGI:1926805]
ENSMUSG00000020181	Nav3	1270.2	7.19	1.36	5.28	1.30545e-07	0.000238291	0.51	1.6	0	0.5	106.6	275.2	76.78	107.355	-0.700293	-0.715197	-0.710539	0.27777	1.84826	0.7	190.9	10	109681259	110456204	16536	38.48	-1	protein_coding	neuron navigator 3 [Source:MGI Symbol;Acc:MGI:2183703]
ENSMUSG00000029207	Apbb2	2980.7	7.2	1.39	5.18	2.18742e-07	0.000253233	0.782	0	0	0.5	0	189.2	37.94	75.6302	-0.501651	-0.501651	-0.49504	-0.501651	1.99999	0.2	94.6	5	66298703	66618784	10966	45.18	-1	protein_coding	amyloid beta (A4) precursor protein-binding, family B, member 2 [Source:MGI Symbol;Acc:MGI:108405]
ENSMUSG00000022885	St6gal1	790.2	8.49	1.68	5.06	4.28829e-07	0.000264802	1.413	0	0	0	384.9	0	76.98	153.96	-0.5	-0.5	-0.5	2	-0.5	0	192.4	16	23224740	23360350	4916	45.6	1	protein_coding	beta galactoside alpha 2,6 sialyltransferase 1 [Source:MGI Symbol;Acc:MGI:108470]
ENSMUSG00000040356	Skiv2l	391.6	7.65	1.53	4.99	5.93604e-07	0.000264802	1.88	0	0.8	0.5	423.5	28.2	90.6	166.797	-0.543174	-0.538378	-0.540177	1.99584	-0.374107	0.4	225.8	17	34839228	34850210	4977	54.58	-1	protein_coding	superkiller viralicidic activity 2-like (S. cerevisiae) [Source:MGI Symbol;Acc:MGI:1099835]
ENSMUSG00000057230	Aak1	790.3	6.69	1.32	5.05	4.47647e-07	0.000264802	1.413	0.8	0.8	11.9	894.1	525.7	286.66	364.705	-0.783812	-0.783812	-0.753376	1.66557	0.655434	4.5	709.9	6	86849517	87003223	21453	43.46	1	protein_coding	AP2 associated kinase 1 [Source:MGI Symbol;Acc:MGI:1098687]
ENSMUSG00000004473	Clec11a	2389.4	7.04	1.34	5.25	1.50772e-07	0.000293342	0.419	0	0	0.5	37.4	99.8	27.54	38.9019	-0.707934	-0.707934	-0.695082	0.253458	1.85749	0.2	68.6	7	44302687	44306902	2978	53.84	-1	protein_coding	C-type lectin domain family 11, member a [Source:MGI Symbol;Acc:MGI:1298219]
ENSMUSG00000039607	Rbms3	2467.1	7.06	1.35	5.21	1.8852e-07	0.00035784	0.419	0	0.8	1	0	315.8	63.52	126.141	-0.503565	-0.497223	-0.495637	-0.503565	1.99999	0.6	157.9	9	116572746	117872584	10930	43.29	-1	protein_coding	RNA binding motif, single stranded interacting protein [Source:MGI Symbol;Acc:MGI:2444477]
ENSMUSG00000027615	Hps3	462.7	8.21	1.66	4.93	8.24833e-07	0.000367746	1.701	0	0.8	1.4	550.9	860.8	282.78	359.068	-0.78754	-0.785312	-0.783641	0.746712	1.60978	0.7	705.9	3	19995945	20035315	9103	41.44	-1	protein_coding	HPS3, biogenesis of lysosomal organelles complex 2 subunit 1 [Source:MGI Symbol;Acc:MGI:2153839]
ENSMUSG00000029661	Col1a2	102414	6.45	1.27	5.06	4.15619e-07	0.000367746	0.873	0	0.8	1	3.7	196.8	40.46	78.1799	-0.517524	-0.507291	-0.504733	-0.470197	1.99975	0.6	100.2	6	4504814	4541544	12426	40.94	1	protein_coding	collagen, type I, alpha 2 [Source:MGI Symbol;Acc:MGI:88468]
ENSMUSG00000053113	Socs3	4346.9	8.23	1.59	5.18	2.19501e-07	0.00037961	0.419	0	0	0	383	0.7	76.74	153.13	-0.501142	-0.501142	-0.501142	2	-0.496571	0	191.9	11	117966079	117970047	2891	61.02	-1	protein_coding	suppressor of cytokine signaling 3 [Source:MGI Symbol;Acc:MGI:1201791]
ENSMUSG00000030352	Tspan9	837.8	6.81	1.36	5	5.84536e-07	0.00037961	1.122	0.8	0	2.4	212	209.9	85.02	102.826	-0.81905	-0.82683	-0.80349	1.2349	1.21447	1.1	211	6	127961396	128143594	4975	51.03	-1	protein_coding	tetraspanin 9 [Source:MGI Symbol;Acc:MGI:1924558]
ENSMUSG00000015846	Rxra	462.5	7.73	1.56	4.96	6.88722e-07	0.000380258	1.284	0	0	0.5	18.4	289.7	61.72	114.209	-0.540414	-0.540414	-0.536036	-0.379306	1.99617	0.2	154	2	27676440	27762957	6303	54.37	1	protein_coding	retinoid X receptor alpha [Source:MGI Symbol;Acc:MGI:98214]
ENSMUSG00000025666	Tmem47	5110.4	-7.2	1.44	-5.01	5.4731e-07	0.000446374	0.851	0	653.5	0	0	0	130.7	261.4	-0.5	2	-0.5	-0.5	-0.5	217.8	0	X	81070698	81097872	4025	35.31	1	protein_coding	transmembrane protein 47 [Source:MGI Symbol;Acc:MGI:2177570]
ENSMUSG00000029185	Fam114a1	1606.1	7.4	1.48	5	5.76874e-07	0.000448979	0.873	0	0.8	0	210.2	65.4	55.28	81.4647	-0.678577	-0.668756	-0.678577	1.90168	0.124226	0.3	137.8	5	64970071	65041886	2976	44.54	1	protein_coding	family with sequence similarity 114, member A1 [Source:MGI Symbol;Acc:MGI:1915553]
ENSMUSG00000044026	Slc35g1	417.1	9.09	1.88	4.85	1.24155e-06	0.000461129	1.738	0	0	0	618.4	0	123.68	247.36	-0.5	-0.5	-0.5	2	-0.5	0	309.2	19	38395980	38405610	4642	45.17	1	protein_coding	solute carrier family 35, member G1 [Source:MGI Symbol;Acc:MGI:2444789]
ENSMUSG00000031617	Tmem184c	1235.9	8.56	1.71	5.01	5.43478e-07	0.000461129	0.782	0	0	0	374.4	253.9	125.66	158.549	-0.792564	-0.792564	-0.792564	1.56886	0.808837	0	314.2	8	77595982	77610698	2723	41.52	-1	protein_coding	transmembrane protein 184C [Source:MGI Symbol;Acc:MGI:2384562]
ENSMUSG00000022894	Adamts5	8452.9	-6.52	1.3	-5	5.64289e-07	0.000461129	0.782	0.8	0	201.6	0	0	40.48	80.5606	-0.492548	-0.502479	1.99999	-0.502479	-0.502479	67.5	0	16	85856173	85901828	10791	40.11	-1	protein_coding	a disintegrin-like and metallopeptidase (reprolysin type) with thrombospondin type 1 motif, 5 (aggrecanase-2) [Source:MGI Symbol;Acc:MGI:1346321]
ENSMUSG00000033365	Ipo13	335.4	8.33	1.73	4.83	1.36659e-06	0.000484537	1.738	0.8	0	0	492.1	350.2	168.62	211.016	-0.795294	-0.799085	-0.799085	1.53296	0.860502	0.3	421.2	4	117894486	117914999	4207	51.65	-1	protein_coding	importin 13 [Source:MGI Symbol;Acc:MGI:2385205]
ENSMUSG00000039208	Metrnl	587.4	8	1.65	4.83	1.33953e-06	0.000484537	1.701	0	0	0	0	209.2	41.84	83.68	-0.5	-0.5	-0.5	-0.5	2	0	104.6	11	121701544	121716306	1586	50.65	1	protein_coding	meteorin, glial cell differentiation regulator-like [Source:MGI Symbol;Acc:MGI:2384806]
ENSMUSG00000074102	Rbm15b	568.5	5.93	1.23	4.83	1.39177e-06	0.000494112	1.701	19.7	0	1.9	1078.6	77.8	235.6	422.442	-0.511076	-0.55771	-0.553212	1.99554	-0.373543	7.2	578.2	9	106880918	106887428	6511	56.4	-1	protein_coding	RNA binding motif protein 15B [Source:MGI Symbol;Acc:MGI:1923598]
ENSMUSG00000025357	Dgka	421	8.04	1.69	4.75	2.01632e-06	0.000687865	1.738	0	0	1.4	595.1	359.2	191.14	245.152	-0.779679	-0.779679	-0.773968	1.64779	0.685533	0.5	477.1	10	128720134	128744855	4762	46.62	-1	protein_coding	diacylglycerol kinase, alpha [Source:MGI Symbol;Acc:MGI:102952]
ENSMUSG00000020300	Cpeb4	1907.6	7.28	1.49	4.88	1.06395e-06	0.000697318	0.873	0.8	0	0.5	79.1	281.4	72.36	108.87	-0.657295	-0.664644	-0.660051	0.0619085	1.92008	0.4	180.2	11	31872211	31935634	6369	36.9	1	protein_coding	cytoplasmic polyadenylation element binding protein 4 [Source:MGI Symbol;Acc:MGI:1914829]
ENSMUSG00000028967	Errfi1	14001.9	7.22	1.48	4.89	1.03005e-06	0.000697318	0.851	0	0.8	0	0	274.6	55.08	109.76	-0.50182	-0.494532	-0.50182	-0.50182	1.99999	0.3	137.3	4	150853919	150868892	3582	43.8	1	protein_coding	ERBB receptor feedback inhibitor 1 [Source:MGI Symbol;Acc:MGI:1921405]
ENSMUSG00000026580	Selp	1388.9	6.41	1.28	4.99	5.8903e-07	0.000700069	0.473	0	0	4.8	87	326.8	83.72	125.972	-0.664591	-0.664591	-0.626487	0.0260375	1.92963	1.6	206.9	1	164115264	164150026	4413	43.72	1	protein_coding	selectin, platelet [Source:MGI Symbol;Acc:MGI:98280]
ENSMUSG00000021186	Fbln5	16404.8	-6.64	1.36	-4.87	1.12557e-06	0.000712702	0.873	0	0	367.8	0	0	73.56	147.12	-0.5	-0.5	2	-0.5	-0.5	122.6	0	12	101746565	101819055	6911	45.45	-1	protein_coding	fibulin 5 [Source:MGI Symbol;Acc:MGI:1346091]
ENSMUSG00000017756	Slc12a7	599.5	7.72	1.63	4.74	2.14718e-06	0.000729035	1.601	0	0.8	0	319.9	112.8	86.7	124.48	-0.696499	-0.690072	-0.696499	1.8734	0.209673	0.3	216.4	13	73733094	73816754	12669	49.44	1	protein_coding	solute carrier family 12, member 7 [Source:MGI Symbol;Acc:MGI:1342283]
ENSMUSG00000029104	Htt	438.4	6.28	1.33	4.71	2.42009e-06	0.000739683	1.749	5.5	0	8.6	803.4	271.8	217.86	310.521	-0.683883	-0.701595	-0.6739	1.88567	0.173708	4.7	537.6	5	34761740	34912534	24438	42.43	1	protein_coding	huntingtin [Source:MGI Symbol;Acc:MGI:96067]
ENSMUSG00000023067	Cdkn1a	7721.6	-5.38	1.11	-4.85	1.25395e-06	0.000775269	0.851	54.3	127.2	0	1.2	0	36.54	49.9077	0.355857	1.81655	-0.732151	-0.708107	-0.732151	60.5	0.6	17	29090976	29100727	3553	53.86	1	protein_coding	cyclin-dependent kinase inhibitor 1A (P21) [Source:MGI Symbol;Acc:MGI:104556]
ENSMUSG00000041460	Cacna2d4	12.2	9.21	1.96	4.7	2.63147e-06	0.000786933	1.704	0	0	0	117.7	384.6	100.46	149.204	-0.673306	-0.673306	-0.673306	0.115546	1.90437	0	251.2	6	119236526	119352407	9478	48.73	1	protein_coding	calcium channel, voltage-dependent, alpha 2/delta subunit 4 [Source:MGI Symbol;Acc:MGI:2442632]
ENSMUSG00000041570	Camsap2	1600.3	7.24	1.46	4.97	6.62435e-07	0.000786933	0.432	0	0	0	3.7	108	22.34	42.854	-0.521305	-0.521305	-0.521305	-0.434966	1.99888	0	55.9	1	136268123	136346104	9195	41.83	-1	protein_coding	calmodulin regulated spectrin-associated protein family, member 2 [Source:MGI Symbol;Acc:MGI:1922434]
ENSMUSG00000050910	Cdr2l	899.3	7.11	1.51	4.7	2.55454e-06	0.000906672	1.413	0.8	0	0.5	60.7	245.7	61.54	94.9926	-0.639418	-0.64784	-0.642576	-0.00884279	1.93868	0.4	153.2	11	115381916	115396132	3700	52.72	1	protein_coding	cerebellar degeneration-related protein 2-like [Source:MGI Symbol;Acc:MGI:2684867]
ENSMUSG00000089991	Gm16332	301.2	6.19	1.35	4.6	4.29771e-06	0.00105338	2.016	0	0	0.5	0	65.4	13.18	26.1107	-0.504774	-0.504774	-0.485624	-0.504774	1.99994	0.2	32.7	1	139862957	139936477	2967	37.14	-1	unprocessed_pseudogene	predicted gene 16332 [Source:MGI Symbol;Acc:MGI:3840155]
ENSMUSG00000022037	Clu	12693	-5.97	1.26	-4.76	1.93684e-06	0.00107995	0.873	251	0.8	0	0	0.7	50.5	100.251	1.99999	-0.495758	-0.503738	-0.503738	-0.496755	83.9	0.3	14	65968483	65981547	3437	50.62	1	protein_coding	clusterin [Source:MGI Symbol;Acc:MGI:88423]
ENSMUSG00000037992	Rara	312.5	7.84	1.7	4.61	4.03562e-06	0.00113585	1.704	0	0	0	79.7	141.1	44.16	57.4644	-0.768476	-0.768476	-0.768476	0.61847	1.68696	0	110.4	11	98927818	98974942	4365	55.57	1	protein_coding	retinoic acid receptor, alpha [Source:MGI Symbol;Acc:MGI:97856]
ENSMUSG00000043895	S1pr2	348.9	7.42	1.61	4.59	4.33506e-06	0.0011364	1.803	0.8	0	0	189.4	53.7	48.78	73.2929	-0.654634	-0.665549	-0.665549	1.9186	0.0671279	0.3	121.5	9	20962361	20976781	7971	51.49	-1	protein_coding	sphingosine-1-phosphate receptor 2 [Source:MGI Symbol;Acc:MGI:99569]
ENSMUSG00000038375	Trp53inp2	929.1	7.06	1.53	4.63	3.73975e-06	0.00119356	1.46	0	0	0	0	99.8	19.96	39.92	-0.5	-0.5	-0.5	-0.5	2	0	49.9	2	155381059	155389850	5257	51.18	1	protein_coding	transformation related protein 53 inducible nuclear protein 2 [Source:MGI Symbol;Acc:MGI:1915978]
ENSMUSG00000032501	Trib1	1623.1	7.34	1.56	4.72	2.33353e-06	0.00122784	0.873	0	0.8	0	17.2	290.4	61.68	114.548	-0.538463	-0.531479	-0.538463	-0.388308	1.99671	0.3	153.8	15	59648350	59657099	6248	52.18	1	protein_coding	tribbles pseudokinase 1 [Source:MGI Symbol;Acc:MGI:2443397]
ENSMUSG00000026837	Col5a1	2168.4	7.12	1.47	4.85	1.21695e-06	0.00129737	0.419	0	0	0	0	92.2	18.44	36.88	-0.5	-0.5	-0.5	-0.5	2	0	46.1	2	27886425	28039514	8559	51.15	1	protein_coding	collagen, type V, alpha 1 [Source:MGI Symbol;Acc:MGI:88457]
ENSMUSG00000029009	Mthfr	339.6	6.78	1.49	4.55	5.39557e-06	0.00129737	1.88	6.3	0	0	334	479.6	163.98	203.551	-0.774647	-0.805597	-0.805597	0.835271	1.55057	2.1	406.8	4	148039077	148059551	7315	52	1	protein_coding	methylenetetrahydrofolate reductase [Source:MGI Symbol;Acc:MGI:106639]
ENSMUSG00000063605	Ccdc102a	331	8.12	1.78	4.56	5.04021e-06	0.00130358	1.704	0	0	0	57.6	252.5	62.02	97.8178	-0.634036	-0.634036	-0.634036	-0.0451861	1.94729	0	155.1	8	94902869	94918098	2504	54.53	-1	protein_coding	coiled-coil domain containing 102A [Source:MGI Symbol;Acc:MGI:2686927]
ENSMUSG00000036206	Sh3bp4	483	8.18	1.79	4.56	5.05123e-06	0.00137204	1.601	0	0	0	266.6	205.7	94.46	117.281	-0.805414	-0.805414	-0.805414	1.46775	0.948488	0	236.2	1	89070415	89155068	5112	49.31	1	protein_coding	SH3-domain binding protein 4 [Source:MGI Symbol;Acc:MGI:2138297]
ENSMUSG00000036989	Trim3	428.1	7.69	1.7	4.53	5.77691e-06	0.00142622	1.738	0	0	0	45.4	159	40.88	61.6219	-0.663401	-0.663401	-0.663401	0.0733506	1.91685	0	102.2	7	105604463	105633571	4569	47.95	-1	protein_coding	tripartite motif-containing 3 [Source:MGI Symbol;Acc:MGI:1860040]
ENSMUSG00000031342	Gpm6b	4402.5	8.02	1.66	4.82	1.45403e-06	0.00146959	0.419	0	0	0	109.1	233.3	68.48	92.6112	-0.739436	-0.739436	-0.739436	0.438608	1.7797	0	171.2	X	166238911	166388988	5600	41.79	1	protein_coding	glycoprotein m6b [Source:MGI Symbol;Acc:MGI:107672]
ENSMUSG00000074582	Arfgef2	791.1	6.3	1.38	4.55	5.31015e-06	0.00152094	1.46	3.9	0	1.9	437.6	50.2	98.72	170.473	-0.556219	-0.579096	-0.567951	1.98789	-0.284621	1.9	243.9	2	166805588	166898052	8770	47.61	1	protein_coding	ADP-ribosylation factor guanine nucleotide-exchange factor 2 (brefeldin A-inhibited) [Source:MGI Symbol;Acc:MGI:2139354]
ENSMUSG00000095272	Gm24242	16.9	7.26	1.61	4.5	6.7508e-06	0.00163549	1.704	0	0	0	0	84.6	16.92	33.84	-0.5	-0.5	-0.5	-0.5	2	0	42.3	5	151700202	151700308	107	44.86	-1	snRNA	predicted gene, 24242 [Source:MGI Symbol;Acc:MGI:5454019]
ENSMUSG00000039115	Itga9	1785.4	5.34	1.15	4.66	3.23295e-06	0.00168423	0.782	0	0	2.4	95.6	7.6	21.12	37.3433	-0.565563	-0.565563	-0.501295	1.99447	-0.362046	0.8	51.6	9	118606690	118901003	7691	47.48	1	protein_coding	integrin alpha 9 [Source:MGI Symbol;Acc:MGI:104756]
ENSMUSG00000022883	Robo1	924.7	7.43	1.64	4.53	5.95506e-06	0.00169896	1.411	0	0	0	0	175.5	35.1	70.2	-0.5	-0.5	-0.5	-0.5	2	0	87.7	16	72308306	73046095	16511	38.82	1	protein_coding	roundabout guidance receptor 1 [Source:MGI Symbol;Acc:MGI:1274781]
ENSMUSG00000029624	Ptcd1	273.4	8.43	1.89	4.47	7.93577e-06	0.00180434	1.749	0	0	0	355.4	280.1	127.1	157.476	-0.807108	-0.807108	-0.807108	1.44975	0.971578	0	317.8	5	145147514	145167108	3271	49.62	-1	protein_coding	pentatricopeptide repeat domain 1 [Source:MGI Symbol;Acc:MGI:1919049]
ENSMUSG00000037344	Slc12a9	184.5	8.21	1.86	4.42	9.9313e-06	0.00184081	2.119	0	0	0	74.8	360.6	87.08	139.795	-0.622914	-0.622914	-0.622914	-0.0878431	1.95658	0	217.7	5	137314558	137333597	5020	50.43	-1	protein_coding	solute carrier family 12 (potassium/chloride transporters), member 9 [Source:MGI Symbol;Acc:MGI:1933532]
ENSMUSG00000000266	Mid2	1475.8	7.31	1.59	4.6	4.26157e-06	0.00189465	0.873	0	0	0	62.5	90.1	30.52	38.3847	-0.795109	-0.795109	-0.795109	0.833145	1.55218	0	76.3	X	140664599	140767715	8114	40.18	1	protein_coding	midline 2 [Source:MGI Symbol;Acc:MGI:1344333]
ENSMUSG00000091971	Hspa1a	10484.9	7.16	1.55	4.62	3.86417e-06	0.00189465	0.782	0	0	0.5	0	273.2	54.74	109.23	-0.501144	-0.501144	-0.496566	-0.501144	2	0.2	136.6	17	34969190	34972156	2967	58.95	-1	protein_coding	heat shock protein 1A [Source:MGI Symbol;Acc:MGI:96244]
ENSMUSG00000030207	Fam234b	248.3	8.84	1.99	4.44	8.80969e-06	0.00192206	1.738	0	0	0	759.9	834	318.78	391.127	-0.81503	-0.81503	-0.81503	1.12782	1.31727	0	796.9	6	135197977	135244955	6912	48.15	1	protein_coding	family with sequence similarity 234, member B [Source:MGI Symbol;Acc:MGI:1921775]
ENSMUSG00000037370	Enpp1	3363.5	7.67	1.67	4.59	4.45397e-06	0.00211905	0.782	0	0	0.5	0	419.1	83.92	167.59	-0.500746	-0.500746	-0.497762	-0.500746	2	0.2	209.5	10	24637914	24712159	10257	41.98	-1	protein_coding	ectonucleotide pyrophosphatase/phosphodiesterase 1 [Source:MGI Symbol;Acc:MGI:97370]
ENSMUSG00000022150	Dab2	4608.6	6.58	1.4	4.71	2.47139e-06	0.00211905	0.432	0	0	0.5	0	119.7	24.04	47.8304	-0.502609	-0.502609	-0.492156	-0.502609	1.99998	0.2	59.9	15	6299788	6440712	7342	41.15	1	protein_coding	disabled 2, mitogen-responsive phosphoprotein [Source:MGI Symbol;Acc:MGI:109175]
ENSMUSG00000011832	Evi5l	108.4	7.88	1.81	4.35	1.37837e-05	0.00227895	2.216	0	0	0	148.9	66.7	43.12	58.8616	-0.732566	-0.732566	-0.732566	1.7971	0.400601	0	107.8	8	4166567	4211257	8524	48.54	1	protein_coding	ecotropic viral integration site 5 like [Source:MGI Symbol;Acc:MGI:2442167]
ENSMUSG00000022656	Nectin3	753.8	7.23	1.63	4.44	9.06974e-06	0.002315	1.411	0	0	0	30.6	92.9	24.7	36.1007	-0.684196	-0.684196	-0.684196	0.163432	1.88916	0	61.8	16	46387706	46498525	12747	39.7	-1	protein_coding	nectin cell adhesion molecule 3 [Source:MGI Symbol;Acc:MGI:1930171]
ENSMUSG00000024232	Bambi	3407.6	6.42	1.37	4.69	2.79196e-06	0.002315	0.432	0	0.8	0.5	156.3	3.4	32.2	62.0612	-0.518843	-0.505952	-0.510786	1.99964	-0.464058	0.4	79.9	18	3507923	3516404	5074	43.68	1	protein_coding	BMP and activin membrane-bound inhibitor [Source:MGI Symbol;Acc:MGI:1915260]
ENSMUSG00000044674	Fzd1	1650.9	7.47	1.64	4.56	5.17829e-06	0.00234394	0.782	0	0	0.5	208.4	112.2	64.22	84.1411	-0.763242	-0.763242	-0.7573	1.71355	0.570233	0.2	160.3	5	4753839	4758035	4197	55.66	-1	protein_coding	frizzled class receptor 1 [Source:MGI Symbol;Acc:MGI:1196625]
ENSMUSG00000054843	Atrnl1	463.2	7.22	1.64	4.4	1.07003e-05	0.00234394	1.601	0.8	0	0	213.9	68.8	56.7	82.9612	-0.673809	-0.683452	-0.683452	1.89486	0.145851	0.3	141.3	19	57611034	58133343	6586	42	1	protein_coding	attractin like 1 [Source:MGI Symbol;Acc:MGI:2147749]
ENSMUSG00000024501	Dpysl3	4602.4	5.72	1.27	4.52	6.32448e-06	0.00251353	0.873	0	0	0.5	0.6	55.7	11.36	22.1714	-0.512372	-0.512372	-0.489821	-0.48531	1.99987	0.2	28.2	18	43320984	43438286	6608	41.81	-1	protein_coding	dihydropyrimidinase-like 3 [Source:MGI Symbol;Acc:MGI:1349762]
ENSMUSG00000030849	Fgfr2	6131.2	6.99	1.5	4.65	3.35044e-06	0.00274469	0.419	0.8	0	0	0	222.3	44.62	88.8405	-0.493243	-0.502248	-0.502248	-0.502248	1.99999	0.3	111.1	7	130162451	133123350	10328	45.77	-1	protein_coding	fibroblast growth factor receptor 2 [Source:MGI Symbol;Acc:MGI:95523]
ENSMUSG00000041482	Piezo2	690	8.08	1.83	4.41	1.04874e-05	0.00277453	1.284	0	0	0	0.6	482.4	96.6	192.9	-0.500777	-0.500777	-0.500777	-0.497667	2	0	241.5	18	63010213	63387183	17162	42.52	-1	protein_coding	piezo-type mechanosensitive ion channel component 2 [Source:MGI Symbol;Acc:MGI:1918781]
ENSMUSG00000070047	Fat1	3320.7	7.43	1.6	4.63	3.60788e-06	0.00280649	0.432	0	0	0.5	137.9	178.9	63.46	78.5952	-0.807429	-0.807429	-0.801067	0.947132	1.46879	0.2	158.4	8	44935447	45052257	15655	44.62	1	protein_coding	FAT atypical cadherin 1 [Source:MGI Symbol;Acc:MGI:109168]
ENSMUSG00000025372	Baiap2	769.2	7.29	1.67	4.37	1.24413e-05	0.00283621	1.46	0	0	0.5	283.1	9.6	58.64	112.29	-0.522221	-0.522221	-0.517768	1.99894	-0.436728	0.2	146.4	11	119942763	120006782	4992	52.41	1	protein_coding	brain-specific angiogenesis inhibitor 1-associated protein 2 [Source:MGI Symbol;Acc:MGI:2137336]
ENSMUSG00000111684	Gm8543	18	4.67	1.08	4.32	1.53293e-05	0.00288689	1.749	2.4	0	1	15.9	51.6	14.18	19.5794	-0.601652	-0.72423	-0.673156	0.0878474	1.91119	1.1	33.8	9	39074102	39075735	1130	51.35	1	processed_pseudogene	predicted gene 8543 [Source:MGI Symbol;Acc:MGI:3648878]
ENSMUSG00000039202	Abhd2	135.5	5.84	1.35	4.32	1.56729e-05	0.00292209	1.749	0.8	0.8	1	89.5	63.3	31.08	37.9199	-0.798526	-0.798526	-0.793251	1.54062	0.849686	0.8	76.4	7	79273199	79365508	10573	47.49	1	protein_coding	abhydrolase domain containing 2 [Source:MGI Symbol;Acc:MGI:1914344]
ENSMUSG00000005883	Spo11	25.5	10.34	2.38	4.35	1.38376e-05	0.0029599	1.48	0	0	0	63.7	1292.2	271.18	511.106	-0.530575	-0.530575	-0.530575	-0.405943	1.99767	0	678	2	172977700	172993576	3921	46.43	1	protein_coding	SPO11 meiotic protein covalently bound to DSB [Source:MGI Symbol;Acc:MGI:1349669]
ENSMUSG00000038485	Socs7	150.9	7.84	1.83	4.27	1.95493e-05	0.0029599	2.119	0	0	0	218.2	67.4	57.12	84.6647	-0.674662	-0.674662	-0.674662	1.90256	0.12142	0	142.8	11	97362435	97398542	7381	46.84	1	protein_coding	suppressor of cytokine signaling 7 [Source:MGI Symbol;Acc:MGI:2651588]
ENSMUSG00000045659	Plekha7	23	7.23	1.66	4.35	1.37351e-05	0.0029599	1.48	0	0	1.9	162.4	256	84.06	106.379	-0.79019	-0.79019	-0.77233	0.73642	1.61629	0.6	209.2	7	116123485	116308376	12933	48.87	-1	protein_coding	pleckstrin homology domain containing, family A member 7 [Source:MGI Symbol;Acc:MGI:2445094]
ENSMUSG00000031762	Mt2	199.4	8.24	1.91	4.31	1.63582e-05	0.00298614	1.704	0	0	0	0	423.2	84.64	169.28	-0.5	-0.5	-0.5	-0.5	2	0	211.6	8	94172664	94173568	588	55.69	1	protein_coding	metallothionein 2 [Source:MGI Symbol;Acc:MGI:97172]
ENSMUSG00000106636	Gm43813	116.7	8.08	1.9	4.25	2.13079e-05	0.00298614	2.216	0	0	0	345.6	46.8	78.48	134.784	-0.582264	-0.582264	-0.582264	1.98183	-0.235042	0	196.2	5	123406487	123411864	5378	42.95	1	lncRNA	predicted gene 43813 [Source:MGI Symbol;Acc:MGI:5663950]
ENSMUSG00000025792	Slc25a10	336.4	8.22	1.92	4.28	1.8999e-05	0.00324198	1.803	0	0	0	161.2	827.8	197.8	321.127	-0.615955	-0.615955	-0.615955	-0.113973	1.96184	0	494.5	11	120491840	120499187	3455	55.91	1	protein_coding	solute carrier family 25 (mitochondrial carrier, dicarboxylate transporter), member 10 [Source:MGI Symbol;Acc:MGI:1353497]
ENSMUSG00000111448	Olfr912	33.4	-8.97	2.1	-4.28	1.88939e-05	0.00337954	1.704	1.6	0.8	1083.3	0	0	217.14	433.08	-0.49769	-0.499538	2	-0.501385	-0.501385	361.9	0	9	38580178	38586876	5726	34.02	1	protein_coding	olfactory receptor 912 [Source:MGI Symbol;Acc:MGI:3030746]
ENSMUSG00000071723	Gspt2	104.6	7.94	1.92	4.13	3.56897e-05	0.00379269	2.841	0.8	0	0	335.8	264.9	120.3	148.71	-0.803576	-0.808955	-0.808955	1.44913	0.97236	0.3	300.4	X	94636069	94643244	3781	43.66	1	protein_coding	G1 to S phase transition 2 [Source:MGI Symbol;Acc:MGI:1316727]
ENSMUSG00000074505	Fat3	628	8.33	1.94	4.3	1.74583e-05	0.0040309	1.284	0	0	0	0	494.1	98.82	197.64	-0.5	-0.5	-0.5	-0.5	2	0	247	9	15910189	16501285	21478	41	-1	protein_coding	FAT atypical cadherin 3 [Source:MGI Symbol;Acc:MGI:2444314]
ENSMUSG00000049288	Lix1l	537	5.71	1.34	4.25	2.16316e-05	0.0040309	1.601	0	0	0.5	51.5	0	10.4	20.5509	-0.50606	-0.50606	-0.48173	1.99991	-0.50606	0.2	25.7	3	96601149	96626171	3620	44.78	1	protein_coding	Lix1-like [Source:MGI Symbol;Acc:MGI:3036267]
ENSMUSG00000032220	Myo1e	1246.5	7.33	1.63	4.5	6.68004e-06	0.00414846	0.473	0	0	0	152	6.9	31.78	60.1694	-0.528176	-0.528176	-0.528176	1.99803	-0.413499	0	79.4	9	70207350	70399766	5704	45.74	1	protein_coding	myosin IE [Source:MGI Symbol;Acc:MGI:106621]
ENSMUSG00000029189	Sel1l3	7.6	7.77	1.83	4.24	2.19676e-05	0.00428309	1.48	0.8	0	0	0	274.6	55.08	109.76	-0.494532	-0.50182	-0.50182	-0.50182	1.99999	0.3	137.3	5	53107083	53213927	9850	45.85	-1	protein_coding	sel-1 suppressor of lin-12-like 3 (C. elegans) [Source:MGI Symbol;Acc:MGI:1916941]
ENSMUSG00000031119	Gpc4	1459.9	7.42	1.7	4.36	1.28673e-05	0.00428309	0.873	0	0	0	0	146.6	29.32	58.64	-0.5	-0.5	-0.5	-0.5	2	0	73.3	X	52053021	52165252	2651	41.28	-1	protein_coding	glypican 4 [Source:MGI Symbol;Acc:MGI:104902]
ENSMUSG00000047821	Trim16	81.3	8.43	2.06	4.09	4.30917e-05	0.00434835	2.834	0	0	0	334.6	229.1	112.74	142.051	-0.793659	-0.793659	-0.793659	1.56183	0.819142	0	281.9	11	62820231	62850808	4568	45.58	1	protein_coding	tripartite motif-containing 16 [Source:MGI Symbol;Acc:MGI:2137356]
ENSMUSG00000009621	Vav2	324.4	7.51	1.79	4.19	2.82949e-05	0.00458727	1.749	0	0	0	189.4	55.7	49.02	73.4303	-0.667572	-0.667572	-0.667572	1.91174	0.0909706	0	122.6	2	27262104	27427033	6915	51.41	-1	protein_coding	vav 2 oncogene [Source:MGI Symbol;Acc:MGI:102718]
ENSMUSG00000017765	Slc12a4	887	6.83	1.61	4.25	2.10297e-05	0.00460151	1.284	0	0	0	0	97	19.4	38.8	-0.5	-0.5	-0.5	-0.5	2	0	48.5	8	105943590	105966097	4279	52.46	-1	protein_coding	solute carrier family 12, member 4 [Source:MGI Symbol;Acc:MGI:1309465]
ENSMUSG00000000957	Mmp14	3976.5	4.62	1.03	4.49	7.13517e-06	0.00460151	0.432	0	0	6.2	92.5	37.8	27.3	35.4883	-0.769269	-0.769269	-0.594563	1.83723	0.295873	2.1	65.2	14	54431612	54445364	5960	53.13	1	protein_coding	matrix metallopeptidase 14 (membrane-inserted) [Source:MGI Symbol;Acc:MGI:101900]
ENSMUSG00000038658	Ric1	510.8	6.77	1.62	4.18	2.86531e-05	0.00465522	1.701	0	1.6	0.5	289.9	86.7	75.74	112.142	-0.675395	-0.661127	-0.670936	1.90972	0.0977334	0.7	188.3	19	29522282	29606829	10727	39.22	1	protein_coding	RAB6A GEF complex partner 1 [Source:MGI Symbol;Acc:MGI:1924893]
ENSMUSG00000067285	Gm16223	6.7	6.93	1.66	4.17	3.00583e-05	0.00473941	1.738	0	0	1.4	0	246.3	49.54	98.3815	-0.50355	-0.50355	-0.48932	-0.50355	1.99997	0.5	123.2	5	42067960	42216798	2530	40.31	1	protein_coding	predicted gene 16223 [Source:MGI Symbol;Acc:MGI:3648966]
ENSMUSG00000025427	Rnf165	55.6	7.5	1.8	4.17	2.99857e-05	0.00474295	1.704	0	0	0	0	130.1	26.02	52.04	-0.5	-0.5	-0.5	-0.5	2	0	65	18	77456110	77565161	10149	48.81	-1	protein_coding	ring finger protein 165 [Source:MGI Symbol;Acc:MGI:2444521]
ENSMUSG00000062980	Cped1	1960.3	5.83	1.3	4.48	7.59545e-06	0.00474295	0.432	0	0	1	80.9	4.1	17.2	31.8855	-0.53943	-0.53943	-0.508068	1.99777	-0.410845	0.3	42.5	6	21985916	22256404	8279	41	1	protein_coding	cadherin-like and PC-esterase domain containing 1 [Source:MGI Symbol;Acc:MGI:2444814]
ENSMUSG00000040511	Pvr	468.5	7.35	1.76	4.17	3.06458e-05	0.00480763	1.704	0	0.8	0	131.8	326.8	91.88	128.032	-0.717635	-0.711387	-0.717635	0.311798	1.83486	0.3	229.3	7	19903578	19921160	6122	50.16	-1	protein_coding	poliovirus receptor [Source:MGI Symbol;Acc:MGI:107741]
ENSMUSG00000032855	Pkd1	333.2	7.38	1.77	4.16	3.12711e-05	0.00486583	1.704	0.8	0	1	285.6	474.8	152.44	195.353	-0.776235	-0.78033	-0.775211	0.681637	1.65014	0.6	380.2	17	24549834	24596508	17415	50.77	1	protein_coding	polycystin 1, transient receptor poteintial channel interacting [Source:MGI Symbol;Acc:MGI:97603]
ENSMUSG00000033705	Stard9	573.7	7.23	1.74	4.16	3.16926e-05	0.00489166	1.704	0	0	0	10.4	136.2	29.32	53.5916	-0.547101	-0.547101	-0.547101	-0.353041	1.99434	0	73.3	2	120629121	120731895	22053	45.86	1	protein_coding	START domain containing 9 [Source:MGI Symbol;Acc:MGI:3045258]
ENSMUSG00000043257	Pigv	234	8.15	1.96	4.15	3.29537e-05	0.00491516	1.749	0	0	0	432.1	571.1	200.64	249.633	-0.803739	-0.803739	-0.803739	0.927201	1.48402	0	501.6	4	133660387	133672647	4180	49.96	-1	protein_coding	phosphatidylinositol glycan anchor biosynthesis, class V [Source:MGI Symbol;Acc:MGI:2442480]
ENSMUSG00000037885	Stk35	128.4	7.34	1.77	4.15	3.30978e-05	0.00502745	1.704	0	0	0	23.3	106.7	26	41.3468	-0.628828	-0.628828	-0.628828	-0.0653013	1.95178	0	65	2	129800517	129832287	6195	46.17	1	protein_coding	serine/threonine kinase 35 [Source:MGI Symbol;Acc:MGI:1914583]
ENSMUSG00000017386	Traf4	597.6	7.63	1.84	4.14	3.40881e-05	0.00536632	1.631	0	0	0	137.9	331	93.78	130.08	-0.720941	-0.720941	-0.720941	0.339176	1.82365	0	234.4	11	78158499	78165589	3292	57.37	-1	protein_coding	TNF receptor associated factor 4 [Source:MGI Symbol;Acc:MGI:1202880]
ENSMUSG00000022401	Xpnpep3	204.1	7.88	1.93	4.08	4.59208e-05	0.00551925	2.119	0	0.8	0	549.1	628.9	235.76	289.521	-0.81431	-0.811547	-0.81431	1.08227	1.3579	0.3	589	15	81400138	81457482	7595	41.66	1	protein_coding	X-prolyl aminopeptidase 3, mitochondrial [Source:MGI Symbol;Acc:MGI:2445217]
ENSMUSG00000063972	Nr6a1	104.9	6.98	1.74	4	6.25989e-05	0.00558229	2.834	0.8	0	1.4	1.2	499.6	100.6	199.501	-0.500249	-0.504259	-0.497242	-0.498244	1.99999	0.7	250.4	2	38723370	38927688	10824	39.64	-1	protein_coding	nuclear receptor subfamily 6, group A, member 1 [Source:MGI Symbol;Acc:MGI:1352459]
ENSMUSG00000022095	Fam160b2	283.5	6.72	1.64	4.11	4.01479e-05	0.00591071	1.704	1.6	0	1.4	385.5	103.9	98.48	148.942	-0.650455	-0.661197	-0.651798	1.92706	0.03639	1	244.7	14	70583296	70599835	4033	51.58	-1	protein_coding	family with sequence similarity 160, member B2 [Source:MGI Symbol;Acc:MGI:3036290]
ENSMUSG00000053964	Lgals4	224.9	7.59	1.85	4.1	4.1786e-05	0.00610491	1.704	0	0	0.5	71.1	437.6	101.84	170.113	-0.598661	-0.598661	-0.595721	-0.180703	1.97375	0.2	254.4	7	28833854	28841708	2315	51.39	1	protein_coding	lectin, galactose binding, soluble 4 [Source:MGI Symbol;Acc:MGI:107536]
ENSMUSG00000108242	9330118I20Rik	7.6	8.05	1.97	4.08	4.41798e-05	0.00623272	1.738	0	0	0	0	204.4	40.88	81.76	-0.5	-0.5	-0.5	-0.5	2	0	102.2	6	63248494	63257625	5506	39.66	-1	lncRNA	RIKEN cDNA 9330118I20 gene [Source:MGI Symbol;Acc:MGI:1924758]
ENSMUSG00000065701	Rny1	124.3	-6.48	1.59	-4.09	4.39957e-05	0.00623272	1.738	0	144	0	0	0	28.8	57.6	-0.5	2	-0.5	-0.5	-0.5	48	0	6	47788069	47788180	112	43.75	-1	misc_RNA	RNA, Y1 small cytoplasmic, Ro-associated [Source:MGI Symbol;Acc:MGI:97995]
ENSMUSG00000000531	Grasp	223.7	7.57	1.88	4.04	5.44191e-05	0.0062478	2.119	0	0	0	96.2	206.4	60.52	81.9049	-0.738906	-0.738906	-0.738906	0.435627	1.78109	0	151.3	15	101224188	101232756	2033	55.63	1	protein_coding	GRP1 (general receptor for phosphoinositides 1)-associated scaffold protein [Source:MGI Symbol;Acc:MGI:1860303]
ENSMUSG00000044807	Zfp354c	385.6	7.76	1.9	4.08	4.55776e-05	0.00633467	1.738	0	0	0	630.6	14.5	129.02	250.853	-0.514325	-0.514325	-0.514325	1.9995	-0.456523	0	322.5	11	50811086	50827724	5596	43.1	-1	protein_coding	zinc finger protein 354C [Source:MGI Symbol;Acc:MGI:1353621]
ENSMUSG00000117975	Itprip	213.5	7.25	1.78	4.06	4.9091e-05	0.00672986	1.749	3.1	0	0	637.4	336.5	195.4	256.365	-0.750103	-0.762195	-0.762195	1.7241	0.550387	1	486.9	19	47894602	47919299	3950	51.63	-1	protein_coding	inositol 1,4,5-triphosphate receptor interacting protein [Source:MGI Symbol;Acc:MGI:3042776]
ENSMUSG00000036966	Spryd3	198.6	7.85	1.93	4.06	4.8311e-05	0.00674907	1.704	0	0	0	289.3	211.9	100.24	125.185	-0.800738	-0.800738	-0.800738	1.51025	0.891963	0	250.6	15	102116528	102136234	2927	50.28	-1	protein_coding	SPRY domain containing 3 [Source:MGI Symbol;Acc:MGI:2446175]
ENSMUSG00000043251	Exoc3l	247.1	6.99	1.74	4.01	6.054e-05	0.00674907	2.119	0.8	0	1.4	256.2	205.7	92.82	113.909	-0.807841	-0.814864	-0.802574	1.43431	0.990971	0.7	231	8	105289924	105296101	3693	53.97	-1	protein_coding	exocyst complex component 3-like [Source:MGI Symbol;Acc:MGI:3041195]
ENSMUSG00000019214	Chtf18	30.7	9.02	2.2	4.1	4.10841e-05	0.00695266	1.386	0	0	0	256.8	295.2	110.4	135.756	-0.813224	-0.813224	-0.813224	1.07841	1.36127	0	276	17	25718926	25727419	5299	56.15	-1	protein_coding	CTF18, chromosome transmission fidelity factor 18 [Source:MGI Symbol;Acc:MGI:2384887]
ENSMUSG00000017747	Ghdc	298.7	7.39	1.83	4.04	5.28054e-05	0.00703224	1.749	0	0	0	110.9	146.6	51.5	64.0767	-0.803724	-0.803724	-0.803724	0.927014	1.48416	0	128.7	11	100766032	100770957	2692	53.78	-1	protein_coding	GH3 domain containing [Source:MGI Symbol;Acc:MGI:1931556]
ENSMUSG00000019850	Tnfaip3	681.8	7.6	1.84	4.14	3.4885e-05	0.00719076	1.122	0.8	0	0	551.6	280.7	166.62	221.018	-0.750256	-0.753876	-0.753876	1.74185	0.516157	0.3	416.1	10	19000910	19015657	7226	45.54	-1	protein_coding	tumor necrosis factor, alpha-induced protein 3 [Source:MGI Symbol;Acc:MGI:1196377]
ENSMUSG00000073555	Gm4951	1767.8	-6.65	1.59	-4.19	2.75629e-05	0.00725142	0.873	1819.6	6929.2	129	1.2	25.5	1780.9	2663.98	0.0145271	1.93256	-0.620087	-0.66806	-0.658938	2959.3	13.3	18	60212080	60247820	2645	39.89	1	protein_coding	predicted gene 4951 [Source:MGI Symbol;Acc:MGI:3644953]
ENSMUSG00000003123	Lipe	51.1	8.33	2.07	4.03	5.55833e-05	0.00729313	1.738	0	0	0	55.8	431.4	97.44	168.373	-0.578716	-0.578716	-0.578716	-0.247308	1.98346	0	243.6	7	25379527	25398710	5886	52.42	-1	protein_coding	lipase, hormone sensitive [Source:MGI Symbol;Acc:MGI:96790]
ENSMUSG00000038331	Satb2	2043.3	6.35	1.46	4.34	1.41338e-05	0.00740594	0.432	0.8	0	0	31.3	75	21.42	29.3641	-0.702218	-0.729462	-0.729462	0.336465	1.82468	0.3	53.1	1	56793981	56978650	6788	41.59	-1	protein_coding	special AT-rich sequence binding protein 2 [Source:MGI Symbol;Acc:MGI:2679336]
ENSMUSG00000033174	Mgll	1116.9	6.65	1.58	4.2	2.62808e-05	0.00755374	0.782	0	0	0	77.2	0	15.44	30.88	-0.5	-0.5	-0.5	2	-0.5	0	38.6	6	88724412	88828360	5077	50.82	1	protein_coding	monoglyceride lipase [Source:MGI Symbol;Acc:MGI:1346042]
ENSMUSG00000073164	2410018L13Rik	25.4	6.75	1.66	4.07	4.73761e-05	0.00763305	1.386	2.4	0	0.5	104.2	294.5	80.32	114.313	-0.681637	-0.702632	-0.698258	0.2089	1.87363	0.9	199.3	12	22953997	23010284	4122	44.72	-1	lncRNA	RIKEN cDNA 2410018L13 gene [Source:MGI Symbol;Acc:MGI:1916982]
ENSMUSG00000038260	Trpm4	198.5	7.42	1.87	3.96	7.40202e-05	0.00774664	2.119	0	0	0	24.5	231.9	51.28	90.8071	-0.564713	-0.564713	-0.564713	-0.294911	1.98905	0	128.2	7	45302632	45333780	10826	50.8	-1	protein_coding	transient receptor potential cation channel, subfamily M, member 4 [Source:MGI Symbol;Acc:MGI:1915917]
ENSMUSG00000022505	Emp2	1886.1	6.61	1.53	4.33	1.49827e-05	0.00787851	0.419	0	0	0.5	128.7	1.4	26.12	51.2925	-0.509236	-0.509236	-0.499488	1.9999	-0.481941	0.2	65	16	10281749	10313968	8644	48.44	-1	protein_coding	epithelial membrane protein 2 [Source:MGI Symbol;Acc:MGI:1098726]
ENSMUSG00000074813	Morrbid	543.5	-6.6	1.64	-4.02	5.9044e-05	0.0079226	1.631	39.3	0	393.6	0	0	86.58	154.263	-0.30649	-0.56125	1.99024	-0.56125	-0.56125	144.3	0	2	128178319	128502765	4070	45.96	-1	lncRNA	myeloid RNA regulator of BCL2L11 induced cell death [Source:MGI Symbol;Acc:MGI:3652191]
ENSMUSG00000023009	Nckap5l	219.5	6.94	1.74	3.99	6.60048e-05	0.00813578	1.749	0	0	0	111.5	0	22.3	44.6	-0.5	-0.5	-0.5	2	-0.5	0	55.8	15	99422035	99457748	5002	52.53	-1	protein_coding	NCK-associated protein 5-like [Source:MGI Symbol;Acc:MGI:3609653]
ENSMUSG00000030103	Bhlhe40	2818	5.68	1.32	4.32	1.57744e-05	0.00813578	0.419	0	1.6	14.3	718.2	46.8	156.18	281.513	-0.554788	-0.549104	-0.503991	1.99643	-0.388543	5.3	382.5	6	108660629	108666925	4705	47.28	1	protein_coding	basic helix-loop-helix family, member e40 [Source:MGI Symbol;Acc:MGI:1097714]
ENSMUSG00000095457	Gm8989	10.5	-6.38	1.6	-3.99	6.63284e-05	0.00813578	1.749	383.1	7.2	0	0.6	1.4	78.46	152.342	1.99972	-0.467764	-0.515027	-0.511088	-0.505837	130.1	1	7	106323414	106330688	7275	41.2	-1	unprocessed_pseudogene	predicted gene 8989 [Source:MGI Symbol;Acc:MGI:3704114]
ENSMUSG00000048600	Gm5763	498.1	6.48	1.62	4	6.22714e-05	0.0082914	1.601	0	0	1	29.4	149.3	35.94	57.7883	-0.621925	-0.621925	-0.604621	-0.113172	1.96164	0.3	89.4	X	142631483	142634015	1530	53.3	-1	processed_pseudogene	predicted pseudogene 5763 [Source:MGI Symbol;Acc:MGI:3647841]
ENSMUSG00000029851	Tcaf2	159.8	7.67	1.93	3.97	7.07602e-05	0.00853747	1.738	0	0	0	239.6	192	86.32	106.786	-0.808344	-0.808344	-0.808344	1.43539	0.989641	0	215.8	6	42623016	42645254	4778	42.39	-1	protein_coding	TRPM8 channel-associated factor 2 [Source:MGI Symbol;Acc:MGI:2385258]
ENSMUSG00000020776	Fbf1	142.6	7.35	1.85	3.97	7.10813e-05	0.00853747	1.749	0.8	0	0	273.9	178.9	90.72	114.784	-0.783387	-0.790356	-0.790356	1.59587	0.768228	0.3	226.4	11	116142285	116168166	7751	52.93	-1	protein_coding	Fas (TNFRSF6) binding factor 1 [Source:MGI Symbol;Acc:MGI:1922033]
ENSMUSG00000057315	Arhgap24	509.9	7.24	1.79	4.04	5.24399e-05	0.00853747	1.284	0	0	0.5	0	276.6	55.42	110.59	-0.50113	-0.50113	-0.496608	-0.50113	2	0.2	138.3	5	102481391	102897937	8792	41.56	1	protein_coding	Rho GTPase activating protein 24 [Source:MGI Symbol;Acc:MGI:1922647]
ENSMUSG00000028369	Svep1	1254.3	7.01	1.7	4.13	3.57988e-05	0.00874042	0.851	0	0	0	0	112.8	22.56	45.12	-0.5	-0.5	-0.5	-0.5	2	0	56.4	4	58042442	58206859	16117	42.39	-1	protein_coding	sushi, von Willebrand factor type A, EGF and pentraxin domain containing 1 [Source:MGI Symbol;Acc:MGI:1928849]
ENSMUSG00000026791	Slc2a8	509.1	7.62	1.89	4.03	5.62109e-05	0.00899613	1.284	0	0	0	287.4	259.4	109.36	134.23	-0.814718	-0.814718	-0.814718	1.32638	1.11778	0	273.4	2	32972990	32982083	3209	54.64	-1	protein_coding	solute carrier family 2, (facilitated glucose transporter), member 8 [Source:MGI Symbol;Acc:MGI:1860103]
ENSMUSG00000001552	Jup	1188.5	6.81	1.65	4.12	3.82883e-05	0.00899613	0.873	1.6	0.8	0	0	478.2	96.12	191.041	-0.494763	-0.498951	-0.503138	-0.503138	1.99999	0.8	239.1	11	100368958	100397763	6436	52.25	-1	protein_coding	junction plakoglobin [Source:MGI Symbol;Acc:MGI:96650]
ENSMUSG00000015647	Lama5	363.8	-6.82	1.73	-3.95	7.73845e-05	0.00901732	1.749	45.6	265.6	0	0	0	62.24	103.202	-0.161237	1.9705	-0.603087	-0.603087	-0.603087	103.7	0	2	180176373	180225859	11388	55.34	-1	protein_coding	laminin, alpha 5 [Source:MGI Symbol;Acc:MGI:105382]
ENSMUSG00000104280	Rps2-ps11	10.5	3.43	0.87	3.96	7.62836e-05	0.00942188	1.64	5.5	6.4	12.9	7.4	189.2	44.28	72.5058	-0.534854	-0.522441	-0.432793	-0.508649	1.99874	8.3	98.3	9	108358202	108359069	868	57.03	-1	processed_pseudogene	ribosomal protein S2, pseudogene 11 [Source:MGI Symbol;Acc:MGI:3648819]
ENSMUSG00000042473	Tbc1d8b	315.4	7.42	1.89	3.93	8.64504e-05	0.0100129	1.738	0	0	0	191.2	88.8	56	75.8457	-0.738341	-0.738341	-0.738341	1.78257	0.432457	0	140	X	139684996	139753405	5211	37.05	1	protein_coding	TBC1 domain family, member 8B [Source:MGI Symbol;Acc:MGI:1918101]
ENSMUSG00000028111	Ctsk	3528.4	6.57	1.61	4.08	4.40804e-05	0.0100534	0.873	0	0	0.5	0	152.8	30.66	61.0703	-0.502044	-0.502044	-0.493857	-0.502044	1.99999	0.2	76.4	3	95499256	95509362	1512	44.59	1	protein_coding	cathepsin K [Source:MGI Symbol;Acc:MGI:107823]
ENSMUSG00000019889	Ptprk	1335.6	6.34	1.51	4.21	2.58072e-05	0.0100534	0.51	0	0.8	0.5	0	167.9	33.84	67.0307	-0.504843	-0.492908	-0.497384	-0.504843	1.99998	0.4	83.9	10	28074820	28597397	13328	38.58	1	protein_coding	protein tyrosine phosphatase, receptor type, K [Source:MGI Symbol;Acc:MGI:103310]
ENSMUSG00000027488	Snta1	181.5	7.33	1.87	3.92	8.98562e-05	0.0102181	1.738	0	0	0	12.9	140.4	30.66	55.097	-0.556473	-0.556473	-0.556473	-0.322341	1.99176	0	76.6	2	154376313	154408099	3094	46.74	-1	protein_coding	syntrophin, acidic 1 [Source:MGI Symbol;Acc:MGI:101772]
ENSMUSG00000079418	Atg4a	384.6	7.15	1.83	3.92	9.01612e-05	0.0102714	1.704	0.8	0	0	408.2	81.9	98.18	158.202	-0.615543	-0.6206	-0.6206	1.95965	-0.102907	0.3	245	X	140956907	141164270	2661	43.19	1	protein_coding	autophagy related 4A, cysteine peptidase [Source:MGI Symbol;Acc:MGI:2147903]
ENSMUSG00000005397	Nid1	9383.4	5.88	1.44	4.08	4.48599e-05	0.0102714	0.851	0	0	0	0	46.1	9.22	18.44	-0.5	-0.5	-0.5	-0.5	2	0	23.1	13	13437551	13512269	6943	45.07	1	protein_coding	nidogen 1 [Source:MGI Symbol;Acc:MGI:97342]
ENSMUSG00000023008	Fmnl3	590.7	4.63	1.18	3.92	8.90895e-05	0.0102714	1.704	7.9	0	0	103.6	52.3	32.76	40.4093	-0.615204	-0.810704	-0.810704	1.75306	0.483552	2.6	77.9	15	99317225	99370482	5021	48.63	-1	protein_coding	formin-like 3 [Source:MGI Symbol;Acc:MGI:109569]
ENSMUSG00000025555	Farp1	399.7	6.64	1.71	3.89	0.000101953	0.0104633	1.88	0	0	0	0	89.5	17.9	35.8	-0.5	-0.5	-0.5	-0.5	2	0	44.7	14	121035200	121283744	5524	46.98	1	protein_coding	FERM, RhoGEF (Arhgef) and pleckstrin domain protein 1 (chondrocyte-derived) [Source:MGI Symbol;Acc:MGI:2446173]
ENSMUSG00000040181	Fmo1	6584.7	5.55	1.36	4.09	4.271e-05	0.0104706	0.782	0	0	0.5	0	51.6	10.42	20.5909	-0.506049	-0.506049	-0.481766	-0.506049	1.99991	0.2	25.8	1	162829561	162866610	6304	43.02	-1	protein_coding	flavin containing monooxygenase 1 [Source:MGI Symbol;Acc:MGI:1310002]
ENSMUSG00000038146	Notch3	1355	6.83	1.63	4.19	2.82782e-05	0.0105651	0.51	0	0	0	44.7	50.2	18.98	23.3106	-0.814221	-0.814221	-0.814221	1.10336	1.3393	0	47.5	17	32120820	32166852	8089	49.86	-1	protein_coding	notch 3 [Source:MGI Symbol;Acc:MGI:99460]
ENSMUSG00000036904	Fzd8	365.1	6.32	1.62	3.89	9.99798e-05	0.0109066	1.738	0	0	0.5	3.7	98.4	20.52	38.9645	-0.526634	-0.526634	-0.513801	-0.431675	1.99874	0.2	51	18	9212163	9218136	5974	51.69	1	protein_coding	frizzled class receptor 8 [Source:MGI Symbol;Acc:MGI:108460]
ENSMUSG00000059921	Unc5c	479.4	6.61	1.7	3.88	0.000104464	0.0115763	1.701	0	0	0	0	66.1	13.22	26.44	-0.5	-0.5	-0.5	-0.5	2	0	33	3	141465216	141834924	19135	38.14	1	protein_coding	unc-5 netrin receptor C [Source:MGI Symbol;Acc:MGI:1095412]
ENSMUSG00000021338	Carmil1	483.1	7.19	1.86	3.87	0.000108896	0.0119416	1.701	0	0	0.5	123.2	233.3	71.4	93.9336	-0.760112	-0.760112	-0.754789	0.551454	1.72356	0.2	178.2	13	24012344	24280795	8977	44.08	-1	protein_coding	capping protein regulator and myosin 1 linker 1 [Source:MGI Symbol;Acc:MGI:1915982]
ENSMUSG00000037773	Pced1a	282.6	7.06	1.83	3.86	0.000112531	0.0119416	1.749	0.8	0	0	256.8	129.4	77.4	102.701	-0.745855	-0.753644	-0.753644	1.74682	0.506324	0.3	193.1	2	130417247	130424701	5072	50.01	-1	protein_coding	PC-esterase domain containing 1A [Source:MGI Symbol;Acc:MGI:2442177]
ENSMUSG00000106038	Gm4962	5.8	6.31	1.63	3.88	0.000105692	0.0119416	1.64	0	0.8	0.5	2.5	119.7	24.7	47.5074	-0.519919	-0.503079	-0.509394	-0.467295	1.99969	0.4	61.1	5	50679716	50682692	2977	47.87	1	transcribed_processed_pseudogene	predicted gene 4962 [Source:MGI Symbol;Acc:MGI:3643111]
ENSMUSG00000032589	Bsn	20.1	8.01	2.05	3.91	9.09701e-05	0.0120897	1.386	0	0	1	364.6	323.4	137.8	168.865	-0.816035	-0.816035	-0.810113	1.34308	1.0991	0.3	344	9	108096022	108190384	15938	50.66	-1	protein_coding	bassoon [Source:MGI Symbol;Acc:MGI:1277955]
ENSMUSG00000041849	Card6	199.8	7.23	1.9	3.81	0.000140688	0.0121595	2.119	0	0	0	4.9	252.5	51.48	100.528	-0.512097	-0.512097	-0.512097	-0.463354	1.99964	0	128.7	15	5095981	5108539	6101	43.26	-1	protein_coding	caspase recruitment domain family, member 6 [Source:MGI Symbol;Acc:MGI:3032959]
ENSMUSG00000028737	Aldh4a1	115.6	7.48	1.96	3.81	0.000141626	0.0121723	2.119	0	0	0	192.4	173.4	73.16	89.8036	-0.814667	-0.814667	-0.814667	1.32779	1.11621	0	182.9	4	139622866	139649690	4907	52.86	1	protein_coding	aldehyde dehydrogenase 4 family, member A1 [Source:MGI Symbol;Acc:MGI:2443883]
ENSMUSG00000019944	Rhobtb1	154.1	7.52	1.95	3.85	0.000118491	0.0122313	1.749	0	0	0	94.4	318.6	82.6	123.534	-0.668641	-0.668641	-0.668641	0.0955201	1.9104	0	206.5	10	69151434	69291791	6075	44.62	1	protein_coding	Rho-related BTB domain containing 1 [Source:MGI Symbol;Acc:MGI:1916538]
ENSMUSG00000044134	Pheta1	98.8	7.45	1.94	3.85	0.000118743	0.0122313	1.749	0	0	0.5	166.7	227.1	78.86	98.2538	-0.802615	-0.802615	-0.797526	0.894011	1.50875	0.2	196.9	5	121848984	121854632	2412	58.52	1	protein_coding	PH domain containing endocytic trafficking adaptor 1 [Source:MGI Symbol;Acc:MGI:2442708]
ENSMUSG00000006675	P4htm	51.1	8.11	2.11	3.84	0.000124449	0.0128299	1.738	0	0	0	457.2	108.7	113.18	177.087	-0.639121	-0.639121	-0.639121	1.94266	-0.0252983	0	282.9	9	108578862	108597667	3890	50.43	-1	protein_coding	prolyl 4-hydroxylase, transmembrane (endoplasmic reticulum) [Source:MGI Symbol;Acc:MGI:1921693]
ENSMUSG00000059327	Eda	298.1	7.37	1.95	3.78	0.000155108	0.0129092	2.119	0	0	0	253.1	1.4	50.9	101.101	-0.503455	-0.503455	-0.503455	1.99997	-0.489607	0	127.2	X	99975606	100400762	6825	38.48	1	protein_coding	ectodysplasin-A [Source:MGI Symbol;Acc:MGI:1195272]
ENSMUSG00000091586	Cyp4f17	105.2	7.21	1.88	3.83	0.000127282	0.0129092	1.738	0	0	0	149.5	3.4	30.58	59.4746	-0.514169	-0.514169	-0.514169	1.99951	-0.457002	0	76.5	17	32506050	32530143	3198	45.78	1	protein_coding	cytochrome P450, family 4, subfamily f, polypeptide 17 [Source:MGI Symbol;Acc:MGI:3646233]
ENSMUSG00000031903	Pla2g15	360.2	6.71	1.76	3.81	0.000137105	0.0129092	1.88	9.4	0	0	889.8	699.8	319.8	392.477	-0.790874	-0.814824	-0.814824	1.45231	0.968209	3.1	794.8	8	106150399	106164715	3013	48.78	1	protein_coding	phospholipase A2, group XV [Source:MGI Symbol;Acc:MGI:2178076]
ENSMUSG00000028251	Tstd3	163.4	7.1	1.85	3.83	0.000130253	0.0130562	1.749	0.8	0	0	174.7	161	67.3	82.2135	-0.80887	-0.818601	-0.818601	1.30636	1.13972	0.3	167.8	4	21757382	21767212	1588	40.63	-1	protein_coding	thiosulfate sulfurtransferase (rhodanese)-like domain containing 3 [Source:MGI Symbol;Acc:MGI:1924282]
ENSMUSG00000015476	Prrt1	44.9	7.24	1.93	3.76	0.000172081	0.0131709	2.273	0	0	0	0	123.9	24.78	49.56	-0.5	-0.5	-0.5	-0.5	2	0	61.9	17	34629533	34633126	2306	58.04	1	protein_coding	proline-rich transmembrane protein 1 [Source:MGI Symbol;Acc:MGI:1932118]
ENSMUSG00000052698	Tln2	1563.3	6.58	1.58	4.15	3.28164e-05	0.0131709	0.432	0	0	0	48.4	25.5	14.78	19.4965	-0.758085	-0.758085	-0.758085	1.72441	0.549842	0	36.9	9	67217087	67559703	18357	45.34	-1	protein_coding	talin 2 [Source:MGI Symbol;Acc:MGI:1917799]
ENSMUSG00000041219	Arhgap11a	24.3	8.33	2.18	3.82	0.000133909	0.0132097	1.749	0	0	0	215.1	304.1	103.84	130.254	-0.797209	-0.797209	-0.797209	0.854174	1.53745	0	259.6	2	113831492	113848661	5332	41.09	-1	protein_coding	Rho GTPase activating protein 11A [Source:MGI Symbol;Acc:MGI:2444300]
ENSMUSG00000040183	Ankrd6	357.2	7.3	1.92	3.8	0.000144809	0.013219	1.88	0	0	0	139.7	196.8	67.3	84.38	-0.797583	-0.797583	-0.797583	0.858024	1.53472	0	168.3	4	32804035	32950841	5477	46.56	-1	protein_coding	ankyrin repeat domain 6 [Source:MGI Symbol;Acc:MGI:2154278]
ENSMUSG00000026278	Bok	1051.4	7.14	1.73	4.12	3.71524e-05	0.0133485	0.473	0	0	0.5	161.8	116.3	55.72	69.5436	-0.801224	-0.801224	-0.794034	1.52537	0.871108	0.2	139	1	93685660	93695764	1840	53.59	1	protein_coding	BCL2-related ovarian killer [Source:MGI Symbol;Acc:MGI:1858494]
ENSMUSG00000006445	Epha2	1315.1	6.04	1.51	3.99	6.68607e-05	0.0133485	0.851	0	0	1	115.8	0.7	23.5	46.1517	-0.509191	-0.509191	-0.487523	1.99993	-0.494023	0.3	58.3	4	141301240	141329384	4674	53.89	1	protein_coding	Eph receptor A2 [Source:MGI Symbol;Acc:MGI:95278]
ENSMUSG00000031465	Angpt2	1679.1	7.06	1.71	4.14	3.49368e-05	0.0136587	0.432	0	0	0	180.8	1.4	36.44	72.182	-0.504835	-0.504835	-0.504835	1.99994	-0.485439	0	91.1	8	18690263	18741562	3690	45.89	-1	protein_coding	angiopoietin 2 [Source:MGI Symbol;Acc:MGI:1202890]
ENSMUSG00000043088	Il17re	16.8	8.88	2.34	3.8	0.000142755	0.0138069	1.738	0	0	0	63.1	568.4	126.3	222.397	-0.567904	-0.567904	-0.567904	-0.284177	1.98789	0	315.7	6	113458484	113470758	5868	49.34	1	protein_coding	interleukin 17 receptor E [Source:MGI Symbol;Acc:MGI:1889371]
ENSMUSG00000052551	Adarb2	16.9	7.15	1.88	3.8	0.000144406	0.014101	1.704	0	0.8	0.5	0	335.8	67.42	134.19	-0.502421	-0.496459	-0.498695	-0.502421	1.99999	0.4	167.9	13	8202866	8768747	13114	41.14	1	protein_coding	adenosine deaminase, RNA-specific, B2 [Source:MGI Symbol;Acc:MGI:2151118]
ENSMUSG00000044017	Adgrd1	1136.5	6.74	1.7	3.97	7.19464e-05	0.014101	0.851	2.4	0	1.4	620.8	37.2	132.36	244.617	-0.531279	-0.54109	-0.535367	1.99675	-0.389016	1.3	329	5	129096750	129204599	8321	49.45	1	protein_coding	adhesion G protein-coupled receptor D1 [Source:MGI Symbol;Acc:MGI:3041203]
ENSMUSG00000042678	Myo15	12.1	7.52	1.99	3.78	0.000153802	0.0145748	1.738	0.8	0	0	297.2	0.7	59.74	118.73	-0.496418	-0.503156	-0.503156	1.99999	-0.497261	0.3	149	11	60469339	60528369	13037	51.71	1	protein_coding	myosin XV [Source:MGI Symbol;Acc:MGI:1261811]
ENSMUSG00000027661	Slc2a10	548.2	7.46	1.93	3.86	0.000113205	0.0145748	1.284	0	0	0	153.2	372.3	105.1	146.183	-0.718961	-0.718961	-0.718961	0.329039	1.82784	0	262.7	2	165503787	165519917	3570	51.36	1	protein_coding	solute carrier family 2 (facilitated glucose transporter), member 10 [Source:MGI Symbol;Acc:MGI:2156687]
ENSMUSG00000032387	Rbpms2	244.2	7.39	1.95	3.78	0.000156427	0.0149834	1.704	1.6	0	0	131.8	853.2	197.32	331.858	-0.589771	-0.594592	-0.594592	-0.197434	1.97639	0.5	492.5	9	65629648	65660528	2506	47.79	1	protein_coding	RNA binding protein with multiple splicing 2 [Source:MGI Symbol;Acc:MGI:1919223]
ENSMUSG00000029442	Wdr66	17.1	7.03	1.86	3.78	0.000156575	0.0149834	1.704	0.8	0	0	0	198.2	39.8	79.2006	-0.49242	-0.502521	-0.502521	-0.502521	1.99998	0.3	99.1	5	123252102	123327484	8961	47.57	1	protein_coding	WD repeat domain 66 [Source:MGI Symbol;Acc:MGI:1918495]
ENSMUSG00000020154	Ptprb	4810.1	6.14	1.56	3.95	7.90269e-05	0.0149964	0.851	0	0	0	32.5	5.5	7.6	12.6309	-0.601698	-0.601698	-0.601698	1.97135	-0.166259	0	19	10	116275523	116389535	13333	43.36	1	protein_coding	protein tyrosine phosphatase, receptor type, B [Source:MGI Symbol;Acc:MGI:97809]
ENSMUSG00000001211	Agpat3	717.9	5.48	1.44	3.82	0.000135358	0.0149964	1.46	14.9	0	2.9	275.2	510.6	160.72	203.727	-0.715762	-0.788899	-0.774665	0.561929	1.7174	5.9	392.9	10	78269178	78352489	7790	50.47	-1	protein_coding	1-acylglycerol-3-phosphate O-acyltransferase 3 [Source:MGI Symbol;Acc:MGI:1336186]
ENSMUSG00000024427	Spry4	816.6	-5.96	1.56	-3.82	0.000135393	0.0154128	1.411	0	212.8	0	0	0	42.56	85.12	-0.5	2	-0.5	-0.5	-0.5	70.9	0	18	38586247	38601415	4755	49.83	-1	protein_coding	sprouty RTK signaling antagonist 4 [Source:MGI Symbol;Acc:MGI:1345144]
ENSMUSG00000018672	Copz2	1872.9	-4.57	1.15	-3.96	7.56549e-05	0.0154561	0.782	290.3	785.5	160	25.1	0	252.18	286.196	0.133195	1.86348	-0.322087	-0.793442	-0.881145	411.9	12.6	11	96849870	96861203	2208	50.03	1	protein_coding	coatomer protein complex, subunit zeta 2 [Source:MGI Symbol;Acc:MGI:1929008]
ENSMUSG00000070942	Il1rl2	325	7.49	1.99	3.76	0.000171896	0.0155576	1.749	0	0	0	0	477.5	95.5	191	-0.5	-0.5	-0.5	-0.5	2	0	238.8	1	40324610	40367562	6812	43.06	1	protein_coding	interleukin 1 receptor-like 2 [Source:MGI Symbol;Acc:MGI:1913107]
ENSMUSG00000028467	Gba2	309.3	7.17	1.91	3.76	0.000171824	0.0155576	1.749	0	7.2	0	819.4	1723.7	510.06	684.369	-0.7453	-0.734779	-0.7453	0.452008	1.77337	2.4	1271.5	4	43566928	43578873	4481	50.73	-1	protein_coding	glucosidase beta 2 [Source:MGI Symbol;Acc:MGI:2654325]
ENSMUSG00000032093	Cd3e	8.2	8.42	2.24	3.76	0.000167447	0.0159486	1.64	0	0	0	0	288.3	57.66	115.32	-0.5	-0.5	-0.5	-0.5	2	0	144.2	9	44998740	45009627	4080	46.65	-1	protein_coding	CD3 antigen, epsilon polypeptide [Source:MGI Symbol;Acc:MGI:88332]
ENSMUSG00000028439	Fam219a	66.7	6.94	1.91	3.63	0.000287039	0.0159486	2.834	0	0	0	108.5	0.7	21.84	43.3308	-0.504029	-0.504029	-0.504029	1.99996	-0.487874	0	54.6	4	41517691	41569538	3724	47.94	-1	protein_coding	family with sequence similarity 219, member A [Source:MGI Symbol;Acc:MGI:1919151]
ENSMUSG00000026135	Zfp142	130.4	6.82	1.82	3.75	0.0001785	0.0159486	1.738	0	0	0.5	201	4.8	41.26	79.8904	-0.516458	-0.516458	-0.510199	1.99949	-0.456375	0.2	102.9	1	74565127	74588246	11355	45.56	-1	protein_coding	zinc finger protein 142 [Source:MGI Symbol;Acc:MGI:1924514]
ENSMUSG00000045176	Borcs6	175.5	6.36	1.72	3.7	0.00021712	0.0159486	2.119	2.4	0	0	216.9	110.8	66.02	86.6427	-0.73428	-0.76198	-0.76198	1.7414	0.516835	0.8	163.9	11	69059717	69061578	1862	63.1	1	protein_coding	BLOC-1 related complex subunit 6 [Source:MGI Symbol;Acc:MGI:1919173]
ENSMUSG00000044813	Shb	117.1	6.92	1.85	3.74	0.000182213	0.0161006	1.749	0	0	0.5	214.5	1.4	43.28	85.6115	-0.505539	-0.505539	-0.499699	1.99996	-0.489186	0.2	107.9	4	45423278	45532470	3199	51.44	-1	protein_coding	src homology 2 domain-containing transforming protein B [Source:MGI Symbol;Acc:MGI:98294]
ENSMUSG00000024143	Rhoq	1112.8	6.37	1.57	4.05	5.02705e-05	0.0163459	0.473	0	0.8	0.5	187.5	0	37.76	74.8706	-0.504337	-0.493652	-0.497658	1.99998	-0.504337	0.4	93.8	17	86963082	87000069	4151	47.81	1	protein_coding	ras homolog family member Q [Source:MGI Symbol;Acc:MGI:1931553]
ENSMUSG00000034255	Arhgap27	263.8	6.96	1.86	3.73	0.000188035	0.016564	1.738	0.8	0	2.4	424.1	342.7	154	189.066	-0.810297	-0.814529	-0.801835	1.4286	0.998062	1.1	383.4	11	103331497	103363692	6415	52.85	-1	protein_coding	Rho GTPase activating protein 27 [Source:MGI Symbol;Acc:MGI:1916903]
ENSMUSG00000113752	Gm47817	23.9	-7.82	2.1	-3.73	0.000191522	0.0166859	1.749	556.2	0	0	0	0	111.24	222.48	2	-0.5	-0.5	-0.5	-0.5	185.4	0	12	85360493	85363645	3153	42.21	-1	TEC	predicted gene, 47817 [Source:MGI Symbol;Acc:MGI:6097004]
ENSMUSG00000028766	Alpl	9516	-6.38	1.63	-3.9	9.4968e-05	0.0169318	0.851	0	0	940.5	0	0	188.1	376.2	-0.5	-0.5	2	-0.5	-0.5	313.5	0	4	137741733	137796384	4033	51.22	-1	protein_coding	alkaline phosphatase, liver/bone/kidney [Source:MGI Symbol;Acc:MGI:87983]
ENSMUSG00000027204	Fbn1	9974.3	5.91	1.45	4.07	4.7529e-05	0.0171245	0.419	0	0	0.5	0.6	75.7	15.36	30.171	-0.509098	-0.509098	-0.492526	-0.489211	1.99993	0.2	38.2	2	125300594	125507993	12128	43.38	-1	protein_coding	fibrillin 1 [Source:MGI Symbol;Acc:MGI:95489]
ENSMUSG00000045441	Gprin3	777.3	6.86	1.81	3.8	0.00014656	0.0171532	1.284	0	0	0	0	205.1	41.02	82.04	-0.5	-0.5	-0.5	-0.5	2	0	102.5	6	59347226	59426294	8339	39.77	-1	protein_coding	GPRIN family member 3 [Source:MGI Symbol;Acc:MGI:1924785]
ENSMUSG00000028680	Plk3	413.1	6.74	1.82	3.71	0.000209022	0.0173428	1.803	0	0	0	114.6	34.4	29.8	44.4439	-0.670508	-0.670508	-0.670508	1.90802	0.103501	0	74.5	4	117128655	117133963	2531	56.23	-1	protein_coding	polo like kinase 3 [Source:MGI Symbol;Acc:MGI:109604]
ENSMUSG00000041992	Rapgef5	1691.8	6.76	1.73	3.91	9.21193e-05	0.0175306	0.782	0	0.8	0.5	259.2	0.7	52.24	103.48	-0.50483	-0.497099	-0.499998	1.99999	-0.498065	0.4	130	12	117516479	117759737	12785	42.29	1	protein_coding	Rap guanine nucleotide exchange factor (GEF) 5 [Source:MGI Symbol;Acc:MGI:2444365]
ENSMUSG00000021765	Fst	3511.8	6.75	1.74	3.88	0.000104868	0.0178076	0.873	0.8	0.8	0	0	490.6	98.44	196.08	-0.497959	-0.497959	-0.502039	-0.502039	2	0.5	245.3	13	114452290	114458951	4589	47.22	-1	protein_coding	follistatin [Source:MGI Symbol;Acc:MGI:95586]
ENSMUSG00000092457	Gm8835	5.1	6.92	1.86	3.72	0.000197999	0.0178157	1.64	0	0	1	84.6	106.7	38.46	47.2169	-0.814538	-0.814538	-0.79336	0.977192	1.44524	0.3	95.6	17	36201996	36206339	1169	49.54	-1	unprocessed_pseudogene	predicted gene 8835 [Source:MGI Symbol;Acc:MGI:3646857]
ENSMUSG00000017802	Retreg3	101.8	7.1	1.91	3.71	0.000207603	0.0178979	1.704	0.8	0	0.5	386.1	173.4	112.16	152.474	-0.730352	-0.735599	-0.732319	1.79663	0.401641	0.4	279.7	11	101096322	101119893	3589	45.08	-1	protein_coding	reticulophagy regulator family member 3 [Source:MGI Symbol;Acc:MGI:1915248]
ENSMUSG00000024534	Sncaip	453.4	7.16	1.94	3.7	0.000217055	0.0181472	1.749	0	0	0	21.4	256	55.48	100.602	-0.55148	-0.55148	-0.55148	-0.338761	1.9932	0	138.7	18	52767709	52915935	4522	41.52	1	protein_coding	synuclein, alpha interacting protein (synphilin) [Source:MGI Symbol;Acc:MGI:1915097]
ENSMUSG00000055333	Fat2	8.1	-7.83	2.08	-3.76	0.000172831	0.0181495	1.386	0	0	305.2	0	0	61.04	122.08	-0.5	-0.5	2	-0.5	-0.5	101.7	0	11	55250609	55336564	14528	47.74	-1	protein_coding	FAT atypical cadherin 2 [Source:MGI Symbol;Acc:MGI:2685369]
ENSMUSG00000051674	Dcun1d4	466.6	6.39	1.72	3.71	0.000206972	0.0187396	1.601	0	0	2.9	311.9	133.5	89.66	122.407	-0.732473	-0.732473	-0.708781	1.81558	0.358149	1	222.7	5	73481000	73560794	5807	45.34	1	protein_coding	DCN1, defective in cullin neddylation 1, domain containing 4 (S. cerevisiae) [Source:MGI Symbol;Acc:MGI:2140972]
ENSMUSG00000117309	Gm49960	6.7	7.07	1.91	3.7	0.000213268	0.018756	1.64	0	0	0	28.8	59.9	17.74	23.8492	-0.743842	-0.743842	-0.743842	0.463748	1.76778	0	44.3	16	10861755	10938364	7292	50.43	-1	transcribed_unitary_pseudogene	predicted gene, 49960 [Source:MGI Symbol;Acc:MGI:6270684]
ENSMUSG00000109899	Gm6012	14.7	3.58	0.97	3.69	0.000226913	0.018756	1.738	2.4	12	8.1	37.4	163.1	44.6	60.4482	-0.698118	-0.539304	-0.603823	-0.11911	1.96036	7.5	100.2	8	57520157	57520886	730	43.42	-1	processed_pseudogene	predicted gene 6012 [Source:MGI Symbol;Acc:MGI:3644785]
ENSMUSG00000045010	Gm4779	6.8	8.61	2.32	3.71	0.000210472	0.0202493	1.48	0	0	0	324.2	1.4	65.12	129.541	-0.502697	-0.502697	-0.502697	1.99998	-0.49189	0	162.8	X	101790053	101794423	2364	54.98	-1	protein_coding	predicted gene 4779 [Source:MGI Symbol;Acc:MGI:3646776]
ENSMUSG00000047246	Hist1h2be	61.4	6.2	1.75	3.54	0.0004034	0.0202493	2.841	0	0.8	1	220	0	44.36	87.8209	-0.505119	-0.496009	-0.493732	1.99998	-0.505119	0.6	110	13	23583670	23621124	4446	41.7	-1	protein_coding	histone cluster 1, H2be [Source:MGI Symbol;Acc:MGI:2448380]
ENSMUSG00000071253	Slc25a16	761	6.62	1.79	3.7	0.000218036	0.0216816	1.413	0	0	1	126.9	223.6	70.3	90.9847	-0.772657	-0.772657	-0.761666	0.622082	1.6849	0.3	175.2	10	62920633	62946498	4799	43.46	1	protein_coding	solute carrier family 25 (mitochondrial carrier, Graves disease autoantigen), member 16 [Source:MGI Symbol;Acc:MGI:1920382]
ENSMUSG00000039713	Plekhg5	337.9	6.12	1.69	3.63	0.000288509	0.0216816	1.88	0.8	0	0	45.4	73.6	23.96	30.359	-0.76287	-0.789222	-0.789222	0.706215	1.6351	0.3	59.5	4	152072498	152115400	5430	53.31	1	protein_coding	pleckstrin homology domain containing, family G (with RhoGef domain) member 5 [Source:MGI Symbol;Acc:MGI:2652860]
ENSMUSG00000021518	Ptdss1	1346.2	4.88	1.28	3.82	0.000134444	0.0216816	0.873	33	62.4	8.1	1405.9	1173.2	536.52	619.473	-0.81282	-0.76536	-0.853016	1.40342	1.02778	34.5	1289.5	13	66932830	66998401	4294	42.27	1	protein_coding	phosphatidylserine synthase 1 [Source:MGI Symbol;Acc:MGI:1276575]
ENSMUSG00000103928	Gm37893	7.4	8.51	2.35	3.63	0.000287438	0.023147	1.738	0	0	0	0	346.8	69.36	138.72	-0.5	-0.5	-0.5	-0.5	2	0	173.4	1	151445305	151447741	2437	42.92	1	TEC	predicted gene, 37893 [Source:MGI Symbol;Acc:MGI:5611121]
ENSMUSG00000041440	Gk5	345.3	6.65	1.84	3.62	0.000296712	0.0236408	1.749	0	0	0	0	112.8	22.56	45.12	-0.5	-0.5	-0.5	-0.5	2	0	56.4	9	96119362	96184608	8493	44.29	1	protein_coding	glycerol kinase 5 (putative) [Source:MGI Symbol;Acc:MGI:2443336]
ENSMUSG00000029640	Usp12	129.8	7.2	2	3.6	0.000313263	0.0247887	1.749	0	0	0.5	259.8	286.2	109.3	133.921	-0.816152	-0.816152	-0.812419	1.1238	1.32093	0.2	273	5	146734809	146795006	4639	46.94	-1	protein_coding	ubiquitin specific peptidase 12 [Source:MGI Symbol;Acc:MGI:1270128]
ENSMUSG00000090958	Lrrc32	515	6.72	1.86	3.62	0.000292609	0.0247887	1.631	0	0	0	75.4	2.1	15.5	29.961	-0.517338	-0.517338	-0.517338	1.99926	-0.447247	0	38.7	7	98489283	98502181	4688	54.72	1	protein_coding	leucine rich repeat containing 32 [Source:MGI Symbol;Acc:MGI:93882]
ENSMUSG00000082658	Fau-ps2	45.9	7.74	2.2	3.52	0.000432891	0.0261985	2.273	0	0	0	4.3	434.2	87.7	173.258	-0.506182	-0.506182	-0.506182	-0.481363	1.99991	0	219.2	11	3196454	3196824	371	48.52	-1	processed_pseudogene	Finkel-Biskis-Reilly murine sarcoma virus (FBR-MuSV) ubiquitously expressed (fox derived), pseudogene 2 [Source:MGI Symbol;Acc:MGI:103018]
ENSMUSG00000020023	Tmcc3	499.6	5.54	1.54	3.59	0.000333114	0.0268328	1.701	0.8	0	0	8	50.9	11.94	19.7111	-0.565165	-0.605751	-0.605751	-0.199888	1.97655	0.3	29.4	10	94311949	94590956	7153	45.5	1	protein_coding	transmembrane and coiled coil domains 3 [Source:MGI Symbol;Acc:MGI:2442900]
ENSMUSG00000055409	Nell1	10.8	7.07	1.98	3.58	0.000344722	0.0268703	1.749	0	0.8	0	0	214	42.96	85.5206	-0.502335	-0.492981	-0.502335	-0.502335	1.99999	0.3	107	7	49974864	50866608	7271	40.82	1	protein_coding	NEL-like 1 [Source:MGI Symbol;Acc:MGI:2443902]
ENSMUSG00000029094	Afap1	688.2	5.53	1.53	3.63	0.000288659	0.0268703	1.46	0	0	1	72.3	3.4	15.34	28.5071	-0.538112	-0.538112	-0.503033	1.9981	-0.418843	0.3	37.9	5	35893319	36003923	12651	48.96	1	protein_coding	actin filament associated protein 1 [Source:MGI Symbol;Acc:MGI:1917542]
ENSMUSG00000071324	Armc2	23.7	7.84	2.17	3.62	0.000294026	0.0268795	1.48	0	0	0.5	0	571.8	114.46	228.67	-0.500546	-0.500546	-0.49836	-0.500546	2	0.2	285.9	10	41914990	42018442	7188	45.65	-1	protein_coding	armadillo repeat containing 2 [Source:MGI Symbol;Acc:MGI:1916449]
ENSMUSG00000078349	AW011738	183.8	6.86	1.96	3.5	0.000464281	0.0282105	2.216	0	0	0	211.4	0	42.28	84.56	-0.5	-0.5	-0.5	2	-0.5	0	105.7	4	156203270	156210563	5095	47.85	1	lncRNA	expressed sequence AW011738 [Source:MGI Symbol;Acc:MGI:2140540]
ENSMUSG00000020601	Trib2	551.1	6.14	1.72	3.57	0.000358176	0.0282105	1.704	0.8	0	0	121.3	26.1	29.64	46.9103	-0.61479	-0.631844	-0.631844	1.95394	-0.0754631	0.3	73.7	12	15791727	15816922	4335	46.73	-1	protein_coding	tribbles pseudokinase 2 [Source:MGI Symbol;Acc:MGI:2145021]
ENSMUSG00000025812	Pard3	733.5	5.78	1.59	3.64	0.000274861	0.028493	1.284	0	0	1.9	0	163.1	33	65.0542	-0.50727	-0.50727	-0.478063	-0.50727	1.99987	0.6	81.5	8	127063893	127612286	14849	42.86	1	protein_coding	par-3 family cell polarity regulator [Source:MGI Symbol;Acc:MGI:2135608]
ENSMUSG00000074743	Thbd	5470.7	5.69	1.52	3.74	0.000181827	0.028493	0.851	0	0	1.4	120.7	0	24.42	48.1431	-0.507238	-0.507238	-0.478158	1.99987	-0.507238	0.5	60.4	2	148404466	148408188	3723	51.36	-1	protein_coding	thrombomodulin [Source:MGI Symbol;Acc:MGI:98736]
ENSMUSG00000025272	Tro	93.4	7.46	2.1	3.55	0.000383251	0.0290463	1.749	0	0	0	340.1	167.2	101.46	135.759	-0.747351	-0.747351	-0.747351	1.75781	0.484239	0	253.7	X	150645304	150657583	7296	49.19	-1	protein_coding	trophinin [Source:MGI Symbol;Acc:MGI:1928994]
ENSMUSG00000059674	Cdh24	7.5	7.82	2.2	3.55	0.000387066	0.0290989	1.749	0	0	0	0	183.7	36.74	73.48	-0.5	-0.5	-0.5	-0.5	2	0	91.9	14	54631231	54641364	3489	54.28	-1	protein_coding	cadherin-like 24 [Source:MGI Symbol;Acc:MGI:1928330]
ENSMUSG00000109584	Gm7997	6.2	5.3	1.49	3.55	0.000385636	0.0290989	1.749	2.4	0.8	0.5	5.5	131.4	28.12	51.6705	-0.49777	-0.528735	-0.534541	-0.437774	1.99882	1.2	68.5	8	80770691	80771670	980	49.9	1	processed_pseudogene	predicted gene 7997 [Source:MGI Symbol;Acc:MGI:3646045]
ENSMUSG00000073565	Prr16	659.4	6.98	1.93	3.62	0.000294494	0.0300379	1.284	0	0	0	0	231.2	46.24	92.48	-0.5	-0.5	-0.5	-0.5	2	0	115.6	18	51117733	51420044	4183	37.11	1	protein_coding	proline rich 16 [Source:MGI Symbol;Acc:MGI:1918623]
ENSMUSG00000118295	Gm8437	22.9	-8.36	2.33	-3.58	0.000341344	0.0300819	1.48	73.9	0	1132.5	0.6	0	241.4	446.463	-0.375171	-0.540694	1.99591	-0.53935	-0.540694	402.1	0.3	17	31293121	31296689	3375	51.67	-1	transcribed_processed_pseudogene	predicted gene 8437 [Source:MGI Symbol;Acc:MGI:3642987]
ENSMUSG00000036617	Etl4	1184.5	5.52	1.48	3.72	0.000202938	0.030184	0.873	0	0	1	26.4	46.8	14.84	18.9054	-0.784961	-0.784961	-0.732066	0.611465	1.69052	0.3	36.6	2	19909780	20810713	16148	41.38	1	protein_coding	enhancer trap locus 4 [Source:MGI Symbol;Acc:MGI:95454]
ENSMUSG00000110124	Gm4247	9.3	3.33	0.94	3.55	0.000382512	0.030184	1.64	2.4	9.6	3.8	24.5	90.1	26.08	32.9539	-0.71858	-0.500093	-0.676097	-0.0479458	1.94272	5.3	57.3	7	12793828	12794869	1042	50.48	-1	processed_pseudogene	predicted gene 4247 [Source:MGI Symbol;Acc:MGI:3782424]
ENSMUSG00000047098	Rnf31	168.7	5.5	1.56	3.53	0.000415241	0.0307954	1.738	1.6	0.8	25.3	267.8	1088.6	276.82	418.154	-0.658179	-0.660092	-0.601501	-0.021571	1.94134	9.2	678.2	14	55591708	55603693	5734	50.61	1	protein_coding	ring finger protein 31 [Source:MGI Symbol;Acc:MGI:1934704]
ENSMUSG00000074579	Lekr1	391.7	6.99	1.98	3.52	0.00042364	0.0312946	1.738	0	0	0	242.7	88.1	66.16	94.6353	-0.699105	-0.699105	-0.699105	1.86548	0.231837	0	165.4	3	65666228	65831355	7309	40.36	1	protein_coding	leucine, glutamate and lysine rich 1 [Source:MGI Symbol;Acc:MGI:3645902]
ENSMUSG00000020627	Klhl29	82.9	6.79	2	3.39	0.000704577	0.0317115	2.841	0	0	0.5	0	291.8	58.46	116.67	-0.501071	-0.501071	-0.496785	-0.501071	2	0.2	145.9	12	5077472	5375682	7041	47.6	-1	protein_coding	kelch-like 29 [Source:MGI Symbol;Acc:MGI:2683857]
ENSMUSG00000025359	Pmel	11.1	7.78	2.21	3.52	0.000434415	0.0321986	1.704	0	0	0	0	214	42.8	85.6	-0.5	-0.5	-0.5	-0.5	2	0	107	10	128704195	128720238	2292	47.47	1	protein_coding	premelanosome protein [Source:MGI Symbol;Acc:MGI:98301]
ENSMUSG00000049287	Iba57	54.1	7.39	2.1	3.51	0.00044859	0.0321986	1.749	0	0	0	25.7	198.2	44.78	77.3531	-0.578904	-0.578904	-0.578904	-0.246661	1.98337	0	112	11	59155369	59163739	4885	53.67	-1	protein_coding	IBA57 homolog, iron-sulfur cluster assembly [Source:MGI Symbol;Acc:MGI:3041174]
ENSMUSG00000019027	Dnah1	36.3	7.37	2.1	3.51	0.000450251	0.0321986	1.749	0	0	0	232.9	32.3	53.04	90.7959	-0.584167	-0.584167	-0.584167	1.98093	-0.228424	0	132.6	14	31260375	31323896	13043	51.82	-1	protein_coding	dynein, axonemal, heavy chain 1 [Source:MGI Symbol;Acc:MGI:107721]
ENSMUSG00000022394	L3mbtl2	131.6	7.28	2.08	3.51	0.000450767	0.0321986	1.749	0	0	0	370.8	264.2	127	159.154	-0.797971	-0.797971	-0.797971	1.53185	0.862061	0	317.5	15	81663889	81688315	5945	49.75	1	protein_coding	L3MBTL2 polycomb repressive complex 1 subunit [Source:MGI Symbol;Acc:MGI:2443584]
ENSMUSG00000025978	Rftn2	536.1	6.27	1.77	3.53	0.000412429	0.0321986	1.631	0	0	0	93.8	0	18.76	37.52	-0.5	-0.5	-0.5	2	-0.5	0	46.9	1	55170159	55226782	5871	44.77	-1	protein_coding	raftlin family member 2 [Source:MGI Symbol;Acc:MGI:1921263]
ENSMUSG00000056185	Snx32	251.2	6.04	1.72	3.51	0.000451002	0.0321986	1.738	0	0.8	0	107.2	9.6	23.52	41.9969	-0.560042	-0.540993	-0.560042	1.99253	-0.331453	0.3	58.4	19	5492235	5510538	3554	47.53	-1	protein_coding	sorting nexin 32 [Source:MGI Symbol;Acc:MGI:2444704]
ENSMUSG00000011256	Adam19	454.4	-5.26	1.5	-3.52	0.000438295	0.0321986	1.704	0	0.8	150.9	0	0.7	30.48	60.2109	-0.50622	-0.492934	1.99997	-0.50622	-0.494594	50.6	0.3	11	46055992	46147343	7115	46.39	1	protein_coding	a disintegrin and metallopeptidase domain 19 (meltrin beta) [Source:MGI Symbol;Acc:MGI:105377]
ENSMUSG00000024381	Bin1	952.1	-6.04	1.68	-3.59	0.000333427	0.0321986	1.284	0	0	584.2	0	0	116.84	233.68	-0.5	-0.5	2	-0.5	-0.5	194.7	0	18	32377230	32435737	4117	50.37	1	protein_coding	bridging integrator 1 [Source:MGI Symbol;Acc:MGI:108092]
ENSMUSG00000020142	Slc1a4	310.8	6.7	1.91	3.5	0.000458179	0.0322354	1.749	0	0	0	144.6	6.9	30.3	57.2124	-0.529605	-0.529605	-0.529605	1.99782	-0.409002	0	75.8	11	20302180	20332713	3926	46.5	-1	protein_coding	solute carrier family 1 (glutamate/neutral amino acid transporter), member 4 [Source:MGI Symbol;Acc:MGI:2135601]
ENSMUSG00000038539	Atf5	116.3	6.28	1.82	3.45	0.000554393	0.0322354	2.119	0	0	0	1.8	55	11.36	21.8311	-0.520358	-0.520358	-0.520358	-0.437907	1.99898	0	28.4	7	44812256	44816658	1993	56.26	-1	protein_coding	activating transcription factor 5 [Source:MGI Symbol;Acc:MGI:2141857]
ENSMUSG00000020140	Lgr5	46.4	7.07	2.06	3.43	0.000599173	0.0323085	2.273	0	0	0.5	93.8	146.6	48.18	61.1289	-0.788171	-0.788171	-0.779992	0.746292	1.61004	0.2	120.2	10	115450311	115587780	10264	42.22	-1	protein_coding	leucine rich repeat containing G protein coupled receptor 5 [Source:MGI Symbol;Acc:MGI:1341817]
ENSMUSG00000036285	Noa1	326.1	5.99	1.72	3.48	0.000503117	0.0326824	1.88	27.5	0	3.3	1405.2	1243.4	535.88	645.842	-0.787158	-0.829738	-0.824629	1.34603	1.0955	10.3	1324.3	5	77294182	77310084	4029	44.7	-1	protein_coding	nitric oxide associated 1 [Source:MGI Symbol;Acc:MGI:1914306]
ENSMUSG00000032372	Plscr2	1652	6.01	1.63	3.68	0.000230287	0.032925	0.851	1.6	0	0	173.4	1.4	35.28	69.0633	-0.487669	-0.510836	-0.510836	1.9999	-0.490565	0.5	87.4	9	92275602	92297752	3180	37.66	1	protein_coding	phospholipid scramblase 2 [Source:MGI Symbol;Acc:MGI:1270860]
ENSMUSG00000055435	Maf	5075.4	-4.68	1.21	-3.85	0.00011738	0.032925	0.432	2.4	0	369.7	1.2	4.1	75.48	147.116	-0.49675	-0.513064	1.99992	-0.504907	-0.485195	124	2.7	8	115682942	115707794	8241	44.55	-1	protein_coding	avian musculoaponeurotic fibrosarcoma oncogene homolog [Source:MGI Symbol;Acc:MGI:96909]
ENSMUSG00000031790	Mmp15	294.8	6.28	1.82	3.44	0.00058127	0.0331203	2.119	0	0	0.5	133	1.4	26.98	53.0125	-0.508937	-0.508937	-0.499505	1.99991	-0.482528	0.2	67.2	8	95352268	95375080	5397	53.19	1	protein_coding	matrix metallopeptidase 15 [Source:MGI Symbol;Acc:MGI:109320]
ENSMUSG00000037736	Limch1	5398.6	4.52	1.18	3.84	0.000120934	0.0336714	0.432	0	0	1	0	31.7	6.54	12.586	-0.519627	-0.519627	-0.440173	-0.519627	1.99905	0.3	15.8	5	66745827	67057158	11703	44.05	1	protein_coding	LIM and calponin homology domains 1 [Source:MGI Symbol;Acc:MGI:1924819]
ENSMUSG00000057722	Lepr	22992.8	4.84	1.26	3.85	0.000119735	0.0342585	0.419	0	0	1	0	41.3	8.46	16.4246	-0.515082	-0.515082	-0.454198	-0.515082	1.99944	0.3	20.6	4	101717404	101815352	7049	40.51	1	protein_coding	leptin receptor [Source:MGI Symbol;Acc:MGI:104993]
ENSMUSG00000022353	Mtss1	1672.3	4.58	1.19	3.83	0.00012634	0.0349189	0.432	0	34.4	0.5	493.3	167.2	139.08	187.493	-0.741788	-0.558314	-0.739121	1.88924	0.149979	11.6	330.3	15	58941234	59082005	11345	48.51	-1	protein_coding	MTSS I-BAR domain containing 1 [Source:MGI Symbol;Acc:MGI:2384818]
ENSMUSG00000016150	Tenm1	100.3	7.38	2.21	3.34	0.000838819	0.0350926	2.834	0	0	0.5	0	489.2	97.94	195.63	-0.500639	-0.500639	-0.498083	-0.500639	2	0.2	244.6	X	42527866	43429126	17747	36.64	-1	protein_coding	teneurin transmembrane protein 1 [Source:MGI Symbol;Acc:MGI:1345185]
ENSMUSG00000032737	Inppl1	120.5	6.64	1.95	3.41	0.000655827	0.0350926	2.216	0	0	0	156.9	0	31.38	62.76	-0.5	-0.5	-0.5	2	-0.5	0	78.4	7	101822632	101838229	6399	53.03	-1	protein_coding	inositol polyphosphate phosphatase-like 1 [Source:MGI Symbol;Acc:MGI:1333787]
ENSMUSG00000085125	Gm16070	146.8	7.2	2.12	3.4	0.000666101	0.0355132	2.216	0	0	0	273.3	2.8	55.22	109.045	-0.506395	-0.506395	-0.506395	1.9999	-0.480717	0	138	1	17676027	17727646	8345	38.16	-1	lncRNA	predicted gene 16070 [Source:MGI Symbol;Acc:MGI:3801761]
ENSMUSG00000070705	Eid2b	150.3	7.06	2.07	3.41	0.000640175	0.0355549	2.119	0	0	0	93.2	376.4	93.92	145.78	-0.644261	-0.644261	-0.644261	-0.00493896	1.93772	0	234.8	7	28277739	28279489	1751	51	1	protein_coding	EP300 interacting inhibitor of differentiation 2B [Source:MGI Symbol;Acc:MGI:1924095]
ENSMUSG00000032175	Tyk2	265.8	6.12	1.79	3.43	0.00061362	0.0357067	2.016	0	0.8	5.3	209.6	525.7	148.28	205.128	-0.722867	-0.718967	-0.69703	0.298936	1.83993	2	367.6	9	21104068	21131243	6865	50.63	-1	protein_coding	tyrosine kinase 2 [Source:MGI Symbol;Acc:MGI:1929470]
ENSMUSG00000021614	Vcan	2368.4	6.25	1.7	3.67	0.000239178	0.035728	0.782	0	0	1.4	0	240.8	48.44	96.1815	-0.503631	-0.503631	-0.489075	-0.503631	1.99997	0.5	120.4	13	89655312	89742509	14462	38.53	-1	protein_coding	versican [Source:MGI Symbol;Acc:MGI:102889]
ENSMUSG00000044229	Nxpe4	205.6	6.7	1.96	3.42	0.000618414	0.0357286	2.016	0	0	0	10.4	117.7	25.62	46.2159	-0.554355	-0.554355	-0.554355	-0.329324	1.99239	0	64	9	48162023	48400025	5911	43.96	1	protein_coding	neurexophilin and PC-esterase domain family, member 4 [Source:MGI Symbol;Acc:MGI:1924792]
ENSMUSG00000025558	Dock9	586	6.53	1.88	3.47	0.000523773	0.0357345	1.701	0	0	0	108.5	2.1	22.12	43.1977	-0.512065	-0.512065	-0.512065	1.99965	-0.463451	0	55.3	14	121542046	121797837	13398	46.06	-1	protein_coding	dedicator of cytokinesis 9 [Source:MGI Symbol;Acc:MGI:106321]
ENSMUSG00000055994	Nod2	14.8	7.38	2.13	3.46	0.000538968	0.0358608	1.738	0	0.8	0	0	381.9	76.54	152.68	-0.501309	-0.496069	-0.501309	-0.501309	2	0.3	190.9	8	88647315	88688474	5014	48.64	1	protein_coding	nucleotide-binding oligomerization domain containing 2 [Source:MGI Symbol;Acc:MGI:2429397]
ENSMUSG00000038930	Rccd1	203.3	5.99	1.75	3.41	0.000640146	0.0365921	2.016	0.8	0	1.4	72.9	183	51.62	71.3903	-0.711861	-0.723067	-0.703457	0.29808	1.84031	0.7	128	7	80293229	80324454	7897	45.07	-1	protein_coding	RCC1 domain containing 1 [Source:MGI Symbol;Acc:MGI:2444156]
ENSMUSG00000021313	Ryr2	24	6.27	1.79	3.51	0.000441829	0.0365955	1.386	0.8	0.8	0.5	0	236.7	47.76	94.4705	-0.497087	-0.497087	-0.500262	-0.505555	1.99999	0.7	118.4	13	11553102	12106945	28790	41.83	-1	protein_coding	ryanodine receptor 2, cardiac [Source:MGI Symbol;Acc:MGI:99685]
ENSMUSG00000073158	9030624G23Rik	21.4	6.46	1.87	3.45	0.000562824	0.0370539	1.738	0	0	0	58.8	6.2	13	23.0256	-0.56459	-0.56459	-0.56459	1.98909	-0.295324	0	32.5	12	24043202	24097246	2245	44.55	-1	protein_coding	RIKEN cDNA 9030624G23 gene [Source:MGI Symbol;Acc:MGI:1914058]
ENSMUSG00000016356	Col20a1	23.6	7.05	2.02	3.49	0.000483477	0.0372445	1.48	0	0	0	114	0	22.8	45.6	-0.5	-0.5	-0.5	2	-0.5	0	57	2	180986535	181018363	5142	50.8	1	protein_coding	collagen, type XX, alpha 1 [Source:MGI Symbol;Acc:MGI:1920618]
ENSMUSG00000106536	Gm42508	7.5	6.07	1.74	3.49	0.000488944	0.0375344	1.48	0	0	0.5	60.7	1.4	12.52	24.0954	-0.519601	-0.519601	-0.49885	1.99955	-0.461498	0.2	31	3	97262355	97265646	3292	43.44	1	TEC	predicted gene 42508 [Source:MGI Symbol;Acc:MGI:5662645]
ENSMUSG00000022114	Spry2	379.6	5.77	1.68	3.43	0.000598515	0.0375895	1.803	0	0	0.5	47.2	27.5	15.04	19.2527	-0.781189	-0.781189	-0.755219	1.67042	0.647182	0.2	37.4	14	105891947	105896819	2087	48.51	-1	protein_coding	sprouty RTK signaling antagonist 2 [Source:MGI Symbol;Acc:MGI:1345138]
ENSMUSG00000073700	Klhl21	339.6	6.28	1.84	3.42	0.000626585	0.0376044	1.88	2.4	0	2.4	125	633.7	152.7	245.204	-0.612958	-0.622746	-0.612958	-0.112967	1.96163	1.6	379.4	4	152008803	152017680	3986	55.85	1	protein_coding	kelch-like 21 [Source:MGI Symbol;Acc:MGI:1919288]
ENSMUSG00000034205	Loxl2	570	4.62	1.34	3.44	0.000575239	0.0379638	1.704	0	0	1.4	0	42.7	8.82	16.9487	-0.520395	-0.520395	-0.437792	-0.520395	1.99898	0.5	21.3	14	69609068	69695834	5405	47.07	1	protein_coding	lysyl oxidase-like 2 [Source:MGI Symbol;Acc:MGI:2137913]
ENSMUSG00000024211	Grm8	11.6	7.79	2.27	3.43	0.000597818	0.0384142	1.738	0	0	0	0	181.7	36.34	72.68	-0.5	-0.5	-0.5	-0.5	2	0	90.8	6	27275119	28135178	9898	38.34	-1	protein_coding	glutamate receptor, metabotropic 8 [Source:MGI Symbol;Acc:MGI:1351345]
ENSMUSG00000034617	Mtrr	296.1	6.39	1.86	3.43	0.000599645	0.0384142	1.749	0.8	0.8	0	117.1	286.2	80.98	112.103	-0.715236	-0.715236	-0.722372	0.322204	1.83064	0.5	201.7	13	68560780	68582149	5198	45.93	-1	protein_coding	5-methyltetrahydrofolate-homocysteine methyltransferase reductase [Source:MGI Symbol;Acc:MGI:1891037]
ENSMUSG00000073096	Lrrc61	53.2	7.35	2.15	3.42	0.000633082	0.0396541	1.749	0.8	0	0	166.7	515.4	136.58	200.078	-0.678635	-0.682633	-0.682633	0.150541	1.89336	0.3	341	6	48554796	48570722	2913	47.44	1	protein_coding	leucine rich repeat containing 61 [Source:MGI Symbol;Acc:MGI:2652848]
ENSMUSG00000059060	Rad51b	144	6.86	2	3.42	0.000626677	0.0396541	1.749	0	0	0	19	198.2	43.44	77.7291	-0.558864	-0.558864	-0.558864	-0.314425	1.99102	0	108.6	12	79297282	79814690	3757	41.86	1	protein_coding	RAD51 paralog B [Source:MGI Symbol;Acc:MGI:1099436]
ENSMUSG00000042570	Mier2	101.4	6.57	2	3.28	0.00102374	0.0396541	2.841	0	0	0	95.6	86	36.32	44.5862	-0.814602	-0.814602	-0.814602	1.32956	1.11425	0	90.8	10	79540245	79555199	4497	56.5	-1	protein_coding	MIER family member 2 [Source:MGI Symbol;Acc:MGI:1917677]
ENSMUSG00000020592	Sdc1	3334.7	6.1	1.69	3.61	0.000306468	0.0396541	0.851	0.8	0	1.9	369.5	0	74.44	147.532	-0.499147	-0.50457	-0.491691	1.99998	-0.50457	0.9	184.8	12	8771323	8793715	3809	52.95	1	protein_coding	syndecan 1 [Source:MGI Symbol;Acc:MGI:1349162]
ENSMUSG00000037852	Cpe	8340.8	5.99	1.58	3.79	0.000151841	0.0396541	0.419	0	0	0	55.2	0	11.04	22.08	-0.5	-0.5	-0.5	2	-0.5	0	27.6	8	64592542	64693054	2609	42.69	-1	protein_coding	carboxypeptidase E [Source:MGI Symbol;Acc:MGI:101932]
ENSMUSG00000033306	Lpp	6431.5	3.63	0.96	3.79	0.000149555	0.0396541	0.419	161.3	6.4	41.6	1089	758.3	411.32	434.237	-0.575769	-0.932486	-0.851425	1.56062	0.799057	69.7	923.6	16	24393507	24992578	22046	41.54	1	protein_coding	LIM domain containing preferred translocation partner in lipoma [Source:MGI Symbol;Acc:MGI:2441849]
ENSMUSG00000021556	Golm1	1094.5	6.38	1.71	3.73	0.000190424	0.0406881	0.51	3.1	0	0	160	348.9	102.4	137.777	-0.720732	-0.743232	-0.743232	0.418068	1.78913	1	254.4	13	59634626	59675811	4424	48.11	-1	protein_coding	golgi membrane protein 1 [Source:MGI Symbol;Acc:MGI:1917329]
ENSMUSG00000028532	Cachd1	243.9	6.53	1.92	3.41	0.000650926	0.0407114	1.738	0	0	0.5	202.2	16.5	43.84	79.4325	-0.551915	-0.551915	-0.54562	1.99364	-0.344192	0.2	109.4	4	100776675	101029220	6020	43.64	1	protein_coding	cache domain containing 1 [Source:MGI Symbol;Acc:MGI:2444177]
ENSMUSG00000044367	Slc16a13	149	8.03	2.36	3.4	0.000668952	0.0412982	1.749	0	0	0	591.4	653	248.88	305.436	-0.814834	-0.814834	-0.814834	1.12141	1.32309	0	622.2	11	70216789	70221064	2601	52.39	-1	protein_coding	solute carrier family 16 (monocarboxylic acid transporters), member 13 [Source:MGI Symbol;Acc:MGI:1916559]
ENSMUSG00000032232	Cgnl1	472.8	6.47	1.86	3.49	0.000489573	0.0412982	1.284	0	0	0	0	141.7	28.34	56.68	-0.5	-0.5	-0.5	-0.5	2	0	70.9	9	71626509	71771602	7844	46.89	-1	protein_coding	cingulin-like 1 [Source:MGI Symbol;Acc:MGI:1915428]
ENSMUSG00000034687	Fras1	135.8	6.56	1.93	3.4	0.000672802	0.041663	1.738	0	0	0	0	108.7	21.74	43.48	-0.5	-0.5	-0.5	-0.5	2	0	54.4	5	96373955	96784728	17709	42.73	1	protein_coding	Fraser extracellular matrix complex subunit 1 [Source:MGI Symbol;Acc:MGI:2385368]
ENSMUSG00000006344	Ggt5	1670.5	6.29	1.74	3.61	0.000304657	0.0417666	0.782	0	1.6	0.5	190	171.3	72.68	88.3568	-0.822574	-0.804466	-0.816915	1.3278	1.11616	0.7	180.7	10	75589340	75617200	5922	47.45	1	protein_coding	gamma-glutamyltransferase 5 [Source:MGI Symbol;Acc:MGI:1346063]
ENSMUSG00000051000	Fam160a1	151.3	6.62	1.95	3.39	0.000687048	0.0422662	1.738	0	0	0	0	122.5	24.5	49	-0.5	-0.5	-0.5	-0.5	2	0	61.2	3	85660061	85817291	5290	42.93	-1	protein_coding	family with sequence similarity 160, member A1 [Source:MGI Symbol;Acc:MGI:2444746]
ENSMUSG00000066687	Zbtb16	81.2	6.82	2.09	3.26	0.0011316	0.042344	2.834	0	0	0	0	246.3	49.26	98.52	-0.5	-0.5	-0.5	-0.5	2	0	123.2	9	48654297	48836222	5283	48.36	-1	protein_coding	zinc finger and BTB domain containing 16 [Source:MGI Symbol;Acc:MGI:103222]
ENSMUSG00000009647	Mcu	297.6	6.1	1.8	3.39	0.000699519	0.042344	1.749	3.1	0	0	402.6	2.8	81.7	160.455	-0.489856	-0.509176	-0.509176	1.99993	-0.491725	1	202.7	10	59446984	59616692	6936	43.63	-1	protein_coding	mitochondrial calcium uniporter [Source:MGI Symbol;Acc:MGI:3026965]
ENSMUSG00000041313	Slc7a1	310.6	5.31	1.57	3.38	0.000719841	0.042344	1.803	0.8	0.8	12.9	342	296.6	130.62	154.787	-0.8387	-0.8387	-0.760528	1.36562	1.07231	4.8	319.3	5	148327410	148399904	11530	48.26	-1	protein_coding	solute carrier family 7 (cationic amino acid transporter, y+ system), member 1 [Source:MGI Symbol;Acc:MGI:88117]
ENSMUSG00000008435	Rdh13	235.8	6.42	1.9	3.39	0.000700785	0.0425532	1.738	1.6	0.8	0.5	291.1	346.1	128.02	156.577	-0.807397	-0.812506	-0.814422	1.04153	1.39279	1	318.6	7	4424770	4445649	6595	46.95	-1	protein_coding	retinol dehydrogenase 13 (all-trans and 9-cis) [Source:MGI Symbol;Acc:MGI:1918732]
ENSMUSG00000030782	Tgfb1i1	2758.7	4.87	1.36	3.58	0.000347791	0.0430051	0.851	0.8	0.8	0	51.5	0	10.62	20.4431	-0.480357	-0.480357	-0.51949	1.99969	-0.51949	0.5	25.7	7	128246812	128255699	5585	49.54	1	protein_coding	transforming growth factor beta 1 induced transcript 1 [Source:MGI Symbol;Acc:MGI:102784]
ENSMUSG00000031253	Srpx2	1752	6.15	1.71	3.59	0.000332972	0.0444199	0.782	0	0	0	0	57.1	11.42	22.84	-0.5	-0.5	-0.5	-0.5	2	0	28.6	X	133908426	133932446	2922	42.68	1	protein_coding	sushi-repeat-containing protein, X-linked 2 [Source:MGI Symbol;Acc:MGI:1916042]
ENSMUSG00000030894	Tpp1	3079.5	4.14	1.16	3.57	0.000362708	0.0444199	0.851	46.4	145.6	198.2	2363.1	3016.6	1153.98	1271.88	-0.870821	-0.792826	-0.75147	0.950655	1.46446	130.1	2689.9	7	105744811	105752235	5164	46.65	-1	protein_coding	tripeptidyl peptidase I [Source:MGI Symbol;Acc:MGI:1336194]
ENSMUSG00000084178	Gm11759	12.1	2.8	0.83	3.38	0.000724769	0.0444199	1.704	3.9	4	18.2	10.4	122.5	31.8	45.6523	-0.611141	-0.608951	-0.297904	-0.468761	1.98676	8.7	66.4	2	145510194	145510657	464	46.12	-1	processed_pseudogene	predicted gene 11759 [Source:MGI Symbol;Acc:MGI:3651480]
ENSMUSG00000045333	Zfp423	518.4	6.06	1.8	3.37	0.000738543	0.0448914	1.704	0	0	0	86.4	0	17.28	34.56	-0.5	-0.5	-0.5	2	-0.5	0	43.2	8	87661810	87959595	5608	49.76	-1	protein_coding	zinc finger protein 423 [Source:MGI Symbol;Acc:MGI:1891217]
ENSMUSG00000021962	Dcp1a	643.4	5.04	1.49	3.37	0.000738845	0.0448914	1.704	44.8	1.6	0	704.2	794.1	308.94	360.911	-0.731871	-0.851568	-0.856001	1.09517	1.34427	15.5	749.1	14	30479535	30527063	8230	42.87	1	protein_coding	decapping mRNA 1A [Source:MGI Symbol;Acc:MGI:1923151]
ENSMUSG00000032261	Sh3bgrl2	357.8	6.52	1.95	3.34	0.00082552	0.0453103	1.88	0	0	1	299.1	55.7	71.16	115.97	-0.613605	-0.613605	-0.604982	1.9655	-0.13331	0.3	177.4	9	83548327	83638801	7865	44.22	1	protein_coding	SH3 domain binding glutamic acid-rich protein like 2 [Source:MGI Symbol;Acc:MGI:1915350]
ENSMUSG00000040734	Ppp1r13l	92.7	6.45	1.92	3.36	0.000774542	0.045411	1.749	0	0	0	0	94.3	18.86	37.72	-0.5	-0.5	-0.5	-0.5	2	0	47.1	7	19359749	19378533	3604	52.31	1	protein_coding	protein phosphatase 1, regulatory subunit 13 like [Source:MGI Symbol;Acc:MGI:3525053]
ENSMUSG00000054263	Lifr	10004	4.09	1.15	3.56	0.000375794	0.045411	0.851	0	0.8	1.4	0	37.2	7.88	14.6695	-0.53717	-0.482635	-0.441733	-0.53717	1.99871	0.7	18.6	15	7090614	7197489	10776	44.54	1	protein_coding	LIF receptor alpha [Source:MGI Symbol;Acc:MGI:96788]
ENSMUSG00000031561	Tenm3	206.9	-6.6	1.96	-3.36	0.000777422	0.045437	1.749	0	499.1	10.5	0	0	101.92	198.632	-0.513111	1.99958	-0.460249	-0.513111	-0.513111	169.9	0	8	48227682	48843951	10237	42.03	-1	protein_coding	teneurin transmembrane protein 3 [Source:MGI Symbol;Acc:MGI:1345183]
ENSMUSG00000026726	Cubn	55.7	7.13	2.17	3.28	0.0010316	0.0459469	2.273	0	0	0	0	224.3	44.86	89.72	-0.5	-0.5	-0.5	-0.5	2	0	112.2	2	13276338	13491813	14935	39.85	-1	protein_coding	cubilin (intrinsic factor-cobalamin receptor) [Source:MGI Symbol;Acc:MGI:1931256]
ENSMUSG00000097375	6720427I07Rik	220	6.7	1.99	3.36	0.0007875	0.0459469	1.738	0	0	0	253.1	103.9	71.4	99.363	-0.718577	-0.718577	-0.718577	1.82865	0.327084	0	178.5	13	48532905	48546500	5598	39.63	-1	lncRNA	RIKEN cDNA 6720427I07 gene [Source:MGI Symbol;Acc:MGI:1924398]
ENSMUSG00000104369	Gm38082	11.6	5.71	1.7	3.36	0.0007871	0.0459469	1.738	1.6	0	1.4	0	192	39	76.503	-0.48887	-0.509784	-0.491484	-0.509784	1.99992	1	96	5	136529596	136536477	6882	45.35	-1	TEC	predicted gene, 38082 [Source:MGI Symbol;Acc:MGI:5611310]
ENSMUSG00000070871	Ccnyl1	969.5	5.49	1.61	3.41	0.000643292	0.0459469	1.413	0.8	0	0.5	96.2	0	19.5	38.3512	-0.487599	-0.508458	-0.495421	1.99994	-0.508458	0.4	48.1	1	64690455	64725644	3456	40.42	1	protein_coding	cyclin Y-like 1 [Source:MGI Symbol;Acc:MGI:2138614]
ENSMUSG00000114162	Gm3785	9.3	2.45	0.73	3.37	0.00074982	0.0460197	1.64	3.1	8	5.3	2.5	59.9	15.76	22.1543	-0.571446	-0.35027	-0.472142	-0.598529	1.99239	5.5	31.2	13	65125878	65126079	202	52.48	1	processed_pseudogene	predicted gene 3785 [Source:MGI Symbol;Acc:MGI:3781958]
ENSMUSG00000051184	Zfp524	100.5	6.88	2.06	3.35	0.000812201	0.0463093	1.749	0	0	0	166.7	205.1	74.36	91.878	-0.809334	-0.809334	-0.809334	1.00503	1.42297	0	185.9	7	5014415	5018488	1436	54.37	1	protein_coding	zinc finger protein 524 [Source:MGI Symbol;Acc:MGI:1916740]
ENSMUSG00000102175	Gm6119	3.9	6.4	1.89	3.4	0.000686072	0.0463093	1.48	0	0.8	0	0	97	19.56	38.7212	-0.505149	-0.484489	-0.505149	-0.505149	1.99994	0.3	48.5	1	4692219	4693424	1206	46.85	-1	processed_pseudogene	predicted gene 6119 [Source:MGI Symbol;Acc:MGI:3644547]
ENSMUSG00000042328	Hps4	198.3	5.16	1.54	3.36	0.000791218	0.0463093	1.704	28.3	0	0.5	338.3	714.9	216.4	280.066	-0.671627	-0.772675	-0.770889	0.435254	1.77994	9.6	526.6	5	112343083	112378414	3948	52.26	1	protein_coding	HPS4, biogenesis of lysosomal organelles complex 3 subunit 2 [Source:MGI Symbol;Acc:MGI:2177742]
ENSMUSG00000056043	Rgs9bp	70.5	7.2	2.15	3.35	0.000816799	0.0463873	1.749	0	0	0	72.9	92.2	33.02	40.899	-0.807354	-0.807354	-0.807354	0.975085	1.44698	0	82.6	7	35578993	35585582	6590	48.66	-1	protein_coding	regulator of G-protein signalling 9 binding protein [Source:MGI Symbol;Acc:MGI:2384418]
ENSMUSG00000020652	Cenpo	222	6.84	2.08	3.29	0.000998037	0.0463873	2.119	0	0	1.4	525.2	379.1	181.14	226.051	-0.801324	-0.801324	-0.79513	1.52205	0.875732	0.5	452.2	12	4196004	4234294	7263	47.39	-1	protein_coding	centromere protein O [Source:MGI Symbol;Acc:MGI:1923800]
ENSMUSG00000047996	Prrg1	941	6.35	1.87	3.4	0.000662013	0.0463873	1.411	0	0	0	243.9	2.1	49.2	97.3534	-0.505375	-0.505375	-0.505375	1.99993	-0.483804	0	123	X	78449613	78583896	11614	37.31	-1	protein_coding	proline rich Gla (G-carboxyglutamic acid) 1 [Source:MGI Symbol;Acc:MGI:1917364]
ENSMUSG00000000538	Tom1l2	236.1	5.83	1.74	3.35	0.000822762	0.0463873	1.749	1.6	0	3.8	224.3	256	97.14	117.203	-0.815168	-0.828819	-0.796397	1.08496	1.35543	1.8	240.1	11	60226714	60352905	8764	46.54	-1	protein_coding	target of myb1-like 2 (chicken) [Source:MGI Symbol;Acc:MGI:2443306]
ENSMUSG00000026121	Sema4c	66.5	6.11	1.91	3.2	0.00136086	0.0471532	2.834	0	0	0	0	58.5	11.7	23.4	-0.5	-0.5	-0.5	-0.5	2	0	29.2	1	36548639	36558349	4593	57.48	-1	protein_coding	sema domain, immunoglobulin domain (Ig), transmembrane domain (TM) and short cytoplasmic domain, (semaphorin) 4C [Source:MGI Symbol;Acc:MGI:109252]
ENSMUSG00000045689	Pcdhb4	111.6	7.15	2.14	3.34	0.000841372	0.0472816	1.738	0	0	0	195.5	147.9	68.68	85.4517	-0.803729	-0.803729	-0.803729	1.48411	0.927074	0	171.7	18	37307455	37311172	3718	46.58	1	protein_coding	protocadherin beta 4 [Source:MGI Symbol;Acc:MGI:2136738]
ENSMUSG00000035095	Fam167a	144	6.75	2.02	3.34	0.000830928	0.0472816	1.704	0	0	0	116.4	6.9	24.66	45.9478	-0.536696	-0.536696	-0.536696	1.99661	-0.386526	0	61.7	14	63436394	63465498	4274	49.9	1	protein_coding	family with sequence similarity 167, member A [Source:MGI Symbol;Acc:MGI:3606565]
ENSMUSG00000038860	Garnl3	69.5	5.88	1.84	3.2	0.00137519	0.0472816	2.834	0.8	0.8	1.4	0	294.5	59.5	117.501	-0.499571	-0.499571	-0.494465	-0.506379	1.99999	1	147.3	2	32986224	33131654	12352	45.51	-1	protein_coding	GTPase activating RANGAP domain-like 3 [Source:MGI Symbol;Acc:MGI:2139309]
ENSMUSG00000116657	Gm49774	89.7	5.8	1.82	3.2	0.00138833	0.0472816	2.841	0	0	0.5	73.5	8.9	16.58	28.6609	-0.578489	-0.578489	-0.561044	1.98598	-0.267961	0.2	41.2	17	27545707	27556518	10812	55.26	-1	lncRNA	predicted gene, 49774 [Source:MGI Symbol;Acc:MGI:6215288]
ENSMUSG00000031932	Gpr83	11.7	-7.6	2.25	-3.38	0.000721074	0.0472816	1.48	0	0	256	0	0	51.2	102.4	-0.5	-0.5	2	-0.5	-0.5	85.3	0	9	14860210	14870789	5095	49.45	1	protein_coding	G protein-coupled receptor 83 [Source:MGI Symbol;Acc:MGI:95712]
ENSMUSG00000029675	Eln	468.3	5.65	1.68	3.36	0.000787102	0.0474401	1.601	1.6	0	0	0	132.1	26.74	52.6836	-0.477188	-0.507558	-0.507558	-0.507558	1.99986	0.5	66.1	5	134702593	134747323	8098	49.78	-1	protein_coding	elastin [Source:MGI Symbol;Acc:MGI:95317]
ENSMUSG00000047454	Gphn	239.8	6.25	1.87	3.33	0.000858499	0.0475167	1.738	0	0	1.9	286.8	125.9	82.92	112.898	-0.734467	-0.734467	-0.717638	1.80587	0.380697	0.6	206.4	12	78226379	78684772	3749	36.84	1	protein_coding	gephyrin [Source:MGI Symbol;Acc:MGI:109602]
ENSMUSG00000063810	Alms1	168.2	5.22	1.56	3.34	0.000844215	0.0475219	1.704	26	0.8	1.4	153.8	948.9	226.18	365.775	-0.547276	-0.616171	-0.614531	-0.197881	1.97586	9.4	551.4	6	85587531	85702753	20273	39.33	1	protein_coding	ALMS1, centrosome and basal body associated [Source:MGI Symbol;Acc:MGI:1934606]
ENSMUSG00000115658	Gm19829	4.1	5.3	1.59	3.33	0.000871584	0.0476367	1.749	0.8	1.6	1.4	1.2	153.4	31.68	60.8606	-0.507389	-0.494244	-0.497531	-0.500817	1.99998	1.3	77.3	14	114308700	114310803	2104	43.96	-1	processed_pseudogene	predicted gene, 19829 [Source:MGI Symbol;Acc:MGI:5012014]
ENSMUSG00000081724	Olfr129	10.1	-8.01	2.36	-3.39	0.000692589	0.0476367	1.386	0	0	383.1	0	0	76.62	153.24	-0.5	-0.5	2	-0.5	-0.5	127.7	0	17	38050857	38060079	5299	37.41	-1	protein_coding	olfactory receptor 129 [Source:MGI Symbol;Acc:MGI:2177512]
ENSMUSG00000048965	Mrgpre	358.8	6.27	1.89	3.32	0.000886998	0.0485215	1.738	0	0.8	0	0	240.8	48.32	96.2405	-0.502076	-0.493763	-0.502076	-0.502076	1.99999	0.3	120.4	7	143778363	143784500	3761	55.33	-1	protein_coding	MAS-related GPR, member E [Source:MGI Symbol;Acc:MGI:2441884]
ENSMUSG00000056258	Kcnq3	542.1	6.49	1.95	3.33	0.000875282	0.0486384	1.701	0	0	1	0	288.3	57.86	115.221	-0.502167	-0.502167	-0.493488	-0.502167	1.99999	0.3	144.2	15	65986387	66286642	14708	42.44	-1	protein_coding	potassium voltage-gated channel, subfamily Q, member 3 [Source:MGI Symbol;Acc:MGI:1336181]
ENSMUSG00000104851	E030026E10Rik	117.3	6.45	1.97	3.27	0.00109029	0.0486384	2.119	0	0	0	0	83.3	16.66	33.32	-0.5	-0.5	-0.5	-0.5	2	0	41.6	5	44736337	44738553	2217	41.63	-1	TEC	RIKEN cDNA E030026E10 gene [Source:MGI Symbol;Acc:MGI:2444788]
ENSMUSG00000020121	Srgap1	718	5.88	1.71	3.44	0.000582356	0.0489179	1.122	0	0	0	41.1	6.9	9.6	15.9751	-0.600935	-0.600935	-0.600935	1.97182	-0.169013	0	24	10	121780991	122047315	9132	44.49	-1	protein_coding	SLIT-ROBO Rho GTPase activating protein 1 [Source:MGI Symbol;Acc:MGI:2152936]
ENSMUSG00000026389	Steap3	809.8	6.64	1.97	3.37	0.000760491	0.0489625	1.46	0	0	0	240.2	261.5	100.34	123.075	-0.815273	-0.815273	-0.815273	1.13638	1.30944	0	250.9	1	120190757	120272705	5715	48.2	-1	protein_coding	STEAP family member 3 [Source:MGI Symbol;Acc:MGI:1915678]
ENSMUSG00000102698	Gm37777	7.3	7.59	2.28	3.33	0.000858825	0.0490747	1.64	0	0	0	0	163.1	32.62	65.24	-0.5	-0.5	-0.5	-0.5	2	0	81.5	1	140266487	140269852	3366	38.18	1	TEC	predicted gene, 37777 [Source:MGI Symbol;Acc:MGI:5611005]
ENSMUSG00000030208	Emp1	10258.1	-4.8	1.36	-3.53	0.000420716	0.0502406	0.782	0	84	0	0	0	16.8	33.6	-0.5	2	-0.5	-0.5	-0.5	28	0	6	135362545	135383173	5935	46.2	1	protein_coding	epithelial membrane protein 1 [Source:MGI Symbol;Acc:MGI:107941]
ENSMUSG00000029086	Prom1	14.4	7.59	2.3	3.3	0.000954237	0.0508314	1.749	0	0	0	0	198.2	39.64	79.28	-0.5	-0.5	-0.5	-0.5	2	0	99.1	5	43993620	44102032	7175	44.4	-1	protein_coding	prominin 1 [Source:MGI Symbol;Acc:MGI:1100886]
ENSMUSG00000057457	Phex	1658	6.45	1.75	3.68	0.00023651	0.0508423	0.432	0.8	0	0	0	163.8	32.92	65.4407	-0.490826	-0.503051	-0.503051	-0.503051	1.99998	0.3	81.9	X	157162075	157415312	6291	39.4	-1	protein_coding	phosphate regulating endopeptidase homolog, X-linked [Source:MGI Symbol;Acc:MGI:107489]
ENSMUSG00000039158	Akna	81.8	5.93	1.88	3.16	0.00158395	0.0516448	2.841	9.4	0.8	0	360.3	631.7	200.44	256.152	-0.745807	-0.779381	-0.782504	0.624083	1.68361	3.4	496	4	63367125	63403354	5765	52.53	-1	protein_coding	AT-hook transcription factor [Source:MGI Symbol;Acc:MGI:2140340]
ENSMUSG00000026880	Stom	1555	6.24	1.77	3.52	0.000437997	0.0517116	0.782	3.9	2.4	0	467	447.3	184.12	223.019	-0.808094	-0.81482	-0.825582	1.26841	1.18008	2.1	457.1	2	35313986	35336976	2827	46.38	-1	protein_coding	stomatin [Source:MGI Symbol;Acc:MGI:95403]
ENSMUSG00000030994	D7Ertd443e	12.3	7.12	2.16	3.3	0.000971808	0.0523469	1.704	0	0	0.5	123.2	81.9	41.12	51.8302	-0.79336	-0.79336	-0.783714	1.58363	0.786801	0.2	102.5	7	134265779	134501160	7982	43.53	-1	protein_coding	DNA segment, Chr 7, ERATO Doi 443, expressed [Source:MGI Symbol;Acc:MGI:1196431]
ENSMUSG00000086968	4933431E20Rik	77.7	6.73	2.04	3.29	0.000989279	0.0523469	1.738	0	0	0.5	132.4	113.5	49.28	60.4478	-0.815249	-0.815249	-0.806978	1.37507	1.0624	0.2	123	3	107888850	107896213	6821	47.46	-1	lncRNA	RIKEN cDNA 4933431E20 gene [Source:MGI Symbol;Acc:MGI:3584041]
ENSMUSG00000028024	Enpep	1047.2	6.62	1.82	3.64	0.000270954	0.0523469	0.473	0	0	0	0	205.1	41.02	82.04	-0.5	-0.5	-0.5	-0.5	2	0	102.5	3	129269175	129332720	4706	41.69	-1	protein_coding	glutamyl aminopeptidase [Source:MGI Symbol;Acc:MGI:106645]
ENSMUSG00000050390	C77080	54.5	5.95	1.85	3.21	0.00130624	0.0523469	2.273	1.6	0	0.5	211.4	0.7	42.84	84.2816	-0.489312	-0.508296	-0.502364	1.99996	-0.499991	0.7	106.1	4	129219578	129261404	5770	52.5	-1	protein_coding	expressed sequence C77080 [Source:MGI Symbol;Acc:MGI:2140651]
ENSMUSG00000047875	Gpr157	92.4	-6.84	2.08	-3.29	0.00100515	0.0523469	1.749	0	0	934.7	0	0	186.94	373.88	-0.5	-0.5	2	-0.5	-0.5	311.6	0	4	150087365	150105927	4900	52.27	1	protein_coding	G protein-coupled receptor 157 [Source:MGI Symbol;Acc:MGI:2442046]
ENSMUSG00000038028	Tigar	123.1	6.84	2.08	3.29	0.00101941	0.0525029	1.749	0	0	0	53.9	192.7	49.32	74.6675	-0.660528	-0.660528	-0.660528	0.0613386	1.92025	0	123.3	6	127085116	127109557	3658	46.98	-1	protein_coding	Trp53 induced glycolysis regulatory phosphatase [Source:MGI Symbol;Acc:MGI:2442752]
ENSMUSG00000049811	Fam161a	430.1	6.22	1.89	3.29	0.00100666	0.0525029	1.738	0	0	0	97.4	13.1	22.1	37.9903	-0.581727	-0.581727	-0.581727	1.98208	-0.236902	0	55.3	11	23007531	23030788	4396	44.34	1	protein_coding	family with sequence similarity 161, member A [Source:MGI Symbol;Acc:MGI:1921123]
ENSMUSG00000026856	Dolpp1	438	5.82	1.77	3.29	0.000988958	0.0525029	1.704	6.3	0	0	205.9	360.6	114.56	146.183	-0.74058	-0.783677	-0.783677	0.624835	1.6831	2.1	283.2	2	30392254	30400529	3233	56.55	1	protein_coding	dolichyl pyrophosphate phosphatase 1 [Source:MGI Symbol;Acc:MGI:1914093]
ENSMUSG00000075592	Nynrin	221.6	5.55	1.71	3.24	0.00117467	0.0525029	2.016	3.9	0.8	3.8	159.3	384	110.36	149.644	-0.711423	-0.732139	-0.712092	0.327044	1.82861	2.9	271.6	14	55854010	55874736	7518	50.88	1	protein_coding	NYN domain and retroviral integrase containing [Source:MGI Symbol;Acc:MGI:2652872]
ENSMUSG00000097378	B230208H11Rik	79.1	6.16	1.96	3.14	0.0016678	0.0528535	2.834	0	0.8	0	0	200.9	40.34	80.2806	-0.502488	-0.492522	-0.502488	-0.502488	1.99999	0.3	100.5	10	12916648	12923090	1143	44.45	-1	lncRNA	RIKEN cDNA B230208H11 gene [Source:MGI Symbol;Acc:MGI:2443719]
ENSMUSG00000001521	Tulp3	619.1	4.82	1.46	3.31	0.000947797	0.0530451	1.601	0	0	2.9	87	3.4	18.66	34.1994	-0.545624	-0.545624	-0.460827	1.99828	-0.446207	1	45.2	6	128321161	128355851	9342	46.91	-1	protein_coding	tubby-like protein 3 [Source:MGI Symbol;Acc:MGI:1329045]
ENSMUSG00000024777	Ppp2r5b	157	6.02	1.84	3.28	0.00104873	0.0535692	1.749	0	0	0	46.6	12.4	11.8	18.0506	-0.653718	-0.653718	-0.653718	1.92791	0.0332399	0	29.5	19	6227765	6235872	3372	55.91	-1	protein_coding	protein phosphatase 2, regulatory subunit B', beta [Source:MGI Symbol;Acc:MGI:2388480]
ENSMUSG00000022231	Sema5a	1552.9	6.27	1.72	3.65	0.000261772	0.0539665	0.432	0	0	0	0	66.1	13.22	26.44	-0.5	-0.5	-0.5	-0.5	2	0	33	15	32244810	32696341	18686	40.81	1	protein_coding	sema domain, seven thrombospondin repeats (type 1 and type 1-like), transmembrane domain (TM) and short cytoplasmic domain, (semaphorin) 5A [Source:MGI Symbol;Acc:MGI:107556]
ENSMUSG00000111228	Gm48789	13.7	-5.84	1.75	-3.34	0.000845489	0.0541918	1.386	0	0	243.6	0	1.4	49	97.3015	-0.503589	-0.503589	1.99997	-0.503589	-0.489201	81.2	0.7	9	75520374	75520502	129	53.49	-1	processed_pseudogene	predicted gene, 48789 [Source:MGI Symbol;Acc:MGI:6098489]
ENSMUSG00000030123	Plxnd1	1963	-3.85	1.05	-3.65	0.000257346	0.0544232	0.419	210	110.4	1	9.8	1.4	66.52	82.78	1.73327	0.53008	-0.791496	-0.68519	-0.786664	107.1	5.6	6	115954811	115995005	7301	56.12	-1	protein_coding	plexin D1 [Source:MGI Symbol;Acc:MGI:2154244]
ENSMUSG00000031486	Adgra2	42	6.37	1.99	3.2	0.00136717	0.0554206	2.18	0	0	0	0	79.1	15.82	31.64	-0.5	-0.5	-0.5	-0.5	2	0	39.6	8	27085583	27123436	5775	51.85	1	protein_coding	adhesion G protein-coupled receptor A2 [Source:MGI Symbol;Acc:MGI:1925810]
ENSMUSG00000032064	Dixdc1	200.7	6.64	2.03	3.26	0.00109664	0.0556121	1.738	0	0	0	145.2	0.7	29.18	58.0106	-0.503011	-0.503011	-0.503011	1.99998	-0.490944	0	73	9	50662752	50739517	9971	45.61	-1	protein_coding	DIX domain containing 1 [Source:MGI Symbol;Acc:MGI:2679721]
ENSMUSG00000060600	Eno3	95.9	6.83	2.19	3.12	0.00182093	0.0561798	2.841	0	0	0	80.3	379.1	91.88	146.939	-0.625294	-0.625294	-0.625294	-0.0788083	1.95469	0	229.7	11	70657202	70662513	1739	52.22	1	protein_coding	enolase 3, beta muscle [Source:MGI Symbol;Acc:MGI:95395]
ENSMUSG00000097589	Dleu2	1374.3	3.62	1.05	3.45	0.000559367	0.0561798	0.873	1.6	51.2	1.9	22.1	464.5	108.26	179.039	-0.595736	-0.318701	-0.59406	-0.481235	1.98973	18.2	243.3	14	61602839	61682373	11334	38.82	-1	lncRNA	deleted in lymphocytic leukemia, 2 [Source:MGI Symbol;Acc:MGI:1934030]
ENSMUSG00000089810	Gm16536	159.8	6.5	2	3.26	0.00113123	0.0569048	1.738	0	0	0	191.2	0	38.24	76.48	-0.5	-0.5	-0.5	2	-0.5	0	95.6	9	45856769	45858357	1589	44.81	-1	lncRNA	predicted gene 16536 [Source:MGI Symbol;Acc:MGI:4414956]
ENSMUSG00000103593	Gm37352	83.9	6.12	1.88	3.26	0.00112232	0.0574335	1.704	0	0	0	0	61.9	12.38	24.76	-0.5	-0.5	-0.5	-0.5	2	0	31	8	84200869	84203049	2181	60.16	1	TEC	predicted gene, 37352 [Source:MGI Symbol;Acc:MGI:5610580]
ENSMUSG00000087362	Gm13710	35.6	7.04	2.17	3.25	0.00115668	0.0578276	1.738	0	0	0	99.9	74.3	34.84	43.4313	-0.802187	-0.802187	-0.802187	1.498	0.908562	0	87.1	2	84500760	84531322	965	43.59	-1	lncRNA	predicted gene 13710 [Source:MGI Symbol;Acc:MGI:3650894]
ENSMUSG00000025255	Zfhx4	3350.5	6.11	1.77	3.45	0.00056723	0.0578276	0.851	0	0	0.5	0	183	36.7	73.1503	-0.501707	-0.501707	-0.494872	-0.501707	1.99999	0.2	91.5	3	5218526	5415857	15737	36.98	1	protein_coding	zinc finger homeodomain 4 [Source:MGI Symbol;Acc:MGI:2137668]
ENSMUSG00000087119	Atg4a-ps	199.3	6.46	1.99	3.25	0.00114926	0.0579333	1.704	0	0	0	219.4	25.5	48.98	85.7804	-0.570993	-0.570993	-0.570993	1.9867	-0.273722	0	122.4	3	103643954	103646068	2115	42.46	-1	protein_coding	autophagy related 4A, pseudogene [Source:MGI Symbol;Acc:MGI:3615624]
ENSMUSG00000068748	Ptprz1	1310	6.06	1.76	3.44	0.000587415	0.0579333	0.873	0	0.8	0	0	123.9	24.94	49.481	-0.504032	-0.487864	-0.504032	-0.504032	1.99996	0.3	61.9	6	22875502	23052916	14245	38.62	1	protein_coding	protein tyrosine phosphatase, receptor type Z, polypeptide 1 [Source:MGI Symbol;Acc:MGI:97816]
ENSMUSG00000048696	Mex3d	150	5.66	1.75	3.25	0.00117284	0.0579333	1.738	0	0.8	0	7.4	79.1	17.46	30.945	-0.564228	-0.538375	-0.564228	-0.325093	1.99192	0.3	43.2	10	80380355	80387659	3266	58.81	-1	protein_coding	mex3 RNA binding family member D [Source:MGI Symbol;Acc:MGI:2681847]
ENSMUSG00000043923	Ccdc84	581.2	4.76	1.46	3.25	0.00115025	0.0579333	1.704	24.4	0	0.5	261.7	370.9	131.5	155.041	-0.690786	-0.848165	-0.84494	0.83978	1.54411	8.3	316.3	9	44410159	44418569	4156	46.42	-1	protein_coding	coiled-coil domain containing 84 [Source:MGI Symbol;Acc:MGI:2685960]
ENSMUSG00000021234	Fam161b	40.4	7.03	2.16	3.25	0.0011608	0.0583111	1.704	0	0	0	264.1	0	52.82	105.64	-0.5	-0.5	-0.5	2	-0.5	0	132.1	12	84345309	84361833	4656	47.16	-1	protein_coding	family with sequence similarity 161, member B [Source:MGI Symbol;Acc:MGI:2443027]
ENSMUSG00000003762	Coq8b	225.9	6.72	2.07	3.25	0.00116473	0.0583554	1.704	0	0	0	125	327.5	90.5	128.008	-0.706988	-0.706988	-0.706988	0.269515	1.85145	0	226.3	7	27233023	27257950	5586	48.84	1	protein_coding	coenzyme Q8B [Source:MGI Symbol;Acc:MGI:1924139]
ENSMUSG00000002771	Grin2d	18.5	6.9	2.09	3.3	0.000955778	0.0587016	1.386	0	0	0	0	133.5	26.7	53.4	-0.5	-0.5	-0.5	-0.5	2	0	66.7	7	45831883	45878378	6658	52.01	-1	protein_coding	glutamate receptor, ionotropic, NMDA2D (epsilon 4) [Source:MGI Symbol;Acc:MGI:95823]
ENSMUSG00000038593	Tctn1	297.9	6.13	1.92	3.19	0.00139925	0.0589465	2.016	0	0	0	111.5	3.4	22.98	44.2796	-0.518975	-0.518975	-0.518975	1.99912	-0.44219	0	57.5	5	122237848	122264460	8295	50.38	-1	protein_coding	tectonic family member 1 [Source:MGI Symbol;Acc:MGI:3603820]
ENSMUSG00000037892	Pcdh18	1209.6	6.32	1.84	3.43	0.00059532	0.0592726	0.851	0	0	0	0	107.3	21.46	42.92	-0.5	-0.5	-0.5	-0.5	2	0	53.7	3	49743296	49757325	5366	42.66	-1	protein_coding	protocadherin 18 [Source:MGI Symbol;Acc:MGI:1920423]
ENSMUSG00000048720	Tbc1d12	477	5.71	1.76	3.26	0.00113104	0.0596929	1.601	0.8	0	0	12.9	99.1	22.56	38.5826	-0.563985	-0.584719	-0.584719	-0.250372	1.98379	0.3	56	19	38836579	38919923	4209	40.41	1	protein_coding	TBC1D12: TBC1 domain family, member 12 [Source:MGI Symbol;Acc:MGI:2384803]
ENSMUSG00000113015	Gm6296	16.3	-4.94	1.51	-3.28	0.00105251	0.0599196	1.48	8.7	19.2	638.1	7.4	4.1	135.5	251.351	-0.504474	-0.4627	1.9996	-0.509646	-0.522775	222	5.7	13	74767919	74768861	943	47.08	-1	processed_pseudogene	predicted gene 6296 [Source:MGI Symbol;Acc:MGI:3648150]
ENSMUSG00000025592	Dach2	30.1	7.66	2.34	3.27	0.00106627	0.0603906	1.48	0	0	0	429	0	85.8	171.6	-0.5	-0.5	-0.5	2	-0.5	0	214.5	X	113297510	113836386	9868	35.52	1	protein_coding	dachshund family transcription factor 2 [Source:MGI Symbol;Acc:MGI:1890446]
ENSMUSG00000030393	Zik1	101.4	7.25	2.25	3.23	0.00125831	0.0603906	1.749	0	0	0	896.6	439	267.12	357.728	-0.746712	-0.746712	-0.746712	1.75966	0.480477	0	667.8	7	10487229	10495394	4199	40.88	-1	protein_coding	zinc finger protein interacting with K protein 1 [Source:MGI Symbol;Acc:MGI:108070]
ENSMUSG00000058173	Smco4	104.6	5.26	1.71	3.08	0.00206922	0.0610347	2.834	1.6	0	0	44.1	40.6	17.26	20.5241	-0.763006	-0.840963	-0.840963	1.30773	1.1372	0.5	42.4	9	15493432	15545260	1173	48.68	1	protein_coding	single-pass membrane protein with coiled-coil domains 4 [Source:MGI Symbol;Acc:MGI:3039636]
ENSMUSG00000053110	Yap1	704.2	5.2	1.59	3.27	0.00106836	0.0610438	1.46	0	0	0.5	0	43.4	8.78	17.3111	-0.50719	-0.50719	-0.478306	-0.50719	1.99987	0.2	21.7	9	7931999	8004596	9257	43.52	-1	protein_coding	yes-associated protein 1 [Source:MGI Symbol;Acc:MGI:103262]
ENSMUSG00000086075	Gm15728	20.9	7.41	2.27	3.27	0.00109395	0.0611817	1.48	0	0	0	38	218.8	51.36	85.0038	-0.604209	-0.604209	-0.604209	-0.15717	1.9698	0	128.4	5	117389139	117393498	3561	46.22	1	lncRNA	predicted gene 15728 [Source:MGI Symbol;Acc:MGI:3783171]
ENSMUSG00000019876	Pkib	38.5	6.95	2.16	3.22	0.00128473	0.0611817	1.738	0	0	0	117.7	38.5	31.24	45.7293	-0.68315	-0.68315	-0.68315	1.89069	0.15876	0	78.1	10	57631981	57741112	11800	38.66	1	protein_coding	protein kinase inhibitor beta, cAMP dependent, testis specific [Source:MGI Symbol;Acc:MGI:101937]
ENSMUSG00000043943	Naalad2	384.5	6.1	1.91	3.2	0.00138437	0.0611817	1.88	0	0	0	50.9	33.7	16.92	21.4246	-0.789746	-0.789746	-0.789746	1.58603	0.783212	0	42.3	9	18321951	18402995	4749	37.61	-1	protein_coding	N-acetylated alpha-linked acidic dipeptidase 2 [Source:MGI Symbol;Acc:MGI:1919810]
ENSMUSG00000027070	Lrp2	75.8	6.16	2	3.07	0.00212086	0.0617661	2.834	0	0.8	0.5	0.6	215.4	43.46	85.9704	-0.505523	-0.496217	-0.499707	-0.498544	1.99999	0.4	108	2	69424340	69586065	16701	42.52	-1	protein_coding	low density lipoprotein receptor-related protein 2 [Source:MGI Symbol;Acc:MGI:95794]
ENSMUSG00000074071	Fam169b	23.1	6.96	2.17	3.21	0.00132477	0.0620582	1.749	0	0	0.5	161.2	126.6	57.66	71.2599	-0.809151	-0.809151	-0.802134	1.45299	0.967444	0.2	143.9	7	68273839	68363092	7027	45.95	1	protein_coding	family with sequence similarity 169, member B [Source:MGI Symbol;Acc:MGI:3644026]
ENSMUSG00000044982	Sft2d3	200.7	6.11	1.94	3.16	0.0016001	0.0620582	2.119	1.6	0	1.4	230.4	356.4	117.96	148.685	-0.782592	-0.793353	-0.783937	0.756227	1.60365	1	293.4	18	31909098	31911824	2727	49.91	-1	protein_coding	SFT2 domain containing 3 [Source:MGI Symbol;Acc:MGI:1914408]
ENSMUSG00000030499	Kctd15	125.8	5.91	1.88	3.14	0.00167529	0.0620582	2.216	0	0	0	0	43.4	8.68	17.36	-0.5	-0.5	-0.5	-0.5	2	0	21.7	7	34639014	34656732	4238	54.86	-1	protein_coding	potassium channel tetramerisation domain containing 15 [Source:MGI Symbol;Acc:MGI:2385276]
ENSMUSG00000056752	Dnah9	33.2	6.73	2.1	3.21	0.00133674	0.0624623	1.749	0	0	0	0	109.4	21.88	43.76	-0.5	-0.5	-0.5	-0.5	2	0	54.7	11	65831282	66168551	15949	42.23	-1	protein_coding	dynein, axonemal, heavy chain 9 [Source:MGI Symbol;Acc:MGI:1289279]
ENSMUSG00000027939	Nup210l	67.1	6.14	1.91	3.21	0.001309	0.0624762	1.704	0	0.8	0	82.1	81.9	32.96	40.0421	-0.823133	-0.803155	-0.823133	1.22721	1.22221	0.3	82	3	90104132	90212048	5720	43.84	1	protein_coding	nucleoporin 210-like [Source:MGI Symbol;Acc:MGI:1924845]
ENSMUSG00000032076	Cadm1	2476.7	6.1	1.7	3.59	0.000331504	0.0624762	0.432	0	0	0.5	50.9	46.8	19.64	23.8858	-0.822247	-0.822247	-0.801314	1.30873	1.13708	0.2	48.8	9	47530173	47857637	10440	43.26	1	protein_coding	cell adhesion molecule 1 [Source:MGI Symbol;Acc:MGI:1889272]
ENSMUSG00000025010	Ccnj	62.1	6.18	1.93	3.21	0.00134004	0.0625457	1.738	0	0	0.5	0	106.7	21.44	42.6304	-0.502927	-0.502927	-0.491198	-0.502927	1.99998	0.2	53.3	19	40831279	40848572	4355	45.7	1	protein_coding	cyclin J [Source:MGI Symbol;Acc:MGI:2443297]
ENSMUSG00000019194	Scn1b	246.7	5.47	1.73	3.16	0.00156172	0.0626892	2.016	0	0	0.5	59.4	0	11.98	23.7108	-0.505255	-0.505255	-0.484168	1.99993	-0.505255	0.2	29.7	7	31116524	31127003	1859	53.27	-1	protein_coding	sodium channel, voltage-gated, type I, beta [Source:MGI Symbol;Acc:MGI:98247]
ENSMUSG00000061175	Fnip2	207.2	6.2	1.94	3.2	0.00136135	0.063226	1.738	0.8	0.8	0	269	108.7	75.86	105.266	-0.713053	-0.713053	-0.720653	1.83479	0.311973	0.5	188.9	3	79455974	79567796	8364	44.53	-1	protein_coding	folliculin interacting protein 2 [Source:MGI Symbol;Acc:MGI:2683054]
ENSMUSG00000051747	Ttn	167.7	4.89	1.56	3.14	0.00166939	0.0634135	2.119	0.8	2.4	13.4	0.6	507.8	105	201.456	-0.517235	-0.509293	-0.45469	-0.518228	1.99945	5.5	254.2	2	76703980	76982547	117334	41.67	-1	protein_coding	titin [Source:MGI Symbol;Acc:MGI:98864]
ENSMUSG00000024440	Pcdh12	287.7	6.38	1.99	3.2	0.00135358	0.0638083	1.704	0	0	0	0	68.8	13.76	27.52	-0.5	-0.5	-0.5	-0.5	2	0	34.4	18	38267089	38284402	6058	48.29	-1	protein_coding	protocadherin 12 [Source:MGI Symbol;Acc:MGI:1855700]
ENSMUSG00000041936	Agrn	1271.4	-4.49	1.32	-3.39	0.000698935	0.0641548	0.873	73.2	0	0	0	0.7	14.78	29.2113	1.99991	-0.505969	-0.505969	-0.505969	-0.482006	24.4	0.3	4	156165290	156197488	9285	53.65	-1	protein_coding	agrin [Source:MGI Symbol;Acc:MGI:87961]
ENSMUSG00000052353	Cemip	221.1	6.17	1.97	3.13	0.00172342	0.0649847	2.119	0	0	0.5	0	151.4	30.38	60.5103	-0.502063	-0.502063	-0.4938	-0.502063	1.99999	0.2	75.7	7	83932857	84086502	12232	45.96	-1	protein_coding	cell migration inducing protein, hyaluronan binding [Source:MGI Symbol;Acc:MGI:2443629]
ENSMUSG00000041117	Ccdc8	135.4	6.38	2.04	3.12	0.00180635	0.0649886	2.216	0	0.8	2.4	297.8	520.9	164.38	212.096	-0.775025	-0.771254	-0.76371	0.629054	1.68093	1.1	409.4	7	16992708	16997516	4809	53.36	1	protein_coding	coiled-coil domain containing 8 [Source:MGI Symbol;Acc:MGI:3612184]
ENSMUSG00000062300	Nectin2	1649.6	5.94	1.75	3.39	0.000701957	0.0656283	0.851	0	0	0	84	0	16.8	33.6	-0.5	-0.5	-0.5	2	-0.5	0	42	7	19716644	19750483	3494	51.81	-1	protein_coding	nectin cell adhesion molecule 2 [Source:MGI Symbol;Acc:MGI:97822]
ENSMUSG00000030022	Adamts9	4095.6	4.31	1.21	3.58	0.000349132	0.0661092	0.419	0	0	1.9	0	41.3	8.64	16.3466	-0.528551	-0.528551	-0.412319	-0.528551	1.99797	0.6	20.6	6	92772699	92943492	15048	42.98	-1	protein_coding	a disintegrin-like and metallopeptidase (reprolysin type) with thrombospondin type 1 motif, 9 [Source:MGI Symbol;Acc:MGI:1916320]
ENSMUSG00000060181	Slc35e3	145.6	6.41	2.06	3.11	0.00186371	0.0665642	2.216	0	0	0	103.6	139.7	48.66	60.6796	-0.801917	-0.801917	-0.801917	0.905411	1.50034	0	121.6	10	117733679	117746365	3526	48.41	-1	protein_coding	solute carrier family 35, member E3 [Source:MGI Symbol;Acc:MGI:2448489]
ENSMUSG00000028041	Adam15	1320.8	5.84	1.73	3.38	0.000717288	0.0665745	0.851	11.8	0	0.5	158.1	884.9	211.06	342.185	-0.582317	-0.616802	-0.61534	-0.15477	1.96923	4.1	521.5	3	89338542	89349996	6145	54.73	-1	protein_coding	a disintegrin and metallopeptidase domain 15 (metargidin) [Source:MGI Symbol;Acc:MGI:1333882]
ENSMUSG00000112466	Gm29674	107	6.89	2.22	3.11	0.00187772	0.0667406	2.216	0	0	0	0	264.9	52.98	105.96	-0.5	-0.5	-0.5	-0.5	2	0	132.5	10	107199912	107205775	5188	39.14	-1	lncRNA	predicted gene, 29674 [Source:MGI Symbol;Acc:MGI:5588833]
ENSMUSG00000038534	Osbpl7	279.4	6.74	2.12	3.18	0.00147986	0.0669079	1.738	0.8	0	0	451	990.9	288.54	392.175	-0.733702	-0.735742	-0.735742	0.414253	1.79093	0.3	721	11	97050628	97068904	5920	52.97	1	protein_coding	oxysterol binding protein-like 7 [Source:MGI Symbol;Acc:MGI:1918490]
ENSMUSG00000040084	Bub1b	117.6	5.87	1.88	3.12	0.00181127	0.0669838	2.119	2.4	1.6	4.8	607.9	224.3	168.2	235.978	-0.702608	-0.705998	-0.692437	1.86331	0.237734	2.9	416.1	2	118598211	118641591	4275	43.72	1	protein_coding	BUB1B, mitotic checkpoint serine/threonine kinase [Source:MGI Symbol;Acc:MGI:1333889]
ENSMUSG00000056492	Adgrf5	6096.8	4.5	1.33	3.38	0.000729076	0.0670194	0.851	0	1.6	0	0	38.5	8.02	15.2526	-0.525812	-0.420912	-0.525812	-0.525812	1.99835	0.5	19.3	17	43360451	43459557	9010	44.69	1	protein_coding	adhesion G protein-coupled receptor F5 [Source:MGI Symbol;Acc:MGI:2182928]
ENSMUSG00000099930	Gm2396	11	7.23	2.28	3.17	0.00150867	0.0679401	1.704	0	0	0	0	173.4	34.68	69.36	-0.5	-0.5	-0.5	-0.5	2	0	86.7	9	88878994	88937342	9019	40.85	-1	lncRNA	predicted gene 2396 [Source:MGI Symbol;Acc:MGI:3780564]
ENSMUSG00000025909	Sntg1	44.5	6.88	2.17	3.17	0.00153164	0.0679401	1.738	0	0	0	0	158.3	31.66	63.32	-0.5	-0.5	-0.5	-0.5	2	0	79.1	1	8361475	9299878	10908	38.02	-1	protein_coding	syntrophin, gamma 1 [Source:MGI Symbol;Acc:MGI:1918346]
ENSMUSG00000005237	Dnah2	28.8	6.85	2.13	3.22	0.00129696	0.0679401	1.48	0	0	0	0	141.1	28.22	56.44	-0.5	-0.5	-0.5	-0.5	2	0	70.5	11	69420809	69549110	14968	48.59	-1	protein_coding	dynein, axonemal, heavy chain 2 [Source:MGI Symbol;Acc:MGI:107731]
ENSMUSG00000030281	Il17rc	298.2	6.17	1.95	3.17	0.00152835	0.0679401	1.738	0	0	0	158.1	0	31.62	63.24	-0.5	-0.5	-0.5	2	-0.5	0	79.1	6	113471427	113483140	2671	51.76	1	protein_coding	interleukin 17 receptor C [Source:MGI Symbol;Acc:MGI:2159336]
ENSMUSG00000032997	Chpf	468.2	6.11	1.91	3.2	0.00139819	0.0679401	1.601	0	0	0	99.3	0	19.86	39.72	-0.5	-0.5	-0.5	2	-0.5	0	49.6	1	75474569	75479307	3856	58.26	-1	protein_coding	chondroitin polymerizing factor [Source:MGI Symbol;Acc:MGI:106576]
ENSMUSG00000026768	Itga8	537.8	5.83	1.84	3.17	0.00150396	0.0679401	1.701	0	0	0	0	72.9	14.58	29.16	-0.5	-0.5	-0.5	-0.5	2	0	36.5	2	12106632	12301922	7368	40.45	-1	protein_coding	integrin alpha 8 [Source:MGI Symbol;Acc:MGI:109442]
ENSMUSG00000021745	Ptprg	1510.3	5.58	1.57	3.55	0.000382414	0.0679401	0.432	0	0	0.5	0	61.2	12.34	24.4308	-0.505101	-0.505101	-0.484635	-0.505101	1.99994	0.2	30.6	14	11553532	12242041	11009	43.47	1	protein_coding	protein tyrosine phosphatase, receptor type, G [Source:MGI Symbol;Acc:MGI:97814]
ENSMUSG00000113756	Gm18025	7.5	3.19	0.99	3.22	0.00129284	0.0679401	1.48	7.9	2.4	4.8	6.1	95	23.24	35.9247	-0.427004	-0.580102	-0.513295	-0.477109	1.99751	5	50.5	12	34290274	34291135	862	56.26	-1	processed_pseudogene	predicted gene, 18025 [Source:MGI Symbol;Acc:MGI:5010210]
ENSMUSG00000053716	Dusp7	456.2	-5.2	1.64	-3.17	0.00154739	0.0681546	1.738	334.3	209.6	816.8	11	0	274.34	298.884	0.200613	-0.216605	1.81495	-0.881076	-0.91788	453.6	5.5	9	106368632	106375724	3356	56.66	1	protein_coding	dual specificity phosphatase 7 [Source:MGI Symbol;Acc:MGI:2387100]
ENSMUSG00000043740	B430306N03Rik	4.2	7.45	2.34	3.18	0.00146414	0.0681849	1.64	0	0	0	147.7	2.8	30.1	58.81	-0.511818	-0.511818	-0.511818	1.99966	-0.464207	0	75.2	17	48316141	48327024	5256	49.07	1	protein_coding	RIKEN cDNA B430306N03 gene [Source:MGI Symbol;Acc:MGI:2443478]
ENSMUSG00000021662	Arhgef28	140	6.34	2.01	3.16	0.00158065	0.0688548	1.749	0	0	0.5	166.1	8.9	35.1	65.5875	-0.535163	-0.535163	-0.527539	1.99733	-0.399466	0.2	87.5	13	97899469	98206439	7328	44.14	-1	protein_coding	Rho guanine nucleotide exchange factor (GEF) 28 [Source:MGI Symbol;Acc:MGI:1346016]
ENSMUSG00000041329	Atp1b2	4234.4	6.74	1.9	3.55	0.000382723	0.0694292	0.419	0	0	1	0	388.1	77.82	155.14	-0.50161	-0.50161	-0.495164	-0.50161	1.99999	0.3	194	11	69599736	69605942	4085	53.41	-1	protein_coding	ATPase, Na+/K+ transporting, beta 2 polypeptide [Source:MGI Symbol;Acc:MGI:88109]
ENSMUSG00000056031	9330154J02Rik	56.7	6.96	2.2	3.16	0.00157203	0.06997	1.704	0	0	0	0	243.6	48.72	97.44	-0.5	-0.5	-0.5	-0.5	2	0	121.8	9	85820241	85844323	4057	42.26	-1	lncRNA	RIKEN cDNA 9330154J02 gene [Source:MGI Symbol;Acc:MGI:3045244]
ENSMUSG00000097729	2310015A10Rik	77.2	6.36	2.12	3.01	0.00262988	0.070193	2.834	0	0.8	0	65	342	81.56	132.612	-0.615028	-0.608995	-0.615028	-0.124876	1.96393	0.3	203.5	12	80120546	80132844	2330	49.1	-1	lncRNA	RIKEN cDNA 2310015A10 gene [Source:MGI Symbol;Acc:MGI:1916798]
ENSMUSG00000109021	Gm44812	4.5	6.52	2.06	3.17	0.0015324	0.0703659	1.64	0	0	0	0	68.8	13.76	27.52	-0.5	-0.5	-0.5	-0.5	2	0	34.4	7	70574834	70585751	5349	41.55	1	lncRNA	predicted gene 44812 [Source:MGI Symbol;Acc:MGI:5753388]
ENSMUSG00000107868	Gm5112	66.6	6.28	2.09	3	0.00266087	0.0703659	2.841	0	0	0	8	139	29.4	54.8875	-0.535641	-0.535641	-0.535641	-0.389888	1.99681	0	73.5	6	122811170	122813537	2368	47.85	1	TEC	predicted gene 5112 [Source:MGI Symbol;Acc:MGI:3779460]
ENSMUSG00000040697	Dnajc16	113.1	5.79	1.84	3.15	0.00163423	0.0703659	1.749	0	4.8	0	34.3	409.4	89.7	160.36	-0.559365	-0.529432	-0.559365	-0.345472	1.99363	1.6	221.9	4	141760189	141790931	6510	48.66	-1	protein_coding	DnaJ heat shock protein family (Hsp40) member C16 [Source:MGI Symbol;Acc:MGI:2442146]
ENSMUSG00000066748	Olfr145	5.7	7.68	2.44	3.15	0.00163418	0.0703833	1.738	0	0	0	0	280.7	56.14	112.28	-0.5	-0.5	-0.5	-0.5	2	0	140.4	9	37896724	37903519	6796	39.1	1	protein_coding	olfactory receptor 145 [Source:MGI Symbol;Acc:MGI:2177528]
ENSMUSG00000033819	Ppp1r16a	143.2	6.56	2.08	3.15	0.0016355	0.0703833	1.738	0	0	0	251.9	167.2	83.82	106.095	-0.790048	-0.790048	-0.790048	1.58424	0.785901	0	209.5	15	76671615	76694919	4119	49.63	1	protein_coding	protein phosphatase 1, regulatory subunit 16A [Source:MGI Symbol;Acc:MGI:1920312]
ENSMUSG00000032796	Lama1	70	6.27	1.99	3.15	0.00165125	0.0704492	1.749	0	0	0	0	70.2	14.04	28.08	-0.5	-0.5	-0.5	-0.5	2	0	35.1	17	67697259	67822647	9681	45.63	1	protein_coding	laminin, alpha 1 [Source:MGI Symbol;Acc:MGI:99892]
ENSMUSG00000050248	Evc2	254.2	-4.77	1.52	-3.14	0.0016965	0.0722142	1.749	291.1	6.4	451.4	11	0	151.98	186.104	0.747539	-0.782251	1.60889	-0.757533	-0.81664	249.6	5.5	5	37338499	37425055	5837	47.51	1	protein_coding	EvC ciliary complex subunit 2 [Source:MGI Symbol;Acc:MGI:1915775]
ENSMUSG00000031539	Ap3m2	401.7	5.71	1.82	3.15	0.00165836	0.0722994	1.704	0	0	0	4.3	56.4	12.14	22.1926	-0.54703	-0.54703	-0.54703	-0.353271	1.99436	0	30.4	8	22787354	22805622	4525	47.24	-1	protein_coding	adaptor-related protein complex 3, mu 2 subunit [Source:MGI Symbol;Acc:MGI:1929214]
ENSMUSG00000111163	Gm46136	13.6	-4.49	1.4	-3.2	0.00135481	0.07243	1.386	0.8	4.8	257	1.2	4.8	53.72	101.654	-0.520588	-0.481239	1.99972	-0.516653	-0.481239	87.5	3	9	122935812	122942819	6329	39.74	1	transcribed_unprocessed_pseudogene	predicted gene, 46136 [Source:MGI Symbol;Acc:MGI:5825773]
ENSMUSG00000020829	Slc46a1	238.3	6.52	2.08	3.13	0.0017281	0.0730589	1.749	0.8	0	0	259.2	237.4	99.48	121.707	-0.810801	-0.817374	-0.817374	1.31233	1.13322	0.3	248.3	11	78465697	78472059	3080	52.44	1	protein_coding	solute carrier family 46, member 1 [Source:MGI Symbol;Acc:MGI:1098733]
ENSMUSG00000021991	Cacna2d3	51.3	6.63	2.17	3.05	0.00226195	0.0734018	2.273	0	0	0	0.6	142.4	28.6	56.9005	-0.502632	-0.502632	-0.502632	-0.492087	1.99998	0	71.5	14	28904943	29721864	8720	43.15	-1	protein_coding	calcium channel, voltage-dependent, alpha2/delta subunit 3 [Source:MGI Symbol;Acc:MGI:1338890]
ENSMUSG00000017195	Zpbp2	4.6	7.77	2.43	3.2	0.0013894	0.07361	1.386	0	0	0	104.8	120.4	45.04	55.3827	-0.813251	-0.813251	-0.813251	1.07904	1.36071	0	112.6	11	98551097	98558665	1683	42.16	1	protein_coding	zona pellucida binding protein 2 [Source:MGI Symbol;Acc:MGI:1916626]
ENSMUSG00000027831	Veph1	13.6	6.35	1.99	3.2	0.00138798	0.07361	1.386	0	0	0	35.5	26.1	12.32	15.3789	-0.801099	-0.801099	-0.801099	1.50726	0.896035	0	30.8	3	66053558	66296837	7086	41.33	-1	protein_coding	ventricular zone expressed PH domain-containing 1 [Source:MGI Symbol;Acc:MGI:1920039]
ENSMUSG00000117390	Gm50080	43.4	6.26	2	3.13	0.00177628	0.0743378	1.749	0	0	0	0	79.8	15.96	31.92	-0.5	-0.5	-0.5	-0.5	2	0	39.9	18	9711293	9714534	3242	40.19	1	TEC	predicted gene, 50080 [Source:MGI Symbol;Acc:MGI:6275410]
ENSMUSG00000062729	Ppox	788.6	5.35	1.65	3.25	0.00114148	0.0743378	1.122	14.9	28.8	2.4	447.4	1747.1	448.12	670.75	-0.645874	-0.625151	-0.66451	-0.00107343	1.93661	15.4	1097.2	1	171275990	171281186	4515	52.88	-1	protein_coding	protoporphyrinogen oxidase [Source:MGI Symbol;Acc:MGI:104968]
ENSMUSG00000100767	Gm3508	3.6	4.52	1.45	3.13	0.00177097	0.0743378	1.738	1.6	0.8	1.9	1.8	88.1	18.84	34.6322	-0.497803	-0.520903	-0.489141	-0.492028	1.99988	1.4	45	1	119241962	119242753	792	43.56	-1	processed_pseudogene	predicted gene 3508 [Source:MGI Symbol;Acc:MGI:3781685]
ENSMUSG00000028644	Ermap	273.4	7.27	2.33	3.12	0.00179276	0.0746083	1.749	0	0	0	0	1233.1	246.62	493.24	-0.5	-0.5	-0.5	-0.5	2	0	616.5	4	119175457	119190011	5297	46.32	-1	protein_coding	erythroblast membrane-associated protein [Source:MGI Symbol;Acc:MGI:1349816]
ENSMUSG00000028713	Cyp4b1	3263.7	5.67	1.69	3.35	0.000803993	0.0746273	0.782	0	0	0	0	26.8	5.36	10.72	-0.5	-0.5	-0.5	-0.5	2	0	13.4	4	115624725	115647723	2256	43.38	-1	protein_coding	cytochrome P450, family 4, subfamily b, polypeptide 1 [Source:MGI Symbol;Acc:MGI:103225]
ENSMUSG00000031965	Tbx20	12.1	5.57	1.79	3.12	0.0018153	0.0752105	1.749	0	0	1	0	70.9	14.38	28.2627	-0.508799	-0.508799	-0.473416	-0.508799	1.99981	0.3	35.4	9	24718138	24774303	11997	40.1	-1	protein_coding	T-box 20 [Source:MGI Symbol;Acc:MGI:1888496]
ENSMUSG00000021182	Ccdc88c	438	5.56	1.8	3.1	0.0019569	0.0752571	1.88	0	2.4	0.5	0	209.9	42.56	83.6747	-0.508637	-0.479954	-0.502661	-0.508637	1.99989	1	104.9	12	100911523	101029056	11386	50.72	-1	protein_coding	coiled-coil domain containing 88C [Source:MGI Symbol;Acc:MGI:1915589]
ENSMUSG00000052504	Epha3	330	6.22	2	3.11	0.00188963	0.0755988	1.803	0	0	0	0	108.7	21.74	43.48	-0.5	-0.5	-0.5	-0.5	2	0	54.4	16	63543534	63864175	8692	36.09	-1	protein_coding	Eph receptor A3 [Source:MGI Symbol;Acc:MGI:99612]
ENSMUSG00000039716	Dock3	18.9	5.82	1.87	3.12	0.00183683	0.0755988	1.749	1.6	0	0	64.3	69.5	27.08	32.5597	-0.782563	-0.831703	-0.831703	1.14313	1.30284	0.5	66.9	9	106892825	107231909	14448	40.27	-1	protein_coding	dedicator of cyto-kinesis 3 [Source:MGI Symbol;Acc:MGI:2429763]
ENSMUSG00000074359	Psg23	13.2	-7.52	2.41	-3.12	0.0018306	0.075656	1.738	0	0	578.9	0	0	115.78	231.56	-0.5	-0.5	2	-0.5	-0.5	193	0	7	18606343	18616501	2179	47.77	-1	protein_coding	pregnancy-specific glycoprotein 23 [Source:MGI Symbol;Acc:MGI:1891355]
ENSMUSG00000097079	Gm26604	27	7.29	2.29	3.18	0.00148329	0.0765633	1.386	0	0	0	0	181	36.2	72.4	-0.5	-0.5	-0.5	-0.5	2	0	90.5	7	29071603	29081142	3619	51.31	1	lncRNA	predicted gene, 26604 [Source:MGI Symbol;Acc:MGI:5477098]
ENSMUSG00000021067	Sav1	136.2	-6.12	2.01	-3.05	0.00226937	0.0765633	2.119	0.8	1163	0	0	0	232.76	465.12	-0.49871	2	-0.50043	-0.50043	-0.50043	387.9	0	12	69965012	69987002	5265	41.69	-1	protein_coding	salvador family WW domain containing 1 [Source:MGI Symbol;Acc:MGI:1927144]
ENSMUSG00000031150	Ccdc120	41.9	6.73	2.22	3.03	0.00245116	0.0768191	2.273	0	0	0	107.2	141.7	49.78	61.9362	-0.80373	-0.80373	-0.80373	0.927082	1.48411	0	124.5	X	7731714	7750905	4165	50.06	-1	protein_coding	coiled-coil domain containing 120 [Source:MGI Symbol;Acc:MGI:1859619]
ENSMUSG00000022311	Csmd3	166.6	6.59	2.12	3.11	0.0018433	0.0768191	1.704	0	0	1	0	399.8	80.16	159.82	-0.501563	-0.501563	-0.495306	-0.501563	1.99999	0.3	199.9	15	47580637	48792063	16882	35.22	-1	protein_coding	CUB and Sushi multiple domains 3 [Source:MGI Symbol;Acc:MGI:2386403]
ENSMUSG00000079560	Hoxa3	136.4	6.28	2.02	3.11	0.00184632	0.0768191	1.704	0	0	0	85.2	73.6	31.76	39.0705	-0.81289	-0.81289	-0.81289	1.36778	1.07089	0	79.4	6	52169062	52213336	6014	49.27	-1	protein_coding	homeobox A3 [Source:MGI Symbol;Acc:MGI:96175]
ENSMUSG00000047497	Adamts12	1035.9	5.73	1.73	3.31	0.000945044	0.0768191	0.873	0.8	0	0	0	120.4	24.24	48.081	-0.487511	-0.504149	-0.504149	-0.504149	1.99996	0.3	60.2	15	11064790	11349231	10921	41.43	1	protein_coding	a disintegrin-like and metallopeptidase (reprolysin type) with thrombospondin type 1 motif, 12 [Source:MGI Symbol;Acc:MGI:2146046]
ENSMUSG00000044528	Tram1l1	112.5	-6.42	2.11	-3.05	0.00230653	0.076973	2.119	388.6	789.5	0.5	1.8	0	236.08	314.851	0.48442	1.75772	-0.748228	-0.744099	-0.749816	392.9	0.9	3	124320855	124324743	3889	43.61	1	protein_coding	translocation associated membrane protein 1-like 1 [Source:MGI Symbol;Acc:MGI:2443503]
ENSMUSG00000030200	Bcl2l14	7.8	7.62	2.46	3.1	0.00194595	0.0782001	1.749	0	0	0	106	266.3	74.46	104.336	-0.713654	-0.713654	-0.713654	0.302292	1.83867	0	186.2	6	134396318	134438736	4093	45.85	1	protein_coding	BCL2-like 14 (apoptosis facilitator) [Source:MGI Symbol;Acc:MGI:1914063]
ENSMUSG00000048424	Ranbp3l	34.5	7.04	2.27	3.1	0.00192621	0.0782001	1.738	0	0	0	33.7	191.3	45	74.3053	-0.60561	-0.60561	-0.60561	-0.152075	1.9689	0	112.5	15	8967949	9067335	6855	40.25	1	protein_coding	RAN binding protein 3-like [Source:MGI Symbol;Acc:MGI:2444654]
ENSMUSG00000045312	Lhfpl2	1367.7	5.64	1.7	3.31	0.000946593	0.0782001	0.851	0	0	1.4	157.5	0	31.78	62.8623	-0.505549	-0.505549	-0.483278	1.99993	-0.505549	0.5	78.7	13	94057796	94195409	8415	46.6	1	protein_coding	lipoma HMGIC fusion partner-like 2 [Source:MGI Symbol;Acc:MGI:2145236]
ENSMUSG00000106189	Gm42933	17.9	4.56	1.45	3.15	0.00165559	0.0782001	1.48	6.3	0	0	11	123.2	28.1	47.7302	-0.456733	-0.588725	-0.588725	-0.358263	1.99245	2.1	67.1	5	102162291	102164359	2069	41.57	1	processed_pseudogene	predicted gene 42933 [Source:MGI Symbol;Acc:MGI:5663070]
ENSMUSG00000026223	Itm2c	3682.9	3.44	0.99	3.49	0.000484603	0.0782001	0.432	254.1	85.6	0.5	829.8	1827.6	599.52	678.743	-0.508911	-0.757164	-0.882543	0.339274	1.80934	113.4	1328.7	1	85894281	85908675	2491	52.42	1	protein_coding	integral membrane protein 2C [Source:MGI Symbol;Acc:MGI:1927594]
ENSMUSG00000041390	Mdfic	917.7	-3.95	1.23	-3.23	0.00125921	0.0782001	1.122	538.9	1785.3	386.9	66.2	24.8	560.42	642.191	-0.0335103	1.90735	-0.2702	-0.769584	-0.834051	903.7	45.5	6	15720661	15802169	7427	39.63	1	protein_coding	MyoD family inhibitor domain containing [Source:MGI Symbol;Acc:MGI:104611]
ENSMUSG00000037979	Ccdc92	26.2	-6.94	2.21	-3.15	0.00165648	0.0782001	1.48	37.8	387.1	0	0	0	84.98	151.768	-0.31087	1.99067	-0.559935	-0.559935	-0.559935	141.6	0	5	124834418	124862424	2729	47.71	-1	protein_coding	coiled-coil domain containing 92 [Source:MGI Symbol;Acc:MGI:106485]
ENSMUSG00000082196	Gm14231	11.2	4.17	1.35	3.09	0.00196953	0.0782946	1.749	0	3.2	4.3	1.2	117	25.14	45.9545	-0.547063	-0.477429	-0.453492	-0.52095	1.99893	2.5	59.1	2	156789812	156790403	592	46.79	-1	processed_pseudogene	predicted gene 14231 [Source:MGI Symbol;Acc:MGI:3652156]
ENSMUSG00000052609	Plekhg3	365.4	5.81	1.88	3.09	0.00199401	0.0790995	1.749	0	0	1	132.4	50.9	36.86	51.63	-0.713926	-0.713926	-0.694558	1.85048	0.271935	0.3	91.6	12	76530891	76580488	11727	50.17	1	protein_coding	pleckstrin homology domain containing, family G (with RhoGef domain) member 3 [Source:MGI Symbol;Acc:MGI:2388284]
ENSMUSG00000078190	Dnm3os	841.8	5.5	1.74	3.15	0.00161612	0.0791596	1.413	0	0	0.5	0	69.5	14	27.7507	-0.504492	-0.504492	-0.486475	-0.504492	1.99995	0.2	34.7	1	162217623	162225550	7928	37	1	lncRNA	dynamin 3, opposite strand [Source:MGI Symbol;Acc:MGI:3052332]
ENSMUSG00000091239	Vmn2r76	36.2	5.92	1.91	3.09	0.00196931	0.0795161	1.704	0	0	5.7	0	538.8	108.9	214.961	-0.506603	-0.506603	-0.480086	-0.506603	1.99989	1.9	269.4	7	86202024	86246308	26506	36.47	-1	protein_coding	vomeronasal 2, receptor 76 [Source:MGI Symbol;Acc:MGI:3761332]
ENSMUSG00000021339	Mrs2	492.5	4.91	1.59	3.1	0.00195903	0.0795161	1.701	12.6	0	0	262.3	141.7	83.32	104.238	-0.678447	-0.799324	-0.799324	1.71703	0.560064	4.2	202	13	24987483	25020379	7621	45.43	-1	protein_coding	MRS2 magnesium transporter [Source:MGI Symbol;Acc:MGI:2685748]
ENSMUSG00000063442	Gm7117	4.5	4.58	1.45	3.16	0.00159954	0.0795161	1.386	0.8	0.8	1.9	1.8	76.4	16.34	30.0337	-0.517419	-0.517419	-0.480793	-0.484123	1.99975	1.2	39.1	X	105725128	105725514	387	48.84	-1	processed_pseudogene	predicted pseudogene 7117 [Source:MGI Symbol;Acc:MGI:3649027]
ENSMUSG00000105176	Gm43668	54.2	6.18	2.05	3.02	0.00254041	0.0799991	2.18	0	0.8	0	0	187.9	37.74	75.0806	-0.50266	-0.492004	-0.50266	-0.50266	1.99998	0.3	93.9	3	34070659	34076000	5342	39.05	1	TEC	predicted gene 43668 [Source:MGI Symbol;Acc:MGI:5663805]
ENSMUSG00000036587	Fut7	13.1	7.12	2.31	3.08	0.00209092	0.0805602	1.749	0	0	0	71.7	617.2	137.78	241.313	-0.570959	-0.570959	-0.570959	-0.273835	1.98671	0	344.5	2	25423267	25426374	2355	56.82	1	protein_coding	fucosyltransferase 7 [Source:MGI Symbol;Acc:MGI:107692]
ENSMUSG00000102633	Gm38224	3.6	7.1	2.27	3.13	0.00175987	0.0805602	1.48	0	0	0	0	87.4	17.48	34.96	-0.5	-0.5	-0.5	-0.5	2	0	43.7	1	21234722	21236821	2100	39.29	1	TEC	predicted gene, 38224 [Source:MGI Symbol;Acc:MGI:5611452]
ENSMUSG00000114854	Gm34354	4.9	7.09	2.3	3.08	0.00204841	0.0805602	1.738	0	0	0	0	138.3	27.66	55.32	-0.5	-0.5	-0.5	-0.5	2	0	69.2	13	59145873	59204327	15212	43.9	1	lncRNA	predicted gene, 34354 [Source:MGI Symbol;Acc:MGI:5593513]
ENSMUSG00000115249	Gm49085	31	6.9	2.24	3.09	0.00203425	0.0805602	1.704	0	0	0	0	228.4	45.68	91.36	-0.5	-0.5	-0.5	-0.5	2	0	114.2	15	37960471	37966218	5748	43.6	1	lncRNA	predicted gene, 49085 [Source:MGI Symbol;Acc:MGI:6118472]
ENSMUSG00000054545	Ugt1a6a	25.5	6.41	2.08	3.08	0.00205789	0.0805602	1.749	0	0	1	0	225	45.2	89.9008	-0.502776	-0.502776	-0.491653	-0.502776	1.99998	0.3	112.5	1	88134809	88218997	4312	42.59	1	protein_coding	UDP glucuronosyltransferase 1 family, polypeptide A6A [Source:MGI Symbol;Acc:MGI:2137698]
ENSMUSG00000040524	Zfp609	130.5	5.83	1.89	3.08	0.00208266	0.0805602	1.749	0	0	0.5	3.1	102.5	21.22	40.6563	-0.521937	-0.521937	-0.509638	-0.445688	1.9992	0.2	52.8	9	65692391	65827564	8268	42.61	-1	protein_coding	zinc finger protein 609 [Source:MGI Symbol;Acc:MGI:2674092]
ENSMUSG00000016918	Sulf1	1944.3	5.7	1.72	3.31	0.000937499	0.0805602	0.782	0	0	0.5	0	92.2	18.54	36.8305	-0.503387	-0.503387	-0.489811	-0.503387	1.99997	0.2	46.1	1	12692277	12861192	11294	43.45	1	protein_coding	sulfatase 1 [Source:MGI Symbol;Acc:MGI:2138563]
ENSMUSG00000023079	Gtf2ird1	283.9	5.35	1.74	3.08	0.00207851	0.0805602	1.738	1.6	20	0	443.1	688.8	230.7	284.631	-0.804903	-0.740257	-0.810524	0.74623	1.60945	7.2	565.9	5	134357656	134456716	7594	49.79	-1	protein_coding	general transcription factor II I repeat domain-containing 1 [Source:MGI Symbol;Acc:MGI:1861942]
ENSMUSG00000028042	Zbtb7b	99.2	5.27	1.71	3.08	0.00209549	0.0805602	1.749	0	3.2	0	7.4	155.5	33.22	61.2003	-0.542807	-0.49052	-0.542807	-0.421893	1.99803	1.1	81.4	3	89377644	89394776	5591	58.15	-1	protein_coding	zinc finger and BTB domain containing 7B [Source:MGI Symbol;Acc:MGI:102755]
ENSMUSG00000100555	Gm8173	9.1	4.47	1.44	3.1	0.0019366	0.0805602	1.64	0	4.8	2.9	8.6	146.6	32.58	57.0783	-0.570794	-0.486699	-0.519987	-0.420124	1.99761	2.6	77.6	1	111804934	111807775	1977	45.43	-1	processed_pseudogene	predicted gene 8173 [Source:MGI Symbol;Acc:MGI:3648321]
ENSMUSG00000039789	Zfp597	441.4	5.66	1.84	3.08	0.0021015	0.0806189	1.749	0	0	1.4	180.2	27.5	41.82	69.9796	-0.597603	-0.597603	-0.577597	1.97743	-0.204631	0.5	103.8	16	3858321	3884561	6660	42.04	-1	protein_coding	zinc finger protein 597 [Source:MGI Symbol;Acc:MGI:1918313]
ENSMUSG00000069601	Ank3	434.8	5.21	1.7	3.06	0.00218313	0.0810838	1.803	0	0	1	1.8	64	13.36	25.329	-0.527459	-0.527459	-0.487978	-0.456394	1.99929	0.3	32.9	10	69398773	70027438	34838	44.07	1	protein_coding	ankyrin 3, epithelial [Source:MGI Symbol;Acc:MGI:88026]
ENSMUSG00000058589	Anks1b	32.4	6.71	2.14	3.14	0.00168459	0.0812019	1.386	0	0	0	0	125.9	25.18	50.36	-0.5	-0.5	-0.5	-0.5	2	0	63	10	89873509	90973300	14501	40.76	1	protein_coding	ankyrin repeat and sterile alpha motif domain containing 1B [Source:MGI Symbol;Acc:MGI:1924781]
ENSMUSG00000063844	Olfr1276	9.9	7.5	2.43	3.09	0.00201717	0.0817608	1.64	0	0	0	0	513.3	102.66	205.32	-0.5	-0.5	-0.5	-0.5	2	0	256.7	2	111254516	111262026	5052	34.02	1	protein_coding	olfactory receptor 1276 [Source:MGI Symbol;Acc:MGI:3031110]
ENSMUSG00000062312	Erbb2	407	5.71	1.86	3.08	0.00209752	0.0817608	1.704	0	0	0	0	75	15	30	-0.5	-0.5	-0.5	-0.5	2	0	37.5	11	98412470	98437716	5210	53.64	1	protein_coding	erb-b2 receptor tyrosine kinase 2 [Source:MGI Symbol;Acc:MGI:95410]
ENSMUSG00000085629	Gm11697	3.6	-6.21	1.99	-3.12	0.00181905	0.0817608	1.48	61.4	131.2	0	0	0	38.52	52.0854	0.439279	1.77939	-0.739555	-0.739555	-0.739555	64.2	0	11	109936316	109938135	525	47.25	1	lncRNA	predicted gene 11697 [Source:MGI Symbol;Acc:MGI:3650098]
ENSMUSG00000042216	Sgsm1	33.4	6.66	2.17	3.07	0.00215269	0.0820216	1.738	1.6	0	0	478	0	95.92	191.041	-0.493716	-0.502091	-0.502091	1.99999	-0.502091	0.5	239	5	113243220	113310786	7466	50.65	-1	protein_coding	small G protein signaling modulator 1 [Source:MGI Symbol;Acc:MGI:107320]
ENSMUSG00000042549	Map2k3os	153	6.22	2.07	3.01	0.00262842	0.0820216	2.119	0	0	0.5	58.8	147.9	41.44	57.8718	-0.716065	-0.716065	-0.707426	0.299973	1.83958	0.2	103.4	11	60920917	60931867	1291	48.95	-1	lncRNA	mitogen-activated protein kinase kinase 3, opposite strand [Source:MGI Symbol;Acc:MGI:1344334]
ENSMUSG00000048939	Atp13a5	8.5	7.1	2.31	3.07	0.0021653	0.0822427	1.738	0	0	0	0	106.7	21.34	42.68	-0.5	-0.5	-0.5	-0.5	2	0	53.3	16	29231851	29378732	4661	41.4	-1	protein_coding	ATPase type 13A5 [Source:MGI Symbol;Acc:MGI:2444068]
ENSMUSG00000043259	Fam13c	282.9	5.57	1.82	3.06	0.00219422	0.0826454	1.749	0	0	0	0	42.7	8.54	17.08	-0.5	-0.5	-0.5	-0.5	2	0	21.3	10	70440481	70558736	8263	44.71	1	protein_coding	family with sequence similarity 13, member C [Source:MGI Symbol;Acc:MGI:1918971]
ENSMUSG00000000149	Gna12	1245.3	4.57	1.34	3.41	0.000644191	0.0829753	0.51	0	20.8	8.6	99.3	496.8	125.1	189.17	-0.661308	-0.551355	-0.615847	-0.136385	1.96489	9.8	298	5	140758408	140830431	3416	47.49	-1	protein_coding	guanine nucleotide binding protein, alpha 12 [Source:MGI Symbol;Acc:MGI:95767]
ENSMUSG00000082315	Gm16523	34.8	5.71	1.87	3.06	0.00220667	0.0833082	1.738	0.8	1.6	0.5	19	218.1	48	85.337	-0.553101	-0.543726	-0.556616	-0.339829	1.99327	1	118.6	2	39157486	39162235	4750	41.05	-1	transcribed_processed_pseudogene	predicted gene, 16523 [Source:MGI Symbol;Acc:MGI:4360990]
ENSMUSG00000041773	Enc1	605.8	5.75	1.86	3.08	0.00203924	0.0834198	1.601	0	0	0	86.4	1.4	17.56	34.4243	-0.510105	-0.510105	-0.510105	1.99975	-0.469436	0	43.9	13	97241105	97253034	4737	48.96	1	protein_coding	ectodermal-neural cortex 1 [Source:MGI Symbol;Acc:MGI:109610]
ENSMUSG00000041740	Rnf10	962.8	3.15	1.01	3.12	0.00180486	0.083444	1.413	166	169.6	19.1	960.3	1326.7	528.34	518.32	-0.699066	-0.692121	-0.982482	0.833385	1.54028	118.2	1143.5	5	115241412	115272898	7556	47.78	-1	protein_coding	ring finger protein 10 [Source:MGI Symbol;Acc:MGI:1859162]
ENSMUSG00000040265	Dnm3	167	5.57	1.86	3	0.00271413	0.0835106	2.119	0.8	0.8	0	45.4	123.2	34.04	47.8478	-0.694702	-0.694702	-0.711422	0.237419	1.86341	0.5	84.3	1	161982453	162478034	24452	41.44	-1	protein_coding	dynamin 3 [Source:MGI Symbol;Acc:MGI:1341299]
ENSMUSG00000039782	Cpeb2	755.6	5.39	1.73	3.12	0.00182891	0.084218	1.413	0	0	1.4	39.8	83.3	24.9	32.9389	-0.755946	-0.755946	-0.713443	0.452353	1.77298	0.5	61.5	5	43233170	43289724	7816	38.61	1	protein_coding	cytoplasmic polyadenylation element binding protein 2 [Source:MGI Symbol;Acc:MGI:2442640]
ENSMUSG00000032462	Pik3cb	120.4	6.04	2.02	2.99	0.00276998	0.0847261	2.119	0.8	0	0	87	75	32.56	39.7338	-0.79932	-0.819454	-0.819454	1.37012	1.06811	0.3	81	9	99036654	99140621	7193	44.03	-1	protein_coding	phosphatidylinositol-4,5-bisphosphate 3-kinase catalytic subunit beta [Source:MGI Symbol;Acc:MGI:1922019]
ENSMUSG00000022469	Rapgef3	667.7	4.89	1.6	3.06	0.00222672	0.0847261	1.704	2.4	0	0.5	57	46.1	21.2	25.0321	-0.751037	-0.846914	-0.82694	1.43017	0.994724	0.9	51.5	15	97744770	97767972	6336	53.82	-1	protein_coding	Rap guanine nucleotide exchange factor (GEF) 3 [Source:MGI Symbol;Acc:MGI:2441741]
ENSMUSG00000022558	Mroh1	161.3	5.55	1.86	2.99	0.00277813	0.0848013	2.119	17.3	0	0.5	495.8	782.4	259.2	323.216	-0.748415	-0.80194	-0.800393	0.732018	1.61873	5.9	639.1	15	76380261	76453038	16468	51.17	1	protein_coding	maestro heat-like repeat family member 1 [Source:MGI Symbol;Acc:MGI:2442558]
ENSMUSG00000061878	Sphk1	827.1	6.36	2	3.18	0.00147811	0.0850689	1.122	0	0	0	0	472.7	94.54	189.08	-0.5	-0.5	-0.5	-0.5	2	0	236.4	11	116530925	116536674	4774	58.63	1	protein_coding	sphingosine kinase 1 [Source:MGI Symbol;Acc:MGI:1316649]
ENSMUSG00000042121	Ssh1	648.8	4.22	1.38	3.05	0.00226346	0.0856134	1.704	32.3	0	1	62.5	464.5	112.06	177.721	-0.448794	-0.630539	-0.624912	-0.278864	1.98311	11.1	263.5	5	113937094	113993894	8892	50.8	-1	protein_coding	slingshot protein phosphatase 1 [Source:MGI Symbol;Acc:MGI:2686240]
ENSMUSG00000054675	Tmem119	856.2	5.88	1.9	3.1	0.00195225	0.0858672	1.46	0	0	0	76.6	0	15.32	30.64	-0.5	-0.5	-0.5	2	-0.5	0	38.3	5	113793729	113800516	2315	55.48	-1	protein_coding	transmembrane protein 119 [Source:MGI Symbol;Acc:MGI:2385228]
ENSMUSG00000101599	Gm20342	72.7	5.49	1.9	2.89	0.00379189	0.0858672	2.834	0	0	3.3	91.9	167.2	52.48	67.2928	-0.779876	-0.779876	-0.730836	0.585798	1.70479	1.1	129.6	1	63117118	63126837	9720	43.43	1	lncRNA	predicted gene, 20342 [Source:MGI Symbol;Acc:MGI:5012527]
ENSMUSG00000049336	Tenm2	19.6	6.44	2.11	3.05	0.00229922	0.0864535	1.704	0	0	0	0	79.8	15.96	31.92	-0.5	-0.5	-0.5	-0.5	2	0	39.9	11	36006656	37235964	11474	40.93	-1	protein_coding	teneurin transmembrane protein 2 [Source:MGI Symbol;Acc:MGI:1345184]
ENSMUSG00000020131	Pcsk4	36	6.9	2.27	3.04	0.00236267	0.0867537	1.738	0	0	0	264.1	264.9	105.8	129.578	-0.816495	-0.816495	-0.816495	1.22166	1.22783	0	264.5	10	80321283	80329498	2958	56.96	-1	protein_coding	proprotein convertase subtilisin/kexin type 4 [Source:MGI Symbol;Acc:MGI:97514]
ENSMUSG00000102719	Gm37760	187.6	-5.87	1.93	-3.05	0.00231337	0.0867537	1.704	487.7	0	0	0	0.7	97.68	195.01	2	-0.500897	-0.500897	-0.500897	-0.497307	162.6	0.3	1	58797783	58801623	3841	38.27	1	TEC	predicted gene, 37760 [Source:MGI Symbol;Acc:MGI:5610988]
ENSMUSG00000022946	Dop1b	357.5	-4.52	1.48	-3.04	0.00234704	0.0877345	1.704	2.4	0	2000.4	37.4	0	408.04	796.307	-0.509402	-0.512416	1.99968	-0.465449	-0.512416	667.6	18.7	16	93711904	93810590	9890	49.97	1	protein_coding	DOP1 leucine zipper like protein B [Source:MGI Symbol;Acc:MGI:1917278]
ENSMUSG00000031995	St14	12.2	6.74	2.22	3.04	0.00235704	0.0877655	1.704	0.8	0	0	255.6	2.8	51.84	101.885	-0.500956	-0.508808	-0.508808	1.9999	-0.481326	0.3	129.2	9	31089402	31131853	7637	49.18	-1	protein_coding	suppression of tumorigenicity 14 (colon carcinoma) [Source:MGI Symbol;Acc:MGI:1338881]
ENSMUSG00000042156	Dzip1	141.6	5.97	2.01	2.98	0.00292889	0.0877655	2.119	0	0	0	0	81.2	16.24	32.48	-0.5	-0.5	-0.5	-0.5	2	0	40.6	14	118875520	118925460	10546	46.98	-1	protein_coding	DAZ interacting protein 1 [Source:MGI Symbol;Acc:MGI:1914311]
ENSMUSG00000027868	Tbx15	1115.8	5.63	1.66	3.38	0.000714036	0.0885786	0.51	0	0	0	0	31	6.2	12.4	-0.5	-0.5	-0.5	-0.5	2	0	15.5	3	99240381	99354259	3747	42.56	1	protein_coding	T-box 15 [Source:MGI Symbol;Acc:MGI:1277234]
ENSMUSG00000107277	Gm10461	93.2	6.33	2.09	3.03	0.0024401	0.0887286	1.738	0	0	0	0.6	95	19.12	37.9407	-0.503944	-0.503944	-0.503944	-0.48813	1.99996	0	47.8	5	32607020	32611805	4786	47.35	-1	TEC	predicted gene 10461 [Source:MGI Symbol;Acc:MGI:3642164]
ENSMUSG00000097591	A330032B11Rik	8.2	6.83	2.22	3.08	0.00210088	0.0887349	1.48	0	0	0	0	142.4	28.48	56.96	-0.5	-0.5	-0.5	-0.5	2	0	71.2	19	37173843	37196541	1919	42.89	1	lncRNA	RIKEN cDNA A330032B11 gene [Source:MGI Symbol;Acc:MGI:2443002]
ENSMUSG00000036760	Kcnk9	5.9	6.4	2.1	3.04	0.00233267	0.0887349	1.64	0	0	0	0	70.9	14.18	28.36	-0.5	-0.5	-0.5	-0.5	2	0	35.4	15	72501089	72546340	12300	45.2	-1	protein_coding	potassium channel, subfamily K, member 9 [Source:MGI Symbol;Acc:MGI:3521816]
ENSMUSG00000074178	Gm10638	44.6	6.26	2.07	3.03	0.0024596	0.0887349	1.738	0	0	0	17.8	75.7	18.7	29.3219	-0.637748	-0.637748	-0.637748	-0.0306937	1.94394	0	46.7	8	86745453	86748655	3203	53.04	1	lncRNA	predicted gene 10638 [Source:MGI Symbol;Acc:MGI:3704316]
ENSMUSG00000054580	Pla2r1	715	5.67	1.84	3.08	0.00207718	0.0887349	1.46	0	0	0	0	44.7	8.94	17.88	-0.5	-0.5	-0.5	-0.5	2	0	22.4	2	60417543	60553308	9618	42.48	-1	protein_coding	phospholipase A2 receptor 1 [Source:MGI Symbol;Acc:MGI:102468]
ENSMUSG00000059708	Akap17b	335.9	5.13	1.7	3.02	0.00255061	0.0887349	1.803	7.9	0.8	1.4	237.2	195.4	88.54	105.179	-0.766691	-0.834195	-0.828491	1.4134	1.01598	3.4	216.3	X	36608314	36645395	6003	41.16	-1	protein_coding	A kinase (PRKA) anchor protein 17B [Source:MGI Symbol;Acc:MGI:2443758]
ENSMUSG00000029924	Slc37a3	697.6	5.05	1.64	3.08	0.00206418	0.0887349	1.46	0	0	0.5	14.1	26.8	8.28	10.7192	-0.772445	-0.772445	-0.725799	0.54295	1.72774	0.2	20.5	6	39334773	39377675	5409	45.41	-1	protein_coding	solute carrier family 37 (glycerol-3-phosphate transporter), member 3 [Source:MGI Symbol;Acc:MGI:1919394]
ENSMUSG00000106858	Gm43844	45.4	-7.29	2.41	-3.02	0.00248916	0.0887349	1.749	0	1229.4	0	0	0	245.88	491.76	-0.5	2	-0.5	-0.5	-0.5	409.8	0	6	17914996	17920600	5605	40.23	1	TEC	predicted gene 43844 [Source:MGI Symbol;Acc:MGI:5663981]
ENSMUSG00000024621	Csf1r	421.1	6.35	2.12	3	0.00269693	0.0890978	1.88	0.8	0	1.4	1063.9	365.4	286.3	413.658	-0.690184	-0.692118	-0.688733	1.87981	0.191221	0.7	714.6	18	61100598	61132149	5774	50.02	1	protein_coding	colony stimulating factor 1 receptor [Source:MGI Symbol;Acc:MGI:1339758]
ENSMUSG00000085084	4930570G19Rik	151	6.35	2.15	2.95	0.00317438	0.0890978	2.216	0	0	0.5	0	222.9	44.68	89.1102	-0.501402	-0.501402	-0.495791	-0.501402	2	0.2	111.5	3	156546753	156561746	4176	40.08	-1	lncRNA	RIKEN cDNA 4930570G19 gene [Source:MGI Symbol;Acc:MGI:1923158]
ENSMUSG00000032656	March3	93.2	5.98	1.98	3.02	0.00253352	0.0898012	1.749	0	0	1.4	19.6	244.3	53.06	95.9081	-0.553238	-0.553238	-0.538641	-0.348876	1.99399	0.5	131.9	18	56761716	56925548	6006	43.18	-1	protein_coding	membrane-associated ring finger (C3HC4) 3 [Source:MGI Symbol;Acc:MGI:2443667]
ENSMUSG00000022546	Gpt	52.8	6.27	2.08	3.02	0.00255006	0.0900645	1.749	0	0	0.5	138.5	48.9	37.58	53.8747	-0.697544	-0.697544	-0.688263	1.87323	0.210117	0.2	93.7	15	76695716	76699686	2941	58.1	1	protein_coding	glutamic pyruvic transaminase, soluble [Source:MGI Symbol;Acc:MGI:95802]
ENSMUSG00000036139	Hoxc9	423.5	5.12	1.69	3.03	0.00248466	0.0900645	1.704	0	0	0	20.2	0	4.04	8.08	-0.5	-0.5	-0.5	2	-0.5	0	10.1	15	102976439	102985099	2430	52.43	1	protein_coding	homeobox C9 [Source:MGI Symbol;Acc:MGI:96199]
ENSMUSG00000107994	D830050J10Rik	59.5	5.85	1.98	2.95	0.00318808	0.0900829	2.18	0	0	0	28.8	41.3	14.02	17.62	-0.795685	-0.795685	-0.795685	0.838818	1.54824	0	35	6	115675968	115677780	1813	55.82	1	lncRNA	RIKEN cDNA D830050J10 gene [Source:MGI Symbol;Acc:MGI:2444203]
ENSMUSG00000001870	Ltbp1	2951.6	5.19	1.61	3.22	0.001278	0.0900829	0.873	0	0	3.3	0	167.2	34.1	66.5623	-0.512302	-0.512302	-0.462725	-0.512302	1.99963	1.1	83.6	17	75005568	75392512	10691	42.66	1	protein_coding	latent transforming growth factor beta binding protein 1 [Source:MGI Symbol;Acc:MGI:109151]
ENSMUSG00000047227	Gm527	41.3	6.13	2.03	3.02	0.00255167	0.0901646	1.738	0	0.8	0	60.7	126.6	37.62	50.272	-0.748329	-0.732416	-0.748329	0.459103	1.76997	0.3	93.6	12	64917906	64924592	1520	39.81	1	protein_coding	predicted gene 527 [Source:MGI Symbol;Acc:MGI:2685373]
ENSMUSG00000075705	Msrb1	132.9	3.93	1.34	2.94	0.00327704	0.0906418	2.216	13.4	1.6	0.5	49.6	143.8	41.78	54.0243	-0.525319	-0.743739	-0.764101	0.14475	1.88841	5.2	96.7	17	24736642	24742778	1258	50.35	1	protein_coding	methionine sulfoxide reductase B1 [Source:MGI Symbol;Acc:MGI:1351642]
ENSMUSG00000105804	Gm43654	10.6	7.14	2.36	3.02	0.0025256	0.0906896	1.704	0	0	0	0	212.6	42.52	85.04	-0.5	-0.5	-0.5	-0.5	2	0	106.3	3	127829555	127832971	3417	43.75	-1	TEC	predicted gene 43654 [Source:MGI Symbol;Acc:MGI:5663791]
ENSMUSG00000011751	Sptbn4	9.3	5.58	1.85	3.01	0.00260058	0.0907972	1.749	0	0.8	0	8.6	52.3	12.34	20.2411	-0.60965	-0.570127	-0.60965	-0.184773	1.9742	0.3	30.4	7	27356383	27447686	9563	49.27	-1	protein_coding	spectrin beta, non-erythrocytic 4 [Source:MGI Symbol;Acc:MGI:1890574]
ENSMUSG00000103050	Gm38273	7	7.4	2.46	3.01	0.002621	0.091339	1.749	0	0	0	112.1	179.6	58.34	74.5718	-0.782333	-0.782333	-0.782333	0.720916	1.62608	0	145.9	2	14735546	14737927	2382	39.08	-1	TEC	predicted gene, 38273 [Source:MGI Symbol;Acc:MGI:5611501]
ENSMUSG00000078862	Gm14326	378.5	4.98	1.66	3.01	0.00263521	0.0922479	1.738	10.2	3.2	4.3	322.4	317.9	131.6	153.975	-0.788438	-0.833899	-0.826755	1.23916	1.20993	5.9	320.1	2	177935993	177957297	2863	41.37	-1	protein_coding	predicted gene 14326 [Source:MGI Symbol;Acc:MGI:3709298]
ENSMUSG00000051984	Sec31b	6.3	7.05	2.33	3.02	0.0025179	0.0932386	1.64	0	0	0	0	178.9	35.78	71.56	-0.5	-0.5	-0.5	-0.5	2	0	89.5	19	44516957	44545864	3950	48.5	-1	protein_coding	Sec31 homolog B (S. cerevisiae) [Source:MGI Symbol;Acc:MGI:2685187]
ENSMUSG00000022783	Spag6l	9.6	7.38	2.4	3.07	0.00215383	0.0940138	1.386	0	0	0	158.1	17.2	35.06	61.8796	-0.566584	-0.566584	-0.566584	1.98838	-0.288625	0	87.7	16	16753016	16829456	4559	39.77	-1	protein_coding	sperm associated antigen 6-like [Source:MGI Symbol;Acc:MGI:1354388]
ENSMUSG00000075316	Scn9a	54.7	6.87	2.29	3	0.00265879	0.0940138	1.704	0	0	0	0	188.5	37.7	75.4	-0.5	-0.5	-0.5	-0.5	2	0	94.3	2	66480080	66634962	12772	37.48	-1	protein_coding	sodium channel, voltage-gated, type IX, alpha [Source:MGI Symbol;Acc:MGI:107636]
ENSMUSG00000091407	Vmn2r117	4.3	6.65	2.2	3.02	0.0025547	0.0940138	1.64	0	0	0	0.6	101.8	20.48	40.6607	-0.503681	-0.503681	-0.503681	-0.488925	1.99997	0	51.2	17	23455173	23479699	7579	38.48	-1	protein_coding	vomeronasal 2, receptor 117 [Source:MGI Symbol;Acc:MGI:3648766]
ENSMUSG00000015653	Steap2	210	4.66	1.55	3	0.00271572	0.0940138	1.738	2.4	0	1	0	86.7	18.02	34.3513	-0.454714	-0.52458	-0.495469	-0.52458	1.99934	1.1	43.4	5	5664829	5694578	12144	41.75	-1	protein_coding	six transmembrane epithelial antigen of prostate 2 [Source:MGI Symbol;Acc:MGI:1921301]
ENSMUSG00000107950	Gm6375	17.7	2.28	0.76	3	0.00265996	0.0940138	1.704	3.9	4	1	17.2	11	7.42	5.89522	-0.597094	-0.580131	-1.08902	1.65897	0.607272	3	14.1	6	133761445	133763062	1145	52.29	-1	processed_pseudogene	predicted gene 6375 [Source:MGI Symbol;Acc:MGI:3644303]
ENSMUSG00000053399	Adamts18	102.7	6.29	2.1	3	0.00274358	0.0940317	1.749	0	0	0.5	0	216.1	43.32	86.3902	-0.501446	-0.501446	-0.495658	-0.501446	1.99999	0.2	108	8	113697126	113848738	10178	43.21	-1	protein_coding	a disintegrin-like and metallopeptidase (reprolysin type) with thrombospondin type 1 motif, 18 [Source:MGI Symbol;Acc:MGI:2442600]
ENSMUSG00000000791	Il12rb1	62.5	6.09	2.14	2.84	0.00445702	0.0940317	2.841	0	0	0	106.6	0	21.32	42.64	-0.5	-0.5	-0.5	2	-0.5	0	53.3	8	70808449	70821424	4105	52.9	1	protein_coding	interleukin 12 receptor, beta 1 [Source:MGI Symbol;Acc:MGI:104579]
ENSMUSG00000024268	Celf4	268.6	6.07	2.07	2.93	0.00337298	0.095039	2.119	0	0	0.5	0	245.7	49.24	98.2302	-0.501272	-0.501272	-0.496181	-0.501272	2	0.2	122.8	18	25477632	25754157	8583	49.09	-1	protein_coding	CUGBP, Elav-like family member 4 [Source:MGI Symbol;Acc:MGI:1932407]
ENSMUSG00000048915	Efna5	858.2	-4.78	1.56	-3.06	0.00224512	0.095039	1.411	0	0	202	0	1.4	40.68	80.6618	-0.504328	-0.504328	1.99995	-0.504328	-0.486971	67.3	0.7	17	62604184	62881317	4032	41.69	-1	protein_coding	ephrin A5 [Source:MGI Symbol;Acc:MGI:107444]
ENSMUSG00000008167	Fbxw9	525.6	5.9	1.97	3	0.00272322	0.0954433	1.701	0	0	0	178.3	46.8	45.02	69.061	-0.651887	-0.651887	-0.651887	1.92989	0.0257743	0	112.6	8	85060055	85067124	3383	51.33	1	protein_coding	F-box and WD-40 domain protein 9 [Source:MGI Symbol;Acc:MGI:1915878]
ENSMUSG00000032014	Oaf	498.9	5.17	1.72	3	0.00274132	0.0959024	1.701	0	0	0.5	50.9	0.7	10.42	20.2419	-0.514774	-0.514774	-0.490073	1.99981	-0.480193	0.2	25.8	9	43221235	43239911	2629	52.32	-1	protein_coding	out at first homolog [Source:MGI Symbol;Acc:MGI:94852]
ENSMUSG00000050954	Zfp169	26.4	6.21	2.03	3.06	0.00224448	0.096169	1.386	0	0.8	0.5	96.2	136.9	46.88	58.3237	-0.80379	-0.790073	-0.795217	0.845625	1.54345	0.4	116.6	13	48487647	48513451	8017	44.2	-1	protein_coding	zinc finger protein 169 [Source:MGI Symbol;Acc:MGI:1915161]
ENSMUSG00000040867	Begain	19.5	6.47	2.17	2.98	0.00284413	0.0964117	1.749	0	0	0	25.1	65.4	18.1	25.57	-0.707861	-0.707861	-0.707861	0.273758	1.84983	0	45.2	12	109032187	109068217	4631	56.83	-1	protein_coding	brain-enriched guanylate kinase-associated [Source:MGI Symbol;Acc:MGI:3044626]
ENSMUSG00000054679	Srsf12	227.6	6.48	2.17	2.98	0.00284425	0.096855	1.738	0	0	0	122.6	322.7	89.06	126.101	-0.706258	-0.706258	-0.706258	0.265977	1.8528	0	222.6	4	33208991	33233340	3148	42.91	1	protein_coding	serine/arginine-rich splicing factor 12 [Source:MGI Symbol;Acc:MGI:2661424]
ENSMUSG00000112034	Gm48363	4.8	6.99	2.35	2.98	0.00286956	0.0969213	1.749	0	0	0	0	107.3	21.46	42.92	-0.5	-0.5	-0.5	-0.5	2	0	53.7	10	106074227	106079076	4850	37.51	1	TEC	predicted gene, 48363 [Source:MGI Symbol;Acc:MGI:6097833]
ENSMUSG00000048481	Mypop	35.8	6.04	2.08	2.9	0.00374917	0.0972425	2.273	0	0	0	40.4	59.9	20.06	25.3304	-0.791933	-0.791933	-0.791933	0.802987	1.57281	0	50.2	7	18991245	19001766	2655	52.57	1	protein_coding	Myb-related transcription factor, partner of profilin [Source:MGI Symbol;Acc:MGI:2446472]
ENSMUSG00000033419	Snap91	7	6.49	2.15	3.03	0.00247869	0.0985745	1.48	0	0	0.5	0	139.7	28.04	55.8303	-0.502236	-0.502236	-0.49328	-0.502236	1.99999	0.2	69.8	9	86765923	86880654	9126	41.47	-1	protein_coding	synaptosomal-associated protein 91 [Source:MGI Symbol;Acc:MGI:109132]
ENSMUSG00000041592	Sdk2	496.7	5.25	1.71	3.07	0.00215624	0.0986723	1.284	0	0	0.5	0	51.6	10.42	20.5909	-0.506049	-0.506049	-0.481766	-0.506049	1.99991	0.2	25.8	11	113776374	114067046	15469	50.25	-1	protein_coding	sidekick cell adhesion molecule 2 [Source:MGI Symbol;Acc:MGI:2443847]
ENSMUSG00000029304	Spp1	578390	5.01	1.57	3.19	0.00143675	0.0988758	0.851	0.8	0.8	1	114.6	11.7	25.78	44.6078	-0.559991	-0.559991	-0.555508	1.99113	-0.31564	0.8	63.1	5	104435118	104441050	1648	37.87	1	protein_coding	secreted phosphoprotein 1 [Source:MGI Symbol;Acc:MGI:98389]
ENSMUSG00000062760	Shisal1	61.1	-6.7	2.25	-2.98	0.00287633	0.0988758	1.704	0	0	329.6	0	0	65.92	131.84	-0.5	-0.5	2	-0.5	-0.5	109.9	0	15	84379203	84447097	6551	52.99	-1	protein_coding	shisa like 1 [Source:MGI Symbol;Acc:MGI:1919551]
ENSMUSG00000110869	Gm49628	30.7	6.68	2.25	2.98	0.00292053	0.0998145	1.704	0	0	0	0	156.2	31.24	62.48	-0.5	-0.5	-0.5	-0.5	2	0	78.1	10	94034012	94035801	1790	47.43	-1	TEC	predicted gene, 49628 [Source:MGI Symbol;Acc:MGI:6215053]
ENSMUSG00000037709	Fam13a	651.1	5.84	1.91	3.06	0.002195	0.0998145	1.284	0	0	0	0	103.9	20.78	41.56	-0.5	-0.5	-0.5	-0.5	2	0	52	6	58932090	59024549	10505	39.9	-1	protein_coding	family with sequence similarity 13, member A [Source:MGI Symbol;Acc:MGI:1889842]
ENSMUSG00000029135	Fosl2	1753.3	3.72	1.16	3.21	0.00134107	0.0998145	0.782	0.8	8	60.2	303.4	386	151.68	161.06	-0.936792	-0.892088	-0.567986	0.942007	1.45486	23	344.7	5	32135801	32157842	9680	50.63	1	protein_coding	fos-like antigen 2 [Source:MGI Symbol;Acc:MGI:102858]
ENSMUSG00000055184	Fam72a	238.3	-5.74	1.93	-2.97	0.00298665	0.0998911	1.738	280.1	493.5	0	0	0	154.72	201.15	0.623316	1.68421	-0.769177	-0.769177	-0.769177	257.9	0	1	131527903	131539872	2191	40.77	1	protein_coding	family with sequence similarity 72, member A [Source:MGI Symbol;Acc:MGI:1919669]
ENSMUSG00000050973	Gdpgp1	52.8	6.57	2.27	2.9	0.00376368	0.100099	2.18	0	0	0.5	206.5	395.7	120.54	159.105	-0.757614	-0.757614	-0.754472	0.540273	1.72943	0.2	301.1	7	80232865	80242061	4189	46.57	1	protein_coding	GDP-D-glucose phosphorylase 1 [Source:MGI Symbol;Acc:MGI:2443429]
ENSMUSG00000109611	Gm45473	4.6	3.35	1.12	2.99	0.00283403	0.100099	1.64	3.1	8.8	6.7	4.3	143.1	33.2	54.9852	-0.54742	-0.443756	-0.481948	-0.525596	1.99872	6.2	73.7	7	112652782	112653397	616	45.45	1	processed_pseudogene	predicted gene 45473 [Source:MGI Symbol;Acc:MGI:5791309]
ENSMUSG00000104052	Gm38125	54.8	6.57	2.22	2.96	0.00304543	0.100673	1.749	0	0	0	51.5	143.8	39.06	56.0398	-0.697005	-0.697005	-0.697005	0.221985	1.86903	0	97.6	1	59801263	59804700	3438	38.74	1	TEC	predicted gene, 38125 [Source:MGI Symbol;Acc:MGI:5611353]
ENSMUSG00000097828	6430562O15Rik	37.1	6.89	2.32	2.97	0.00297538	0.100789	1.704	0	0	0	0	260.8	52.16	104.32	-0.5	-0.5	-0.5	-0.5	2	0	130.4	13	99396924	99412876	5975	45.78	-1	lncRNA	RIKEN cDNA 6430562O15 gene [Source:MGI Symbol;Acc:MGI:2444982]
ENSMUSG00000034591	Slc41a2	311.4	5.97	2.01	2.97	0.00299312	0.101047	1.704	0	0	0	0	121.8	24.36	48.72	-0.5	-0.5	-0.5	-0.5	2	0	60.9	10	83230848	83337882	5349	44.47	-1	protein_coding	solute carrier family 41, member 2 [Source:MGI Symbol;Acc:MGI:2442940]
ENSMUSG00000060534	Dcc	86.4	5.58	1.99	2.81	0.0049805	0.101047	2.834	0	0	2.9	0	255.3	51.64	101.836	-0.507089	-0.507089	-0.478612	-0.507089	1.99988	1	127.6	18	71253634	72351069	13171	37.06	-1	protein_coding	deleted in colorectal carcinoma [Source:MGI Symbol;Acc:MGI:94869]
ENSMUSG00000031530	Dusp4	133.4	5.99	2.08	2.89	0.00390342	0.101125	2.216	0	0	0	30.6	52.3	16.58	21.4344	-0.773523	-0.773523	-0.773523	0.654089	1.66648	0	41.5	8	34807297	34819894	2740	51.87	1	protein_coding	dual specificity phosphatase 4 [Source:MGI Symbol;Acc:MGI:2442191]
ENSMUSG00000019892	Lrriq1	12.7	6.89	2.33	2.96	0.00307505	0.101402	1.738	0	0	0	0	179.6	35.92	71.84	-0.5	-0.5	-0.5	-0.5	2	0	89.8	10	103046031	103236322	6449	35.84	-1	protein_coding	leucine-rich repeats and IQ motif containing 1 [Source:MGI Symbol;Acc:MGI:1922228]
ENSMUSG00000041420	Meis3	439.4	5.67	1.92	2.95	0.0032028	0.101634	1.803	0	0	0.5	90.7	0	18.24	36.2305	-0.503443	-0.503443	-0.489642	1.99997	-0.503443	0.2	45.4	7	16175090	16186504	3173	52.09	1	protein_coding	Meis homeobox 3 [Source:MGI Symbol;Acc:MGI:108519]
ENSMUSG00000030000	Add2	174.1	6.6	2.23	2.96	0.0031257	0.101704	1.749	0	0	0	0	449.3	89.86	179.72	-0.5	-0.5	-0.5	-0.5	2	0	224.7	6	86028681	86124409	10139	47.6	1	protein_coding	adducin 2 (beta) [Source:MGI Symbol;Acc:MGI:87919]
ENSMUSG00000027715	Ccna2	420.7	6.31	2.15	2.93	0.00334848	0.101704	1.88	0	0.8	0	347.5	646.1	198.88	260.935	-0.762182	-0.759116	-0.762182	0.569567	1.71391	0.3	496.8	3	36564865	36572150	4083	43.96	-1	protein_coding	cyclin A2 [Source:MGI Symbol;Acc:MGI:108069]
ENSMUSG00000040462	Os9	1450.8	4.44	1.39	3.2	0.00139622	0.101704	0.782	109.4	140.8	0.5	1484.3	3308.4	1008.68	1272.26	-0.706835	-0.682154	-0.79243	0.373838	1.80758	83.5	2396.3	10	127095650	127121131	2629	49.64	-1	protein_coding	amplified in osteosarcoma [Source:MGI Symbol;Acc:MGI:1924301]
ENSMUSG00000011254	Thg1l	247.4	6.16	2.08	2.96	0.00306293	0.102128	1.704	0	1.6	0.5	340.1	395.7	147.58	180.748	-0.816494	-0.807642	-0.813728	1.06513	1.37274	0.7	367.9	11	45946843	45955494	3015	44.65	-1	protein_coding	tRNA-histidine guanylyltransferase 1-like (S. cerevisiae) [Source:MGI Symbol;Acc:MGI:1913878]
ENSMUSG00000067242	Lgi1	77.7	6.3	2.13	2.96	0.00306972	0.102176	1.704	0	0	0	0	81.2	16.24	32.48	-0.5	-0.5	-0.5	-0.5	2	0	40.6	19	38264536	38312214	11354	42.15	1	protein_coding	leucine-rich repeat LGI family, member 1 [Source:MGI Symbol;Acc:MGI:1861691]
ENSMUSG00000028758	Kif17	15.2	7.09	2.35	3.02	0.00250861	0.102376	1.386	0	0	0	219.4	43.4	52.56	85.0966	-0.617651	-0.617651	-0.617651	1.9606	-0.107642	0	131.4	4	138250435	138301967	4582	52.9	1	protein_coding	kinesin family member 17 [Source:MGI Symbol;Acc:MGI:1098229]
ENSMUSG00000026014	Raph1	2697.5	-3.98	1.26	-3.17	0.00154102	0.102376	0.851	352.4	1474.1	3.8	52.1	2.1	376.9	563.848	-0.0434514	1.94592	-0.661703	-0.576042	-0.664718	610.1	27.1	1	60482292	60567104	20498	39.25	-1	protein_coding	Ras association (RalGDS/AF-6) and pleckstrin homology domains 1 [Source:MGI Symbol;Acc:MGI:1924550]
ENSMUSG00000028670	Lypla2	414.7	4.52	1.53	2.96	0.00309335	0.102429	1.704	14.9	2.4	85	733	1532.4	473.54	595.28	-0.770461	-0.79146	-0.652701	0.435862	1.77876	34.1	1132.7	4	135968224	135972626	2054	58.96	-1	protein_coding	lysophospholipase 2 [Source:MGI Symbol;Acc:MGI:1347000]
ENSMUSG00000078789	Dph1	100.3	6.2	2.22	2.8	0.00515719	0.102464	2.834	0	0	0	402	216.8	123.76	162.495	-0.761622	-0.761622	-0.761622	1.7123	0.572571	0	309.4	11	75177643	75191241	2690	51.44	-1	protein_coding	diphthamide biosynthesis 1 [Source:MGI Symbol;Acc:MGI:2151233]
ENSMUSG00000037996	Slc24a2	5.2	6.83	2.3	2.97	0.00302628	0.103578	1.64	0	0	0	0	108.7	21.74	43.48	-0.5	-0.5	-0.5	-0.5	2	0	54.4	4	86983124	87230477	12217	42.45	-1	protein_coding	solute carrier family 24 (sodium/potassium/calcium exchanger), member 2 [Source:MGI Symbol;Acc:MGI:1923626]
ENSMUSG00000025777	Gdap1	40.1	6.62	2.24	2.95	0.00314371	0.103578	1.704	0	0	0.5	248.2	0	49.74	99.2302	-0.501259	-0.501259	-0.49622	2	-0.501259	0.2	124.1	1	17145362	17164271	7731	39.6	1	protein_coding	ganglioside-induced differentiation-associated-protein 1 [Source:MGI Symbol;Acc:MGI:1338002]
ENSMUSG00000086761	Cep112os1	4.4	7.36	2.46	3	0.0027428	0.10373	1.48	0	0	0	0	223.6	44.72	89.44	-0.5	-0.5	-0.5	-0.5	2	0	111.8	11	108529097	108533664	3005	38.42	-1	lncRNA	centrosomal protein 112, opposite strand 1 [Source:MGI Symbol;Acc:MGI:3652256]
ENSMUSG00000033170	Card10	441.7	5.38	1.83	2.95	0.00322306	0.10373	1.738	0.8	0	0.5	103.6	1.4	21.26	41.1725	-0.496934	-0.516364	-0.50422	1.99988	-0.482361	0.4	52.5	15	78775138	78803042	4952	54.47	-1	protein_coding	caspase recruitment domain family, member 10 [Source:MGI Symbol;Acc:MGI:2146012]
ENSMUSG00000049690	Nckap5	18.7	6.68	2.22	3.01	0.00260007	0.104229	1.386	0	0	0	0	157.6	31.52	63.04	-0.5	-0.5	-0.5	-0.5	2	0	78.8	1	125913620	126830799	12100	42.34	-1	protein_coding	NCK-associated protein 5 [Source:MGI Symbol;Acc:MGI:2686394]
ENSMUSG00000090659	Zfp493	57.8	6.57	2.3	2.86	0.00424614	0.104229	2.273	0.8	0	0	180.2	218.8	79.96	98.3647	-0.80476	-0.812893	-0.812893	1.01906	1.41148	0.3	199.5	13	67779693	67792512	4792	41.61	1	protein_coding	zinc finger protein 493 [Source:MGI Symbol;Acc:MGI:1920208]
ENSMUSG00000017734	Dbndd2	97.9	5.63	1.91	2.94	0.00328158	0.104229	1.749	0	0	0	12.3	38.5	10.16	14.9493	-0.679629	-0.679629	-0.679629	0.14315	1.89574	0	25.4	2	164486106	164493319	4389	50.44	1	protein_coding	dysbindin (dystrobrevin binding protein 1) domain containing 2 [Source:MGI Symbol;Acc:MGI:106562]
ENSMUSG00000090334	Gm17149	33.8	-3.4	1.15	-2.94	0.00325689	0.104229	1.738	13.4	31.2	10.5	0	2.8	11.58	10.96	0.166058	1.79015	-0.0985401	-1.05657	-0.801095	18.4	1.4	8	18656615	18656989	375	40.27	-1	processed_pseudogene	predicted gene 17149 [Source:MGI Symbol;Acc:MGI:4937976]
ENSMUSG00000098090	2700099C18Rik	105	5.47	1.97	2.78	0.00546055	0.106583	2.841	0	0.8	0	53.3	59.2	22.66	27.4911	-0.824268	-0.795168	-0.824268	1.11454	1.32916	0.3	56.2	17	94750100	94775132	2190	40.95	1	transcribed_unprocessed_pseudogene	RIKEN cDNA 2700099C18 gene [Source:MGI Symbol;Acc:MGI:1924272]
ENSMUSG00000070436	Serpinh1	3773.8	-3.43	1.09	-3.15	0.00165074	0.107266	0.851	5.5	21.6	0	0.6	0	5.54	8.2911	-0.00482445	1.93702	-0.668186	-0.595819	-0.668186	9	0.3	7	99345376	99353239	2443	53.74	-1	protein_coding	serine (or cysteine) peptidase inhibitor, clade H, member 1 [Source:MGI Symbol;Acc:MGI:88283]
ENSMUSG00000108068	Gm44075	18.8	-6.98	2.38	-2.93	0.00337293	0.107266	1.738	0	0	311.9	0	0	62.38	124.76	-0.5	-0.5	2	-0.5	-0.5	104	0	6	63783852	63784067	216	43.98	-1	processed_pseudogene	predicted gene, 44075 [Source:MGI Symbol;Acc:MGI:5690467]
ENSMUSG00000054150	Syne3	20	6.81	2.29	2.98	0.00291055	0.108492	1.48	0	0	0	172.2	8.3	36.1	68.1259	-0.529901	-0.529901	-0.529901	1.99777	-0.408068	0	90.2	12	104929933	105009809	5548	50.05	-1	protein_coding	spectrin repeat containing, nuclear envelope family member 3 [Source:MGI Symbol;Acc:MGI:2442408]
ENSMUSG00000071856	Mcc	349.3	5.19	1.77	2.93	0.00336058	0.108492	1.704	0.8	0	1.4	0	139.7	28.38	55.6625	-0.495486	-0.509859	-0.484707	-0.509859	1.99991	0.7	69.8	18	44425060	44812182	14577	43.08	-1	protein_coding	mutated in colorectal cancers [Source:MGI Symbol;Acc:MGI:96930]
ENSMUSG00000102302	Gm38190	17.7	-6.24	2.1	-2.98	0.0029201	0.108492	1.48	0	0	241.2	0	0	48.24	96.48	-0.5	-0.5	2	-0.5	-0.5	80.4	0	1	165230371	165235125	4755	39.16	-1	lncRNA	predicted gene, 38190 [Source:MGI Symbol;Acc:MGI:5611418]
ENSMUSG00000029420	Rimbp2	6.2	6.03	2.06	2.93	0.00344055	0.108679	1.738	0	0.8	1	0	205.7	41.5	82.101	-0.505475	-0.495731	-0.493295	-0.505475	1.99998	0.6	102.9	5	128757791	128953486	8646	48.8	-1	protein_coding	RIMS binding protein 2 [Source:MGI Symbol;Acc:MGI:2443235]
ENSMUSG00000006567	Atp7b	15.5	6.57	2.19	2.99	0.0027591	0.109066	1.386	0	1.6	0	103	236	68.12	92.8503	-0.733654	-0.716422	-0.733654	0.375658	1.80807	0.5	169.5	8	21992785	22060305	6505	47.04	-1	protein_coding	ATPase, Cu++ transporting, beta polypeptide [Source:MGI Symbol;Acc:MGI:103297]
ENSMUSG00000097055	Gm4419	34.2	6.05	2.12	2.85	0.00435301	0.109066	2.18	0	0	0.5	153.8	0.7	31	61.4006	-0.504881	-0.504881	-0.496738	1.99998	-0.49348	0.2	77.3	12	21417323	21421064	2787	47.65	1	lncRNA	predicted gene 4419 [Source:MGI Symbol;Acc:MGI:3782604]
ENSMUSG00000044033	Ccdc141	88.5	5.9	2.13	2.77	0.00565871	0.109066	2.834	0	0	0	66.8	44.7	22.3	28.1918	-0.791011	-0.791011	-0.791011	1.57847	0.794558	0	55.8	2	77009902	77170636	11717	40.98	-1	protein_coding	coiled-coil domain containing 141 [Source:MGI Symbol;Acc:MGI:1919735]
ENSMUSG00000052387	Trpm3	108.4	5.89	2.06	2.86	0.0042467	0.109252	2.119	0.8	0	2.4	0	524.3	105.5	209.402	-0.499996	-0.503816	-0.492355	-0.503816	1.99998	1.1	262.2	19	22139046	22995410	24437	40.55	1	protein_coding	transient receptor potential cation channel, subfamily M, member 3 [Source:MGI Symbol;Acc:MGI:2443101]
ENSMUSG00000062585	Cnr2	197.8	6.59	2.26	2.91	0.00363612	0.109343	1.749	0	0	0.5	8	511.3	103.96	203.693	-0.510377	-0.510377	-0.507922	-0.471102	1.99978	0.2	259.6	4	135895394	135920207	3982	47.28	1	protein_coding	cannabinoid receptor 2 (macrophage) [Source:MGI Symbol;Acc:MGI:104650]
ENSMUSG00000107096	Gm43597	11.6	6.55	2.2	2.98	0.00285981	0.109343	1.386	0	0	0	110.9	0	22.18	44.36	-0.5	-0.5	-0.5	2	-0.5	0	55.5	5	150599932	150607003	4620	44.5	-1	lncRNA	predicted gene 43597 [Source:MGI Symbol;Acc:MGI:5663734]
ENSMUSG00000101191	Gm28809	45.4	6.44	2.21	2.91	0.00357016	0.109343	1.749	0	0	0	40.4	121.8	32.44	47.3405	-0.685248	-0.685248	-0.685248	0.168143	1.8876	0	81.1	6	125481363	125484678	897	50	1	lncRNA	predicted gene 28809 [Source:MGI Symbol;Acc:MGI:5579515]
ENSMUSG00000033952	Aspm	372.5	6.39	2.2	2.91	0.00360753	0.109343	1.749	0	0	0	50.9	741.1	158.4	292.016	-0.542436	-0.542436	-0.542436	-0.36813	1.99544	0	396	1	139454772	139494091	11590	40.38	1	protein_coding	abnormal spindle microtubule assembly [Source:MGI Symbol;Acc:MGI:1334448]
ENSMUSG00000073176	Zfp449	239.1	6.12	2.09	2.92	0.0034725	0.109343	1.704	2.4	0	0	36.8	679.2	143.68	268.124	-0.52692	-0.535871	-0.535871	-0.398621	1.99728	0.8	358	X	56346400	56365674	3738	41.46	1	protein_coding	zinc finger protein 449 [Source:MGI Symbol;Acc:MGI:1925869]
ENSMUSG00000028933	Xrcc2	117.6	6.09	2.14	2.85	0.00437413	0.109343	2.119	0	0	0	125.6	0	25.12	50.24	-0.5	-0.5	-0.5	2	-0.5	0	62.8	5	25689812	25705825	5216	45.21	-1	protein_coding	X-ray repair complementing defective repair in Chinese hamster cells 2 [Source:MGI Symbol;Acc:MGI:1927345]
ENSMUSG00000095322	Olfr957	6.1	5.83	1.99	2.93	0.00340876	0.109343	1.64	0	0	0	0	324.1	64.82	129.64	-0.5	-0.5	-0.5	-0.5	2	0	162	9	39510234	39515809	1726	36.68	-1	protein_coding	olfactory receptor 957 [Source:MGI Symbol;Acc:MGI:3030791]
ENSMUSG00000115222	Gm49747	120.3	5.61	1.93	2.91	0.00358139	0.109343	1.738	0.8	0.8	1	231	13.1	49.34	90.9535	-0.533679	-0.533679	-0.53148	1.99728	-0.398445	0.8	122.1	14	55643604	55646352	2749	49.51	1	lncRNA	predicted gene, 49747 [Source:MGI Symbol;Acc:MGI:6215240]
ENSMUSG00000055632	Hmcn2	6.4	5.6	1.92	2.91	0.00356913	0.109343	1.749	0	0	1	0	81.2	16.44	32.3823	-0.507685	-0.507685	-0.476803	-0.507685	1.99986	0.3	40.6	2	31314415	31460738	16073	52.08	1	protein_coding	hemicentin 2 [Source:MGI Symbol;Acc:MGI:2677838]
ENSMUSG00000027805	Pfn2	504.7	5.57	1.89	2.94	0.00324095	0.109343	1.601	0	0	0	72.9	2.8	15.14	28.9004	-0.523869	-0.523869	-0.523869	1.99859	-0.426984	0	37.8	3	57841895	57848079	3541	46.66	-1	protein_coding	profilin 2 [Source:MGI Symbol;Acc:MGI:97550]
ENSMUSG00000010307	Tmem86a	1044.5	5.54	1.68	3.3	0.000979379	0.109343	0.473	3.9	0	0	272.1	0	55.2	108.461	-0.472983	-0.508941	-0.508941	1.99981	-0.508941	1.3	136.1	7	47050601	47054777	1887	56.16	1	protein_coding	transmembrane protein 86A [Source:MGI Symbol;Acc:MGI:1915143]
ENSMUSG00000066829	Zfp810	491.5	5.49	1.83	3	0.00266328	0.109343	1.284	7.1	0	0	465.1	92.2	112.88	179.533	-0.589197	-0.628744	-0.628744	1.96187	-0.115188	2.4	278.7	9	22276748	22307648	6133	42.67	-1	protein_coding	zinc finger protein 810 [Source:MGI Symbol;Acc:MGI:2384563]
ENSMUSG00000092060	Bend4	91	5.49	1.99	2.76	0.00576846	0.109343	2.841	1.6	0	0.5	4.9	159.6	33.32	63.1631	-0.502192	-0.527523	-0.519607	-0.449946	1.99927	0.7	82.3	5	67392147	67428310	9886	47.08	-1	protein_coding	BEN domain containing 4 [Source:MGI Symbol;Acc:MGI:3648414]
ENSMUSG00000073062	Zxdb	253.9	5.43	1.86	2.93	0.00342599	0.109343	1.704	0.8	0	7.2	573	5.5	117.3	227.866	-0.511265	-0.514776	-0.483178	1.99986	-0.490639	2.7	289.3	X	94724569	94730187	5619	50.79	1	protein_coding	zinc finger, X-linked, duplicated B [Source:MGI Symbol;Acc:MGI:3694898]
ENSMUSG00000042694	Stn1	550.6	5.33	1.81	2.94	0.00326375	0.109343	1.601	0	0	0	46	0.7	9.34	18.332	-0.509491	-0.509491	-0.509491	1.99978	-0.471307	0	23.3	19	47501033	47537507	4045	48.44	-1	protein_coding	STN1, CST complex subunit [Source:MGI Symbol;Acc:MGI:1915581]
ENSMUSG00000034714	Ttyh2	828.9	5.32	1.77	3	0.00266694	0.109343	1.284	0	0	0	0	37.8	7.56	15.12	-0.5	-0.5	-0.5	-0.5	2	0	18.9	11	114675431	114720977	3739	51.07	1	protein_coding	tweety family member 2 [Source:MGI Symbol;Acc:MGI:2157091]
ENSMUSG00000021275	Tecpr2	146.5	4.99	1.71	2.91	0.00355778	0.109343	1.738	0.8	0	2.9	141.6	8.3	30.72	55.5156	-0.538948	-0.553358	-0.50112	1.99728	-0.40385	1.2	74.9	12	110889264	110972394	9553	45.62	1	protein_coding	tectonin beta-propeller repeat containing 2 [Source:MGI Symbol;Acc:MGI:2144865]
ENSMUSG00000097041	Pafah1b1-ps1	35.7	-2.71	0.96	-2.83	0.00466832	0.109343	2.273	25.2	20	228.3	12.3	13.8	59.92	84.3156	-0.411786	-0.473459	1.99702	-0.564783	-0.546992	91.2	13	3	96407517	96409059	1046	44.33	-1	processed_pseudogene	platelet-activating factor acetylhydrolase, isoform 1b, beta1 subunit, pseudogene 1 [Source:MGI Symbol;Acc:MGI:103115]
ENSMUSG00000022528	Hes1	6529	-3.6	1.08	-3.34	0.000844905	0.109343	0.419	190.4	51.2	70.7	12.3	0	64.92	67.7501	1.8521	-0.202509	0.0853136	-0.776678	-0.958228	104.1	6.1	16	30064384	30067796	2037	52.92	1	protein_coding	hes family bHLH transcription factor 1 [Source:MGI Symbol;Acc:MGI:104853]
ENSMUSG00000088595	Gm24601	388.8	-3.82	1.31	-2.92	0.00348241	0.109343	1.704	0.8	54.4	2.4	0	1.4	11.8	21.3144	-0.516083	1.99865	-0.441016	-0.553616	-0.487933	19.2	0.7	6	94826781	94826923	143	46.15	-1	rRNA	predicted gene, 24601 [Source:MGI Symbol;Acc:MGI:5454378]
ENSMUSG00000094185	Gm5445	10.1	-4.09	1.4	-2.93	0.003398	0.109343	1.64	4.7	4.8	238.3	1.8	6.2	51.16	93.581	-0.496469	-0.4954	1.99977	-0.527458	-0.48044	82.6	4	13	12378158	12378637	480	49.17	1	processed_pseudogene	predicted gene 5445 [Source:MGI Symbol;Acc:MGI:3644181]
ENSMUSG00000065819	Gm24693	4.7	-6.28	2.14	-2.93	0.00340689	0.109343	1.64	0	0	116.5	0	0	23.3	46.6	-0.5	-0.5	2	-0.5	-0.5	38.8	0	8	99072463	99072569	107	45.79	1	snRNA	predicted gene, 24693 [Source:MGI Symbol;Acc:MGI:5454470]
ENSMUSG00000041308	Sntb2	1222.3	3.56	1.14	3.13	0.00177608	0.109632	0.851	6.3	0.8	3.3	90.7	1.4	20.5	35.1523	-0.403957	-0.560419	-0.489299	1.99702	-0.54335	3.5	46	8	106935750	107019714	10350	43.17	1	protein_coding	syntrophin, basic 2 [Source:MGI Symbol;Acc:MGI:101771]
ENSMUSG00000002055	Spag5	122.9	6.3	2.16	2.91	0.00360283	0.110504	1.704	0	0	0	0	150.7	30.14	60.28	-0.5	-0.5	-0.5	-0.5	2	0	75.3	11	78301529	78322457	5624	45.73	1	protein_coding	sperm associated antigen 5 [Source:MGI Symbol;Acc:MGI:1927470]
ENSMUSG00000053965	Pde5a	894.7	4.07	1.36	3	0.00270761	0.110504	1.284	11	0	1.4	121.3	54.4	37.62	46.3027	-0.574913	-0.81248	-0.782244	1.80724	0.362398	4.1	87.9	3	122728947	122859374	9831	41.3	1	protein_coding	phosphodiesterase 5A, cGMP-specific [Source:MGI Symbol;Acc:MGI:2651499]
ENSMUSG00000038456	Dennd2a	370.7	-4.47	1.55	-2.89	0.00380967	0.110504	1.803	70.8	0.8	685.4	2.5	9.6	153.82	267.051	-0.310877	-0.572999	1.99055	-0.566633	-0.540046	252.3	6	6	39462378	39557867	7229	47.09	-1	protein_coding	DENN/MADD domain containing 2A [Source:MGI Symbol;Acc:MGI:2444961]
ENSMUSG00000018986	Slfn3	60.2	5.74	2.09	2.75	0.00602243	0.110591	2.841	0	0.8	1.4	1.8	281.4	57.08	112.162	-0.508908	-0.501776	-0.496426	-0.49286	1.99997	0.7	141.6	11	83191330	83215154	3411	41.39	1	protein_coding	schlafen 3 [Source:MGI Symbol;Acc:MGI:1329005]
ENSMUSG00000114384	4930455J16Rik	6.6	6.56	2.21	2.97	0.00294605	0.110703	1.386	0	0	0	0	94.3	18.86	37.72	-0.5	-0.5	-0.5	-0.5	2	0	47.1	13	58736408	58762360	8153	45.48	-1	lncRNA	RIKEN cDNA 4930455J16 gene [Source:MGI Symbol;Acc:MGI:1914835]
ENSMUSG00000025170	Rab40b	260.2	5.93	2.08	2.86	0.00429195	0.110734	2.016	0	0	0	153.2	0	30.64	61.28	-0.5	-0.5	-0.5	2	-0.5	0	76.6	11	121356125	121388251	2008	45.27	-1	protein_coding	Rab40B, member RAS oncogene family [Source:MGI Symbol;Acc:MGI:2183451]
ENSMUSG00000115902	AC113595.1	62.8	6.44	2.35	2.74	0.0060937	0.111135	2.841	0	0	0	237.8	408	129.16	167.094	-0.77298	-0.77298	-0.77298	0.650175	1.66877	0	322.9	15	79889532	79893120	3589	48.04	1	lncRNA	novel transcript, antisense to Apobec3
ENSMUSG00000035189	Ano4	11.5	6.21	2.14	2.9	0.00373152	0.111135	1.738	0	0	0.5	0	112.2	22.54	44.8304	-0.502784	-0.502784	-0.49163	-0.502784	1.99998	0.2	56.1	10	88948994	89344762	7265	40.52	-1	protein_coding	anoctamin 4 [Source:MGI Symbol;Acc:MGI:2443344]
ENSMUSG00000020894	Vamp2	812.1	3.87	1.27	3.03	0.00240858	0.111135	1.122	106.2	4	1.4	520.3	789.9	284.36	316.748	-0.562466	-0.885119	-0.893328	0.744882	1.59603	37.2	655.1	11	69088490	69092384	3809	54.99	1	protein_coding	vesicle-associated membrane protein 2 [Source:MGI Symbol;Acc:MGI:1313277]
ENSMUSG00000073491	Ifi213	77.1	5.79	2.11	2.74	0.00609931	0.111196	2.834	0	0	0	0	50.9	10.18	20.36	-0.5	-0.5	-0.5	-0.5	2	0	25.5	1	173566283	173599274	6840	40.36	-1	protein_coding	interferon activated gene 213 [Source:MGI Symbol;Acc:MGI:3695276]
ENSMUSG00000088252	Snord13	87	-4.03	1.47	-2.74	0.00613309	0.111376	2.841	25.2	204	36.3	3.1	4.1	54.54	75.7919	-0.387112	1.97198	-0.240659	-0.6787	-0.665506	88.5	3.6	8	31149864	31149967	104	50	-1	snoRNA	small nucleolar RNA, C/D box 13 [Source:MGI Symbol;Acc:MGI:3819521]
ENSMUSG00000065685	Gm23732	4.1	5.78	1.96	2.95	0.00320261	0.111402	1.48	0	0	0	0	34.4	6.88	13.76	-0.5	-0.5	-0.5	-0.5	2	0	17.2	12	116173313	116173419	107	44.86	1	snRNA	predicted gene, 23732 [Source:MGI Symbol;Acc:MGI:5453509]
ENSMUSG00000033295	Ptprf	678.9	4.63	1.57	2.95	0.00316948	0.111402	1.46	0	0	1.4	49	0	10.08	19.4676	-0.517785	-0.517785	-0.44587	1.99922	-0.517785	0.5	24.5	4	118208213	118291405	9148	53.64	-1	protein_coding	protein tyrosine phosphatase, receptor type, F [Source:MGI Symbol;Acc:MGI:102695]
ENSMUSG00000082480	Gm11687	32.1	1.89	0.65	2.9	0.0037658	0.111402	1.738	28.3	18.4	27.2	47.2	141.1	52.44	45.3135	-0.532733	-0.751211	-0.557008	-0.115639	1.95659	24.6	94.1	2	144142488	144143373	886	57.56	-1	processed_pseudogene	predicted gene 11687 [Source:MGI Symbol;Acc:MGI:3652085]
ENSMUSG00000026840	Lamc3	59.6	-6.21	2.2	-2.82	0.00473671	0.111402	2.18	0	0	158.6	0	0	31.72	63.44	-0.5	-0.5	2	-0.5	-0.5	52.9	0	2	31887291	31946539	6091	51.34	1	protein_coding	laminin gamma 3 [Source:MGI Symbol;Acc:MGI:1344394]
ENSMUSG00000085517	Gm12963	232.4	5.87	2.06	2.85	0.00443154	0.112364	2.016	0	0	0	20.8	167.2	37.6	65.2988	-0.575814	-0.575814	-0.575814	-0.257279	1.98472	0	94	4	130024256	130047774	1145	50.09	-1	lncRNA	predicted gene 12963 [Source:MGI Symbol;Acc:MGI:3651569]
ENSMUSG00000017314	Mpp2	156.1	5.73	1.98	2.89	0.00383972	0.112364	1.749	0	0	0	0	88.8	17.76	35.52	-0.5	-0.5	-0.5	-0.5	2	0	44.4	11	102057015	102088515	4807	50.91	-1	protein_coding	membrane protein, palmitoylated 2 (MAGUK p55 subfamily member 2) [Source:MGI Symbol;Acc:MGI:1858257]
ENSMUSG00000028736	Pax7	4.5	6.88	2.33	2.96	0.00307612	0.113062	1.386	0	0	0	0	88.1	17.62	35.24	-0.5	-0.5	-0.5	-0.5	2	0	44	4	139737062	139833528	5860	52.15	-1	protein_coding	paired box 7 [Source:MGI Symbol;Acc:MGI:97491]
ENSMUSG00000059742	Kcnh7	25.9	6.33	2.19	2.89	0.00385151	0.113062	1.738	0	0	0	11.6	83.9	19.1	32.71	-0.583919	-0.583919	-0.583919	-0.229288	1.98105	0	47.8	2	62693414	63184287	15226	36.58	-1	protein_coding	potassium voltage-gated channel, subfamily H (eag-related), member 7 [Source:MGI Symbol;Acc:MGI:2159566]
ENSMUSG00000106438	Gm32051	10.2	7.09	2.41	2.94	0.00330461	0.113583	1.48	0	0	0	76.6	136.2	42.56	55.4278	-0.767845	-0.767845	-0.767845	0.614132	1.6894	0	106.4	5	105409367	105415670	2507	46.1	1	lncRNA	predicted gene, 32051 [Source:MGI Symbol;Acc:MGI:5591210]
ENSMUSG00000039646	Vasn	1535.5	5.14	1.66	3.1	0.001965	0.114166	0.873	0	0	0.5	46	0	9.3	18.351	-0.506784	-0.506784	-0.479537	1.99989	-0.506784	0.2	23	16	4639941	4650802	3007	54.8	1	protein_coding	vasorin [Source:MGI Symbol;Acc:MGI:2177651]
ENSMUSG00000028518	Prkaa2	231	4.7	1.63	2.89	0.00383034	0.114166	1.704	0	7.2	0	129.3	68.8	41.06	51.1354	-0.802966	-0.662163	-0.802966	1.72561	0.542481	2.4	99.1	4	105029874	105109890	7969	40.58	-1	protein_coding	protein kinase, AMP-activated, alpha 2 catalytic subunit [Source:MGI Symbol;Acc:MGI:1336173]
ENSMUSG00000036368	Rmdn2	468	4.85	1.63	2.98	0.00289651	0.11423	1.284	31.5	0.8	1	335.8	707.4	215.3	276.55	-0.664617	-0.775628	-0.774905	0.435726	1.77942	11.1	521.6	17	79611863	79693192	4223	41.03	1	protein_coding	regulator of microtubule dynamics 2 [Source:MGI Symbol;Acc:MGI:2147043]
ENSMUSG00000040969	Arhgef38	5.4	6.89	2.35	2.93	0.00335627	0.114326	1.48	0	0	0	0	131.4	26.28	52.56	-0.5	-0.5	-0.5	-0.5	2	0	65.7	3	133112278	133234949	8190	40.22	-1	protein_coding	Rho guanine nucleotide exchange factor (GEF) 38 [Source:MGI Symbol;Acc:MGI:1924919]
ENSMUSG00000001300	Efnb2	556.5	5.86	1.97	2.98	0.00291245	0.114326	1.284	0	0	0.5	0	196.8	39.46	78.6702	-0.501587	-0.501587	-0.495232	-0.501587	1.99999	0.2	98.4	8	8617434	8661242	6855	45.21	-1	protein_coding	ephrin B2 [Source:MGI Symbol;Acc:MGI:105097]
ENSMUSG00000085791	Rpl30-ps9	5.8	-4.08	1.39	-2.93	0.00334968	0.114326	1.48	0.8	0.8	177.2	1.8	4.1	36.94	70.1404	-0.515253	-0.515253	1.9997	-0.500995	-0.468204	59.6	3	X	105278637	105278981	345	44.06	-1	processed_pseudogene	ribosomal protein L30, pseudogene 9 [Source:MGI Symbol;Acc:MGI:3648153]
ENSMUSG00000029765	Plxna4	222	4.93	1.74	2.83	0.00460187	0.114883	2.016	7.1	0.8	0	5.5	286.2	59.92	113.172	-0.466722	-0.52239	-0.529459	-0.48086	1.99943	2.6	145.9	6	32144268	32588192	14103	45.64	-1	protein_coding	plexin A4 [Source:MGI Symbol;Acc:MGI:2179061]
ENSMUSG00000025743	Sdc3	922.5	-4.71	1.61	-2.93	0.0033565	0.115542	1.46	0	101.6	0	0	0	20.32	40.64	-0.5	2	-0.5	-0.5	-0.5	33.9	0	4	130792537	130826319	5989	54.39	1	protein_coding	syndecan 3 [Source:MGI Symbol;Acc:MGI:1349163]
ENSMUSG00000044349	Snhg11	11.5	5.81	2.02	2.87	0.00404841	0.115766	1.749	0	0	1	0	108.7	21.94	43.3817	-0.505743	-0.505743	-0.482692	-0.505743	1.99992	0.3	54.4	2	158375638	158386145	8521	46.56	1	protein_coding	small nucleolar RNA host gene 11 [Source:MGI Symbol;Acc:MGI:2441845]
ENSMUSG00000045287	Rtn4rl1	634.7	5.65	1.9	2.97	0.00296929	0.115766	1.284	0	0	0	0	91.5	18.3	36.6	-0.5	-0.5	-0.5	-0.5	2	0	45.8	11	75193783	75267769	3525	50.71	1	protein_coding	reticulon 4 receptor-like 1 [Source:MGI Symbol;Acc:MGI:2661375]
ENSMUSG00000041144	Dnah7b	34	4.97	1.77	2.8	0.00503736	0.115766	2.18	0	3.2	1.4	23.9	154.8	36.66	59.7104	-0.613963	-0.560371	-0.590517	-0.213698	1.97855	1.5	89.4	1	46066315	46373550	19984	39.6	1	protein_coding	dynein, axonemal, heavy chain 7B [Source:MGI Symbol;Acc:MGI:2684953]
ENSMUSG00000101316	Gm12663	500.1	5.45	1.89	2.88	0.0039602	0.116266	1.701	0	0.8	0	77.8	72.9	30.3	36.817	-0.82299	-0.801261	-0.82299	1.29017	1.15708	0.3	75.4	11	16635109	16636066	958	44.26	-1	processed_pseudogene	predicted gene 12663 [Source:MGI Symbol;Acc:MGI:3652168]
ENSMUSG00000029771	Irf5	59.2	6.33	2.2	2.87	0.00408246	0.116293	1.749	0	0	3.8	209	679.8	178.52	263.24	-0.678164	-0.678164	-0.663729	0.115788	1.90427	1.3	444.4	6	29526625	29541871	2905	50.43	1	protein_coding	interferon regulatory factor 5 [Source:MGI Symbol;Acc:MGI:1350924]
ENSMUSG00000115852	AC169509.1	64.3	6.14	2.13	2.88	0.00397993	0.116293	1.704	0	0	0	202.2	0	40.44	80.88	-0.5	-0.5	-0.5	2	-0.5	0	101.1	16	24122699	24382390	4881	42.99	-1	transcribed_processed_pseudogene	BMP2 inducible kinase (Bmp2k) pseudogene
ENSMUSG00000089993	Gm5822	181	1.5	0.52	2.87	0.00409953	0.116513	1.749	175.4	125.6	277.5	395.9	710.8	337.04	208.586	-0.774932	-1.01368	-0.285446	0.282186	1.79188	192.8	553.3	19	28862330	28863707	1378	49.13	-1	processed_pseudogene	predicted gene 5822 [Source:MGI Symbol;Acc:MGI:3648836]
ENSMUSG00000086066	4930423M02Rik	5.9	7.03	2.45	2.87	0.00411452	0.116761	1.749	0	0	0	0	291.8	58.36	116.72	-0.5	-0.5	-0.5	-0.5	2	0	145.9	4	5632328	5642284	1205	40.32	1	lncRNA	RIKEN cDNA 4930423M02 gene [Source:MGI Symbol;Acc:MGI:1921122]
ENSMUSG00000114458	Gm47551	792.8	-5.4	1.8	-3.01	0.00264585	0.116868	1.122	204.5	48.8	184.4	0	1.4	87.82	89.0452	1.31035	-0.438204	1.08462	-0.986241	-0.970518	145.9	0.7	13	98801172	98803736	165	44.48	1	lncRNA	predicted gene, 47551 [Source:MGI Symbol;Acc:MGI:6096569]
ENSMUSG00000103808	Gm37060	262.7	5.87	2.04	2.88	0.00403367	0.117148	1.704	0	0	0	158.1	16.5	34.92	61.9206	-0.563948	-0.563948	-0.563948	1.98932	-0.297478	0	87.3	1	157404325	157406721	2397	36.46	-1	TEC	predicted gene, 37060 [Source:MGI Symbol;Acc:MGI:5610288]
ENSMUSG00000036095	Dgkb	36.2	5.95	2.13	2.8	0.00517319	0.117243	2.18	0	0	0	0	57.8	11.56	23.12	-0.5	-0.5	-0.5	-0.5	2	0	28.9	12	37817726	38634239	11377	36.76	1	protein_coding	diacylglycerol kinase, beta [Source:MGI Symbol;Acc:MGI:2442474]
ENSMUSG00000111491	Gm47503	26.2	6.7	2.34	2.87	0.00413884	0.117485	1.738	0	0	0	0	234	46.8	93.6	-0.5	-0.5	-0.5	-0.5	2	0	117	10	45656955	45661912	4958	37.86	1	TEC	predicted gene, 47503 [Source:MGI Symbol;Acc:MGI:6096488]
ENSMUSG00000082398	Gm11927	7.4	3.02	1.06	2.86	0.00420273	0.118363	1.749	3.9	7.2	9.6	1.2	125.9	29.56	48.2545	-0.531764	-0.463376	-0.41364	-0.587717	1.9965	6.9	63.6	4	32051738	32052914	759	49.28	1	processed_pseudogene	predicted gene 11927 [Source:MGI Symbol;Acc:MGI:3651638]
ENSMUSG00000031553	Adam3	6	6.77	2.31	2.93	0.00334753	0.118464	1.386	0	0	0	0	100.5	20.1	40.2	-0.5	-0.5	-0.5	-0.5	2	0	50.2	8	24677225	24725852	2942	41.69	-1	protein_coding	a disintegrin and metallopeptidase domain 3 (cyritestin) [Source:MGI Symbol;Acc:MGI:102518]
ENSMUSG00000031955	Bcar1	816.5	4.86	1.66	2.93	0.00341473	0.118464	1.413	0	0	0	0	20	4	8	-0.5	-0.5	-0.5	-0.5	2	0	10	8	111710474	111743809	4547	52.83	-1	protein_coding	breast cancer anti-estrogen resistance 1 [Source:MGI Symbol;Acc:MGI:108091]
ENSMUSG00000089762	Ier5l	505.9	4.7	1.63	2.89	0.00386102	0.118464	1.601	0	0	0	14.7	0.7	3.08	5.81632	-0.529544	-0.529544	-0.529544	1.99783	-0.409193	0	7.7	2	30471537	30474219	2683	63.85	-1	protein_coding	immediate early response 5-like [Source:MGI Symbol;Acc:MGI:1919750]
ENSMUSG00000039814	Xkr5	7.8	6.92	2.4	2.88	0.00398051	0.118849	1.64	0	0	0	20.8	194	42.96	75.9484	-0.565647	-0.565647	-0.565647	-0.291777	1.98872	0	107.4	8	18932729	18950975	4141	47.98	-1	protein_coding	X-linked Kx blood group related 5 [Source:MGI Symbol;Acc:MGI:2442327]
ENSMUSG00000004633	Chn2	342.7	5.89	2.06	2.86	0.00424042	0.119286	1.738	0	0	1	247.6	2.1	50.14	98.733	-0.507834	-0.507834	-0.497706	1.99994	-0.486565	0.3	124.8	6	54039554	54301810	5812	45.02	1	protein_coding	chimerin 2 [Source:MGI Symbol;Acc:MGI:1917243]
ENSMUSG00000029047	Pex10	85.3	5.82	2.16	2.7	0.00695129	0.119431	2.841	2.4	0	0	217.6	379.8	119.96	154.694	-0.759951	-0.775465	-0.775465	0.631181	1.6797	0.8	298.7	4	155067016	155072433	3298	54.06	1	protein_coding	peroxisomal biogenesis factor 10 [Source:MGI Symbol;Acc:MGI:2684988]
ENSMUSG00000095930	Nim1k	81.8	6.17	2.16	2.86	0.00418255	0.119478	1.704	0	0	0	226.8	2.1	45.78	90.5137	-0.50578	-0.50578	-0.50578	1.99992	-0.482579	0	114.4	13	119710094	119755882	8466	44.29	-1	protein_coding	NIM1 serine/threonine protein kinase [Source:MGI Symbol;Acc:MGI:2442399]
ENSMUSG00000034175	Rhbdd3	196.3	5.36	1.88	2.86	0.00428826	0.119478	1.749	12.6	0	0	411.2	383.3	161.42	192.811	-0.771843	-0.837192	-0.837192	1.29546	1.15076	4.2	397.2	11	5098926	5106093	2790	54.09	1	protein_coding	rhomboid domain containing 3 [Source:MGI Symbol;Acc:MGI:2444684]
ENSMUSG00000044626	Liph	59.5	6.84	2.39	2.86	0.00422094	0.120369	1.704	0	0	0	0	245.7	49.14	98.28	-0.5	-0.5	-0.5	-0.5	2	0	122.8	16	21953817	21995663	4402	45.1	-1	protein_coding	lipase, member H [Source:MGI Symbol;Acc:MGI:2388029]
ENSMUSG00000118220	Gm6192	443.9	1.11	0.39	2.83	0.00466366	0.120369	1.88	398.9	339.9	615.2	869	1092	663	283.868	-0.930363	-1.13821	-0.168388	0.72569	1.51127	451.3	980.5	19	7959743	7961107	1365	46.52	-1	processed_pseudogene	predicted gene 6192 [Source:MGI Symbol;Acc:MGI:3779569]
ENSMUSG00000050107	Haspin	60.1	6.67	2.33	2.86	0.00424751	0.120493	1.704	0	0	0	437.6	196.1	126.74	172.994	-0.732628	-0.732628	-0.732628	1.79695	0.40094	0	316.8	11	73135485	73138294	2810	51.42	-1	protein_coding	histone H3 associated protein kinase [Source:MGI Symbol;Acc:MGI:1194498]
ENSMUSG00000111662	Gm7435	40.3	5.79	2.03	2.85	0.00436235	0.120493	1.749	0	0	1.4	103	86.7	38.22	46.5274	-0.821451	-0.821451	-0.791361	1.3923	1.04197	0.5	94.8	9	55938252	55952409	2892	43.68	1	transcribed_processed_pseudogene	predicted gene 7435 [Source:MGI Symbol;Acc:MGI:3646489]
ENSMUSG00000000489	Pdgfb	414	-5.68	2.01	-2.83	0.00468317	0.120493	1.88	228.1	21.6	91.2	0.6	0	68.3	86.5904	1.84547	-0.539321	0.264463	-0.781842	-0.788771	113.7	0.3	15	79995874	80014977	4161	55.39	-1	protein_coding	platelet derived growth factor, B polypeptide [Source:MGI Symbol;Acc:MGI:97528]
ENSMUSG00000093858	Gm19967	79.9	-6.38	2.24	-2.85	0.00438102	0.120829	1.749	458.6	0	0	0	0	91.72	183.44	2	-0.5	-0.5	-0.5	-0.5	152.9	0	11	70864660	70872754	2138	38.48	1	lncRNA	predicted gene, 19967 [Source:MGI Symbol;Acc:MGI:5012152]
ENSMUSG00000003271	Sult2b1	13.9	6.39	2.21	2.9	0.00373403	0.121519	1.48	0	0	0.5	45.4	126.6	34.5	49.2701	-0.700222	-0.700222	-0.690074	0.221229	1.86929	0.2	86	7	45729983	45784669	3950	49.4	-1	protein_coding	sulfotransferase family, cytosolic, 2B, member 1 [Source:MGI Symbol;Acc:MGI:1926342]
ENSMUSG00000113669	Gm36723	11	6.06	2.13	2.85	0.00440128	0.121802	1.738	0	0	0	1.8	54.4	11.24	21.5913	-0.520581	-0.520581	-0.520581	-0.437214	1.99896	0	28.1	12	25303940	25471979	6803	44.36	1	lncRNA	predicted gene, 36723 [Source:MGI Symbol;Acc:MGI:5595882]
ENSMUSG00000041696	Rasl12	75.4	6.51	2.29	2.84	0.00444495	0.121871	1.749	0	0	0	404.5	52.3	91.36	157.875	-0.578686	-0.578686	-0.578686	1.98347	-0.247411	0	228.4	9	65398506	65414853	6568	49.65	1	protein_coding	RAS-like, family 12 [Source:MGI Symbol;Acc:MGI:1918034]
ENSMUSG00000032816	Igdcc4	261.1	5.23	1.87	2.8	0.00511656	0.121871	2.016	0	0.8	1	122.6	0	24.88	48.8617	-0.509192	-0.49282	-0.488726	1.99993	-0.509192	0.6	61.3	9	65101486	65137940	9481	50.77	1	protein_coding	immunoglobulin superfamily, DCC subclass, member 4 [Source:MGI Symbol;Acc:MGI:1858497]
ENSMUSG00000049999	Ppp1r3d	131.3	6.24	2.19	2.85	0.0044344	0.122178	1.738	0	0	0.5	127.5	505.1	126.62	195.56	-0.647473	-0.647473	-0.644916	0.00449989	1.93536	0.2	316.3	2	178411206	178414472	3267	52.8	-1	protein_coding	protein phosphatase 1, regulatory subunit 3D [Source:MGI Symbol;Acc:MGI:1917664]
ENSMUSG00000026572	Tbx19	7.8	6.75	2.36	2.86	0.00420193	0.122517	1.64	0	0	0	0	406	81.2	162.4	-0.5	-0.5	-0.5	-0.5	2	0	203	1	165137855	165160773	3192	46.54	-1	protein_coding	T-box 19 [Source:MGI Symbol;Acc:MGI:1891158]
ENSMUSG00000029838	Ptn	4807	4.9	1.6	3.06	0.00219986	0.123464	0.851	0	12	0.5	193.7	225	86.24	101.096	-0.853049	-0.73435	-0.848103	1.06295	1.37255	4.2	209.3	6	36714929	36810220	3433	39.97	-1	protein_coding	pleiotrophin [Source:MGI Symbol;Acc:MGI:97804]
ENSMUSG00000098505	Gm14496	4.8	6.5	2.27	2.86	0.00426342	0.123487	1.64	0	0	0.5	0	150.7	30.24	60.2303	-0.502073	-0.502073	-0.493771	-0.502073	1.99999	0.2	75.3	2	181991129	182003861	6544	36.97	1	protein_coding	predicted gene 14496 [Source:MGI Symbol;Acc:MGI:3769929]
ENSMUSG00000103138	Gm2238	18.4	6.46	2.28	2.84	0.0045701	0.123487	1.749	0	0	0	175.3	8.9	36.84	69.3158	-0.531481	-0.531481	-0.531481	1.99753	-0.403083	0	92.1	18	5588043	5591711	3669	44.26	-1	TEC	predicted gene 2238 [Source:MGI Symbol;Acc:MGI:3780408]
ENSMUSG00000094396	Vmn2r124	8.6	6.35	2.18	2.91	0.00360576	0.123487	1.386	0	0	0.5	0	132.1	26.52	52.7904	-0.502364	-0.502364	-0.492893	-0.502364	1.99999	0.2	66.1	17	18049424	18079732	14818	34.94	1	protein_coding	vomeronasal 2, receptor 124 [Source:MGI Symbol;Acc:MGI:3761531]
ENSMUSG00000036086	Zranb3	97.4	6.01	2.11	2.84	0.00444673	0.123487	1.704	0	0	0	58.2	101.8	32	41.5463	-0.770225	-0.770225	-0.770225	0.630622	1.68005	0	80	1	127954184	128103047	9079	41.95	-1	protein_coding	zinc finger, RAN-binding domain containing 3 [Source:MGI Symbol;Acc:MGI:1918362]
ENSMUSG00000029563	Foxp2	328.5	5.43	1.93	2.81	0.00490585	0.123487	1.88	0	0	2.4	131.1	128.7	52.44	63.2564	-0.829006	-0.829006	-0.791066	1.24351	1.20557	0.8	129.9	6	14901349	15441977	16346	36.45	1	protein_coding	forkhead box P2 [Source:MGI Symbol;Acc:MGI:2148705]
ENSMUSG00000071757	Zhx2	107.8	4.78	1.73	2.76	0.00578931	0.123487	2.216	0.8	0	1.4	46.6	38.5	17.46	20.6502	-0.806772	-0.845513	-0.777717	1.41112	1.01888	0.7	42.6	15	57694665	57839832	4434	47.54	1	protein_coding	zinc fingers and homeoboxes 2 [Source:MGI Symbol;Acc:MGI:2683087]
ENSMUSG00000081453	Gm6767	674.2	1.56	0.54	2.89	0.003794	0.123487	1.46	656.9	538.3	856.4	1632.6	2452.4	1227.32	721.496	-0.790607	-0.954988	-0.514099	0.561722	1.69797	683.9	2042.5	16	51362452	51363832	1381	47.36	-1	processed_pseudogene	predicted gene 6767 [Source:MGI Symbol;Acc:MGI:3645053]
ENSMUSG00000078651	Aoc2	74.4	5.89	2.2	2.68	0.00746019	0.124196	2.834	0	0	0	59.4	189.2	49.72	73.4365	-0.677047	-0.677047	-0.677047	0.131815	1.89933	0	124.3	11	101325063	101329702	2543	51.38	1	protein_coding	amine oxidase, copper containing 2 (retina-specific) [Source:MGI Symbol;Acc:MGI:2668431]
ENSMUSG00000029166	Mapre3	367.1	4.59	1.63	2.81	0.00503136	0.126106	1.88	0.8	10.4	0.5	259.8	41.3	62.56	99.7417	-0.6192	-0.522951	-0.622207	1.97751	-0.213151	3.9	150.6	5	30814641	30866106	3459	47.53	1	protein_coding	microtubule-associated protein, RP/EB family, member 3 [Source:MGI Symbol;Acc:MGI:2140967]
ENSMUSG00000109005	Gm45221	198	6.06	2.14	2.83	0.00467492	0.126575	1.738	0	0	0	196.1	190.6	77.34	94.7377	-0.816359	-0.816359	-0.816359	1.25357	1.19551	0	193.4	7	90185927	90188198	2272	38.51	1	TEC	predicted gene 45221 [Source:MGI Symbol;Acc:MGI:5753797]
ENSMUSG00000071890	Mroh9	6.7	6.81	2.41	2.83	0.00468368	0.126629	1.738	0	0	0	0.6	139	27.92	55.5405	-0.502696	-0.502696	-0.502696	-0.491893	1.99998	0	69.8	1	163024302	163085670	2956	38.32	-1	protein_coding	maestro heat-like repeat family member 9 [Source:MGI Symbol;Acc:MGI:1925508]
ENSMUSG00000029651	Mtus2	80	6.14	2.17	2.83	0.00462051	0.127085	1.704	0	0	0.5	137.9	75	42.68	55.7382	-0.765722	-0.765722	-0.756752	1.70834	0.579853	0.2	106.4	5	147957320	148316065	12874	45.51	1	protein_coding	microtubule associated tumor suppressor candidate 2 [Source:MGI Symbol;Acc:MGI:1915388]
ENSMUSG00000066842	Hmcn1	534.3	5.19	1.83	2.83	0.00462151	0.127085	1.704	0	1.6	2.4	0	230.5	46.9	91.8047	-0.510867	-0.493439	-0.484725	-0.510867	1.9999	1.3	115.3	1	150562524	150993435	21191	39.42	-1	protein_coding	hemicentin 1 [Source:MGI Symbol;Acc:MGI:2685047]
ENSMUSG00000018599	Mief2	82.8	5.73	2.03	2.82	0.00477161	0.127637	1.749	0	0	0	58.2	0.7	11.78	23.2116	-0.507505	-0.507505	-0.507505	1.99986	-0.477348	0	29.5	11	60728398	60732951	2716	55.58	1	protein_coding	mitochondrial elongation factor 2 [Source:MGI Symbol;Acc:MGI:2144199]
ENSMUSG00000103657	Gm37204	77.2	6.12	2.17	2.83	0.00471519	0.12929	1.704	0.8	0	0	157.5	224.3	76.52	95.7505	-0.790805	-0.79916	-0.79916	0.845739	1.54339	0.3	190.9	9	100665839	100669799	3961	37.49	1	TEC	predicted gene, 37204 [Source:MGI Symbol;Acc:MGI:5610432]
ENSMUSG00000097028	Ptgs2os	17.4	6.59	2.34	2.82	0.0047621	0.12981	1.704	0	0	0.5	0	264.2	52.94	105.63	-0.501183	-0.501183	-0.496449	-0.501183	2	0.2	132.1	1	150074873	150099963	4330	40.13	-1	lncRNA	prostaglandin-endoperoxide synthase 2, opposite strand [Source:MGI Symbol;Acc:MGI:2443180]
ENSMUSG00000116506	5730414N17Rik	42.4	5.76	2.1	2.74	0.00610082	0.12981	2.18	0	0	0	1.8	59.2	12.2	23.5103	-0.518921	-0.518921	-0.518921	-0.442359	1.99912	0	30.5	15	98872644	98874082	1439	41.42	1	lncRNA	RIKEN cDNA 5730414N17 gene [Source:MGI Symbol;Acc:MGI:1917774]
ENSMUSG00000066894	Vsig10	227.6	5.16	1.88	2.75	0.00592378	0.12981	2.119	3.9	0	0	242.7	14.5	52.22	95.3877	-0.506564	-0.54745	-0.54745	1.9969	-0.395439	1.3	128.6	5	117319083	117355005	5305	49.56	1	protein_coding	V-set and immunoglobulin domain containing 10 [Source:MGI Symbol;Acc:MGI:2448533]
ENSMUSG00000011263	Exoc3l2	393.6	5	1.78	2.82	0.00486898	0.12981	1.749	1.6	0	0	69.3	0	14.18	27.567	-0.456343	-0.514384	-0.514384	1.99949	-0.514384	0.5	34.6	7	19463331	19496762	4016	51.38	1	protein_coding	exocyst complex component 3-like 2 [Source:MGI Symbol;Acc:MGI:1921713]
ENSMUSG00000114104	Gm47585	104.2	-5.86	2.21	-2.66	0.00792674	0.12981	2.841	0	0.8	968.7	0	0	193.9	387.4	-0.500516	-0.498451	2	-0.500516	-0.500516	323.2	0	13	63273600	63275911	2312	41.22	1	TEC	predicted gene, 47585 [Source:MGI Symbol;Acc:MGI:6096625]
ENSMUSG00000097187	Gm19426	22.5	6.52	2.26	2.89	0.00390269	0.130217	1.386	0	0	0	20.2	128	29.64	49.7984	-0.5952	-0.5952	-0.5952	-0.189564	1.97516	0	74.1	2	84742169	84743655	726	59.85	-1	protein_coding	predicted gene, 19426 [Source:MGI Symbol;Acc:MGI:5011611]
ENSMUSG00000098041	Gm26981	14.2	-6.2	2.2	-2.81	0.00488756	0.130217	1.738	113.3	0	0.5	0	0	22.76	45.2704	1.99998	-0.502757	-0.491712	-0.502757	-0.502757	37.9	0	7	92729840	92733748	3169	41.26	1	lncRNA	predicted gene, 26981 [Source:MGI Symbol;Acc:MGI:5504096]
ENSMUSG00000060429	Sntb1	719.9	-5.22	1.81	-2.88	0.00400819	0.131197	1.411	446.8	0	0	0	0	89.36	178.72	2	-0.5	-0.5	-0.5	-0.5	148.9	0	15	55636388	55906949	5324	41.31	-1	protein_coding	syntrophin, basic 1 [Source:MGI Symbol;Acc:MGI:101781]
ENSMUSG00000047048	Olfr432	3.7	6.77	2.35	2.88	0.0039935	0.132819	1.386	0	0	0	0	89.5	17.9	35.8	-0.5	-0.5	-0.5	-0.5	2	0	44.7	1	174049205	174054752	4533	39.76	1	protein_coding	olfactory receptor 432 [Source:MGI Symbol;Acc:MGI:3030266]
ENSMUSG00000042641	Rgsl1	3.6	6.56	2.32	2.82	0.00472893	0.132819	1.64	0	0	0.5	0	152.8	30.66	61.0703	-0.502044	-0.502044	-0.493857	-0.502044	1.99999	0.2	76.4	1	153779381	153844142	5219	42.92	-1	protein_coding	regulator of G-protein signaling like 1 [Source:MGI Symbol;Acc:MGI:2685048]
ENSMUSG00000029122	Evc	203.5	5.67	2.07	2.74	0.00618077	0.134115	2.119	0	0	0	5.5	80.5	17.2	31.7216	-0.542217	-0.542217	-0.542217	-0.368834	1.99549	0	43	5	37289098	37336894	7701	49.42	-1	protein_coding	EvC ciliary complex subunit 1 [Source:MGI Symbol;Acc:MGI:1890596]
ENSMUSG00000030074	Gxylt2	1336.2	5.34	1.77	3.02	0.00248837	0.134345	0.851	0	0	0.5	0	68.8	13.86	27.4707	-0.504538	-0.504538	-0.486337	-0.504538	1.99995	0.2	34.4	6	100704734	100810913	8510	45.13	1	protein_coding	glucoside xylosyltransferase 2 [Source:MGI Symbol;Acc:MGI:2682940]
ENSMUSG00000045569	Mc2r	246.3	6.18	2.21	2.8	0.00511702	0.134897	1.738	0	0	0	0	231.2	46.24	92.48	-0.5	-0.5	-0.5	-0.5	2	0	115.6	18	68406907	68429320	1631	42.3	-1	protein_coding	melanocortin 2 receptor [Source:MGI Symbol;Acc:MGI:96928]
ENSMUSG00000044639	Gm11507	4.6	3.12	1.11	2.82	0.00483002	0.134897	1.64	3.1	0	6.7	0.6	66.7	15.42	25.7483	-0.478479	-0.598875	-0.338663	-0.575573	1.99159	3.3	33.7	11	87944403	87944814	412	40.29	1	processed_pseudogene	predicted gene 11507 [Source:MGI Symbol;Acc:MGI:3650927]
ENSMUSG00000020072	Pbld2	10.3	6.93	2.41	2.87	0.00410118	0.135028	1.386	0	0	0	125.6	128	50.72	62.1237	-0.816436	-0.816436	-0.816436	1.20534	1.24397	0	126.8	10	63024315	63058813	2480	45.57	1	protein_coding	phenazine biosynthesis-like protein domain containing 2 [Source:MGI Symbol;Acc:MGI:1914557]
ENSMUSG00000061601	Pclo	16.7	5.59	1.96	2.85	0.00438384	0.135028	1.48	2.4	0	0	0	173.4	35.16	69.1262	-0.473915	-0.508635	-0.508635	-0.508635	1.99982	0.8	86.7	5	14514918	14863459	22457	36.95	1	protein_coding	piccolo (presynaptic cytomatrix protein) [Source:MGI Symbol;Acc:MGI:1349390]
ENSMUSG00000029664	Tfpi2	1974.5	5.35	1.78	3.01	0.00258431	0.135028	0.873	0	0	0	0	53	10.6	21.2	-0.5	-0.5	-0.5	-0.5	2	0	26.5	6	3962595	3988919	1747	38.85	-1	protein_coding	tissue factor pathway inhibitor 2 [Source:MGI Symbol;Acc:MGI:108543]
ENSMUSG00000031951	Tmem231	188.1	4.93	1.8	2.73	0.00628428	0.135028	2.119	0	0.8	0.5	65	0.7	13.4	25.8015	-0.51935	-0.488344	-0.499971	1.99989	-0.49222	0.4	32.8	8	111912011	111933881	5372	46.03	-1	protein_coding	transmembrane protein 231 [Source:MGI Symbol;Acc:MGI:2685024]
ENSMUSG00000061171	Slc38a11	9.2	5.67	2.03	2.79	0.00523633	0.13616	1.749	0	0	0.5	0	59.9	12.08	23.9108	-0.505211	-0.505211	-0.4843	-0.505211	1.99993	0.2	29.9	2	65316430	65364034	4319	40.37	-1	protein_coding	solute carrier family 38, member 11 [Source:MGI Symbol;Acc:MGI:2443383]
ENSMUSG00000021010	Npas3	113.8	5.67	2.03	2.8	0.00511095	0.136238	1.704	0	0	0	0.6	48.2	9.76	19.2214	-0.507767	-0.507767	-0.507767	-0.476552	1.99985	0	24.4	12	53248677	54072175	6007	41.21	1	protein_coding	neuronal PAS domain protein 3 [Source:MGI Symbol;Acc:MGI:1351610]
ENSMUSG00000041237	Pklr	25.4	6.8	2.44	2.79	0.00522565	0.13637	1.738	0	0	0	0	807.8	161.56	323.12	-0.5	-0.5	-0.5	-0.5	2	0	403.9	3	89136142	89146784	3236	50.16	1	protein_coding	pyruvate kinase liver and red blood cell [Source:MGI Symbol;Acc:MGI:97604]
ENSMUSG00000022639	Dubr	417.8	5.67	2.05	2.77	0.00567577	0.136725	1.88	0.8	0.8	0	340.1	183	104.94	137.183	-0.75913	-0.75913	-0.764962	1.7142	0.56902	0.5	261.6	16	50719294	50732773	4679	41.81	-1	lncRNA	Dppa2 upstream binding RNA [Source:MGI Symbol;Acc:MGI:1915440]
ENSMUSG00000041115	Iqsec2	117.7	-5.29	1.94	-2.73	0.00641682	0.136919	2.119	449.2	0	0	0.6	0	89.96	179.62	2	-0.500835	-0.500835	-0.497494	-0.500835	149.7	0.3	X	152144268	152225236	6980	45.36	1	protein_coding	IQ motif and Sec7 domain 2 [Source:MGI Symbol;Acc:MGI:3528396]
ENSMUSG00000068115	Ninl	178.3	5.76	2.06	2.8	0.00518033	0.137322	1.704	0	0	0	76.6	20.6	19.44	29.6727	-0.655147	-0.655147	-0.655147	1.92635	0.0390931	0	48.6	2	150934519	151039382	5952	45.48	-1	protein_coding	ninein-like [Source:MGI Symbol;Acc:MGI:1925427]
ENSMUSG00000030587	2200002D01Rik	178.9	5.86	2.1	2.79	0.00533846	0.137499	1.749	0	0	0	29.4	48.2	15.52	19.9161	-0.77927	-0.77927	-0.77927	0.696925	1.64089	0	38.8	7	29246561	29248466	1564	58.66	-1	protein_coding	RIKEN cDNA 2200002D01 gene [Source:MGI Symbol;Acc:MGI:1919525]
ENSMUSG00000007207	Stx1a	182.2	4.97	1.84	2.71	0.00676518	0.137499	2.216	0.8	0	0.5	82.7	0.7	16.94	32.8812	-0.490859	-0.515189	-0.499982	1.99993	-0.4939	0.4	41.7	5	135023482	135051100	2666	51.87	1	protein_coding	syntaxin 1A (brain) [Source:MGI Symbol;Acc:MGI:109355]
ENSMUSG00000034839	Larp6	259.6	6	2.15	2.79	0.00534692	0.137502	1.749	0	0	0	0	172.7	34.54	69.08	-0.5	-0.5	-0.5	-0.5	2	0	86.4	9	60712989	60738801	2440	47.16	1	protein_coding	La ribonucleoprotein domain family, member 6 [Source:MGI Symbol;Acc:MGI:1914807]
ENSMUSG00000069184	Zfp72	119.6	5.94	2.18	2.72	0.00649592	0.137653	2.119	0	0.8	0	419.8	114.9	107.1	162.532	-0.658949	-0.654027	-0.658949	1.92393	0.0479907	0.3	267.4	13	74369326	74390836	4157	39.45	-1	protein_coding	zinc finger protein 72 [Source:MGI Symbol;Acc:MGI:3033356]
ENSMUSG00000056632	Dsg3	11.4	6.46	2.32	2.79	0.00533653	0.137731	1.738	0	0	0	0	72.3	14.46	28.92	-0.5	-0.5	-0.5	-0.5	2	0	36.1	18	20510274	20547459	6978	40.87	1	protein_coding	desmoglein 3 [Source:MGI Symbol;Acc:MGI:99499]
ENSMUSG00000037617	Spag1	167.2	5.3	1.95	2.72	0.00652285	0.137843	2.119	0	0	1.4	9.2	150	32.12	59.0392	-0.544045	-0.544045	-0.520332	-0.388217	1.99664	0.5	79.6	15	36178099	36235621	11167	46.26	1	protein_coding	sperm associated antigen 1 [Source:MGI Symbol;Acc:MGI:1349387]
ENSMUSG00000043881	Kbtbd7	487.2	5.53	1.98	2.79	0.00526182	0.138106	1.701	0	1.6	0	160	201.6	72.64	89.2886	-0.813542	-0.795622	-0.813542	0.9784	1.44431	0.5	180.8	14	79426511	79431036	4526	43.06	1	protein_coding	kelch repeat and BTB (POZ) domain containing 7 [Source:MGI Symbol;Acc:MGI:2685141]
ENSMUSG00000061086	Myl4	81.9	-5.28	1.89	-2.79	0.00528207	0.138106	1.704	81	3.2	180.1	0.6	0	52.98	70.6728	0.396475	-0.704373	1.79871	-0.741162	-0.749652	88.1	0.3	11	104550663	104595753	4637	46.5	1	protein_coding	myosin, light polypeptide 4 [Source:MGI Symbol;Acc:MGI:97267]
ENSMUSG00000097017	Gm26707	32.5	-5.43	1.9	-2.86	0.0042802	0.138106	1.386	0	8	146.6	0	0.7	31.06	57.8488	-0.536917	-0.398625	1.99727	-0.536917	-0.524816	51.5	0.3	7	25816654	25820654	3902	45.36	1	lncRNA	predicted gene, 26707 [Source:MGI Symbol;Acc:MGI:5477201]
ENSMUSG00000103706	6820402A03Rik	47.7	-6.19	2.3	-2.69	0.00704335	0.138106	2.273	0	0	722.2	0.6	0	144.56	288.82	-0.500519	-0.500519	2	-0.498442	-0.500519	240.7	0.3	1	66793645	66796298	2654	36.4	-1	TEC	RIKEN cDNA 6820402A03 gene [Source:MGI Symbol;Acc:MGI:1922992]
ENSMUSG00000020888	Dvl2	102	4.55	1.74	2.62	0.0088369	0.138365	2.841	3.9	0.8	0	24.5	110.1	27.86	42.0885	-0.569277	-0.642931	-0.661938	-0.0798318	1.95398	1.6	67.3	11	70000595	70012301	6298	53.57	1	protein_coding	dishevelled segment polarity protein 2 [Source:MGI Symbol;Acc:MGI:106613]
ENSMUSG00000074516	Gm10709	219.6	1.45	0.53	2.73	0.00628528	0.138523	2.016	173.9	352.7	368.7	476.2	1189.7	512.24	352.358	-0.960216	-0.452778	-0.40737	-0.102282	1.92265	298.4	832.9	9	7751725	7752204	480	56.88	1	processed_pseudogene	predicted gene 10709 [Source:MGI Symbol;Acc:MGI:3642754]
ENSMUSG00000117431	8430430B14Rik	5	5.64	1.99	2.83	0.00462509	0.138583	1.48	0	0	0	154.4	110.1	52.9	66.2862	-0.798054	-0.798054	-0.798054	1.53124	0.862924	0	132.3	17	83998554	84013408	612	50.25	1	lncRNA	RIKEN cDNA 8430430B14 gene [Source:MGI Symbol;Acc:MGI:1925398]
ENSMUSG00000045968	Teddm2	23.8	-5.37	1.93	-2.78	0.00543602	0.138583	1.738	0	52	125.1	0	0.7	35.56	49.0549	-0.724902	0.335134	1.8253	-0.724902	-0.710632	59	0.3	1	153849542	153900228	4905	44.77	-1	protein_coding	transmembrane epididymal family member 2 [Source:MGI Symbol;Acc:MGI:1923273]
ENSMUSG00000039683	Sdk1	12.5	5.69	2.01	2.83	0.00464307	0.1388	1.48	0	0	0	0	37.8	7.56	15.12	-0.5	-0.5	-0.5	-0.5	2	0	18.9	5	141241490	142215586	11087	44.7	1	protein_coding	sidekick cell adhesion molecule 1 [Source:MGI Symbol;Acc:MGI:2444413]
ENSMUSG00000055235	Wdr86	1164.1	-5.62	1.78	-3.15	0.00162057	0.14029	0.51	520.8	0	0	0	0.7	104.3	208.25	2	-0.50084	-0.50084	-0.50084	-0.497479	173.6	0.3	5	24711738	24730727	5034	51.46	-1	protein_coding	WD repeat domain 86 [Source:MGI Symbol;Acc:MGI:1915466]
ENSMUSG00000034800	Zfp661	90.9	6.12	2.21	2.77	0.00556394	0.140372	1.749	0	0	0	396.5	2.1	79.72	158.392	-0.503308	-0.503308	-0.503308	1.99997	-0.49005	0	199.3	2	127574662	127587094	5165	45.93	-1	protein_coding	zinc finger protein 661 [Source:MGI Symbol;Acc:MGI:1919430]
ENSMUSG00000036103	Colec12	5648.2	4.46	1.49	2.99	0.00278631	0.140664	0.873	0	0	0	0	13.8	2.76	5.52	-0.5	-0.5	-0.5	-0.5	2	0	6.9	18	9707595	9882644	8725	41.61	1	protein_coding	collectin sub-family member 12 [Source:MGI Symbol;Acc:MGI:2152907]
ENSMUSG00000026072	Il1r1	1690.8	5.52	1.72	3.21	0.00133996	0.14073	0.419	0	0	0	0	46.1	9.22	18.44	-0.5	-0.5	-0.5	-0.5	2	0	23.1	1	40225080	40317257	6363	43.71	1	protein_coding	interleukin 1 receptor, type I [Source:MGI Symbol;Acc:MGI:96545]
ENSMUSG00000083819	Gm11977	14.3	5.95	2.15	2.77	0.0055812	0.140943	1.738	0	0	0	54.5	13.8	13.66	21.1079	-0.647152	-0.647152	-0.647152	1.93482	0.0066326	0	34.2	11	6781678	6783138	1461	47.71	-1	processed_pseudogene	predicted gene 11977 [Source:MGI Symbol;Acc:MGI:3650690]
ENSMUSG00000038895	Zfp653	147.9	5.05	1.87	2.69	0.00710992	0.140943	2.216	3.1	0	1.4	18.4	240.1	52.6	93.9833	-0.526689	-0.559674	-0.544777	-0.363894	1.99503	1.5	129.3	9	22055411	22071376	4938	51.38	-1	protein_coding	zinc finger protein 653 [Source:MGI Symbol;Acc:MGI:2442362]
ENSMUSG00000049580	Tsku	79.2	5.85	2.12	2.77	0.00568546	0.142382	1.749	0	0	0	115.2	0	23.04	46.08	-0.5	-0.5	-0.5	2	-0.5	0	57.6	7	98350668	98361328	3050	54.08	-1	protein_coding	tsukushi, small leucine rich proteoglycan [Source:MGI Symbol;Acc:MGI:2443855]
ENSMUSG00000035757	Selenoo	243.2	5.81	2.15	2.7	0.00689497	0.142382	2.119	0	0	0.5	402.6	325.5	145.72	179.925	-0.809891	-0.809891	-0.807112	1.4277	0.999192	0.2	364.1	15	89089084	89100340	3744	51.12	1	protein_coding	selenoprotein O [Source:MGI Symbol;Acc:MGI:1919007]
ENSMUSG00000042797	Aqp11	60.5	5.41	2.08	2.6	0.00926	0.142648	2.834	7.9	0	10	277.6	1023.2	263.74	394.048	-0.649261	-0.66931	-0.643932	0.0351734	1.92733	6	650.4	7	97724006	97738289	9418	45.46	-1	protein_coding	aquaporin 11 [Source:MGI Symbol;Acc:MGI:1913583]
ENSMUSG00000080859	Rpl10-ps1	469.2	1.48	0.53	2.79	0.00523066	0.142648	1.601	236	271.2	505.8	468.8	1440.2	584.4	440.775	-0.790426	-0.710567	-0.178322	-0.262265	1.94158	337.7	954.5	2	105554201	105554845	645	51.01	-1	transcribed_processed_pseudogene	ribosomal protein L10, pseudogene 1 [Source:MGI Symbol;Acc:MGI:3650909]
ENSMUSG00000033033	Calhm2	88.4	5.87	2.12	2.77	0.00558887	0.143002	1.704	0	0	0	176.5	4.1	36.12	70.208	-0.514472	-0.514472	-0.514472	1.99949	-0.456074	0	90.3	19	47105353	47138294	4361	48.95	-1	protein_coding	calcium homeostasis modulator family member 2 [Source:MGI Symbol;Acc:MGI:1919941]
ENSMUSG00000063765	Chadl	149.4	5.83	2.11	2.76	0.00574517	0.14301	1.749	0	0	0	28.8	170	39.76	66.0684	-0.601801	-0.601801	-0.601801	-0.165889	1.97129	0	99.4	15	81678296	81697287	5257	54.38	-1	protein_coding	chondroadherin-like [Source:MGI Symbol;Acc:MGI:3036284]
ENSMUSG00000032899	Styk1	23.8	6.65	2.36	2.81	0.00488473	0.143493	1.48	0	0	0	0	211.2	42.24	84.48	-0.5	-0.5	-0.5	-0.5	2	0	105.6	6	131299142	131353597	5865	41.02	-1	protein_coding	serine/threonine/tyrosine kinase 1 [Source:MGI Symbol;Acc:MGI:2141396]
ENSMUSG00000021390	Ogn	9478.4	5.3	1.78	2.98	0.00288461	0.143494	0.873	0	0	0	0	87.4	17.48	34.96	-0.5	-0.5	-0.5	-0.5	2	0	43.7	13	49608046	49624501	2566	36.22	1	protein_coding	osteoglycin [Source:MGI Symbol;Acc:MGI:109278]
ENSMUSG00000049872	Calhm5	342.5	-5.63	2.04	-2.76	0.00575456	0.143582	1.738	0	0	772.8	0	0	154.56	309.12	-0.5	-0.5	2	-0.5	-0.5	257.6	0	10	34087815	34096519	5323	41.82	-1	protein_coding	calcium homeostasis modulator family member 5 [Source:MGI Symbol;Acc:MGI:2143897]
ENSMUSG00000043631	Ecm2	1254	-5.35	1.8	-2.98	0.00290769	0.144258	0.873	960.6	0	0.5	0	0	192.22	384.19	2	-0.500325	-0.499024	-0.500325	-0.500325	320.3	0	13	49504810	49532789	5677	38.35	1	protein_coding	extracellular matrix protein 2, female organ and adipocyte specific [Source:MGI Symbol;Acc:MGI:3039578]
ENSMUSG00000029417	Cxcl9	822.7	5.53	1.97	2.82	0.00487731	0.144332	1.46	0	0	0	0	85.3	17.06	34.12	-0.5	-0.5	-0.5	-0.5	2	0	42.7	5	92321347	92328079	3016	41.51	-1	protein_coding	chemokine (C-X-C motif) ligand 9 [Source:MGI Symbol;Acc:MGI:1352449]
ENSMUSG00000106205	C230096K16Rik	168.3	5.53	2.01	2.76	0.00585251	0.144332	1.749	0	0	0	85.2	0.7	17.18	34.0111	-0.505129	-0.505129	-0.505129	1.99994	-0.484548	0	42.9	5	64804014	64805735	1722	46.69	1	TEC	RIKEN cDNA C230096K16 gene [Source:MGI Symbol;Acc:MGI:3041194]
ENSMUSG00000116883	Gm49700	40.5	5.27	1.91	2.76	0.00585046	0.144332	1.749	0.8	0	0	71.7	0.7	14.64	28.532	-0.48507	-0.513108	-0.513108	1.99986	-0.488574	0.3	36.2	12	20615343	20637948	1546	42.96	1	lncRNA	predicted gene, 49700 [Source:MGI Symbol;Acc:MGI:6215158]
ENSMUSG00000026523	Wdr64	8.3	6.57	2.39	2.75	0.00597777	0.147227	1.749	0	0	0	0	115.6	23.12	46.24	-0.5	-0.5	-0.5	-0.5	2	0	57.8	1	175698593	175815734	3997	41.05	1	protein_coding	WD repeat domain 64 [Source:MGI Symbol;Acc:MGI:1923070]
ENSMUSG00000117380	E430002N23Rik	8.5	6.68	2.43	2.75	0.00600999	0.14763	1.749	0	0	1	269	110.1	76.02	105.441	-0.720973	-0.720973	-0.711489	1.83022	0.323215	0.3	189.6	18	15308858	15312699	1776	43.05	-1	lncRNA	RIKEN cDNA E430002N23 gene [Source:MGI Symbol;Acc:MGI:2442036]
ENSMUSG00000040875	Osbpl10	11.1	5.99	2.18	2.75	0.00600364	0.14763	1.749	0	0	0	0	68.8	13.76	27.52	-0.5	-0.5	-0.5	-0.5	2	0	34.4	9	114978569	115232225	5139	47.77	1	protein_coding	oxysterol binding protein-like 10 [Source:MGI Symbol;Acc:MGI:1921736]
ENSMUSG00000032048	4930510E17Rik	3.9	6.75	2.46	2.75	0.00602405	0.147781	1.749	0	0	0	0	182.3	36.46	72.92	-0.5	-0.5	-0.5	-0.5	2	0	91.2	9	53264615	53280985	1639	40.35	1	lncRNA	RIKEN cDNA 4930510E17 gene [Source:MGI Symbol;Acc:MGI:1921945]
ENSMUSG00000027022	Xirp2	9.2	6.21	2.25	2.76	0.00570864	0.148974	1.64	0	0.8	0	0	164.5	33.06	65.7207	-0.503038	-0.490865	-0.503038	-0.503038	1.99998	0.3	82.2	2	67173834	67526615	14378	37.76	1	protein_coding	xin actin-binding repeat containing 2 [Source:MGI Symbol;Acc:MGI:2685198]
ENSMUSG00000044705	Olfr670	21.5	-6.87	2.44	-2.82	0.00482359	0.148974	1.386	0	0	492.4	0	0	98.48	196.96	-0.5	-0.5	2	-0.5	-0.5	164.1	0	7	104957114	104962620	3729	34.99	-1	protein_coding	olfactory receptor 670 [Source:MGI Symbol;Acc:MGI:3030504]
ENSMUSG00000005983	1700037C18Rik	51.6	6.15	2.24	2.75	0.00597216	0.149203	1.704	0	0	0	54.5	187.2	48.34	72.5676	-0.666137	-0.666137	-0.666137	0.0848863	1.91353	0	120.9	16	3895179	3908689	3227	48.1	-1	protein_coding	RIKEN cDNA 1700037C18 gene [Source:MGI Symbol;Acc:MGI:1920511]
ENSMUSG00000071103	1700029J07Rik	74.8	6.14	2.24	2.74	0.00613436	0.149203	1.749	0	0	3.3	268.4	774.1	209.16	300.846	-0.69524	-0.69524	-0.684271	0.196912	1.87784	1.1	521.3	8	45953606	45975252	2740	40.77	-1	protein_coding	RIKEN cDNA 1700029J07 gene [Source:MGI Symbol;Acc:MGI:1916729]
ENSMUSG00000020007	Il20ra	177.9	5.9	2.2	2.68	0.00742607	0.149203	2.119	0	0	0	0	150	30	60	-0.5	-0.5	-0.5	-0.5	2	0	75	10	19712570	19760053	2428	42.51	1	protein_coding	interleukin 20 receptor, alpha [Source:MGI Symbol;Acc:MGI:3605069]
ENSMUSG00000027955	Gask1b	989.3	5.76	1.94	2.97	0.00298544	0.149203	0.851	0	0	1	0	192.7	38.74	76.981	-0.503241	-0.503241	-0.490251	-0.503241	1.99997	0.3	96.3	3	79884533	79946280	9598	41.17	1	protein_coding	golgi associated kinase 1B [Source:MGI Symbol;Acc:MGI:1915909]
ENSMUSG00000050373	Snx21	523.4	4.31	1.56	2.77	0.00559487	0.149203	1.601	12.6	0.8	0	103	153.4	53.96	62.8356	-0.658226	-0.846017	-0.858749	0.78045	1.58254	4.5	128.2	2	164785823	164793816	4760	52.09	1	protein_coding	sorting nexin family member 21 [Source:MGI Symbol;Acc:MGI:1917729]
ENSMUSG00000050567	Maml1	563.1	4.41	1.59	2.77	0.00562953	0.149328	1.601	0	0.8	21	218.8	254.6	99.04	113.218	-0.874772	-0.867706	-0.689289	1.05778	1.37399	7.3	236.7	11	50255634	50292311	5528	46.56	-1	protein_coding	mastermind like transcriptional coactivator 1 [Source:MGI Symbol;Acc:MGI:1890504]
ENSMUSG00000108891	Olfr1291-ps1	4.8	6.66	2.43	2.74	0.00619261	0.150138	1.749	0	0	0.5	0.6	236.7	47.56	94.5703	-0.502906	-0.502906	-0.497619	-0.496562	1.99999	0.2	118.7	2	111497180	111504553	5403	31.26	1	protein_coding	olfactory receptor 1291, pseudogene 1 [Source:MGI Symbol;Acc:MGI:3031125]
ENSMUSG00000104597	B230334C09Rik	8	6.45	2.29	2.81	0.00492375	0.150417	1.386	0.8	0	0	0	251.2	50.4	100.4	-0.494022	-0.50199	-0.50199	-0.50199	1.99999	0.3	125.6	3	158067186	158076112	8927	40.73	-1	lncRNA	RIKEN cDNA B230334C09 gene [Source:MGI Symbol;Acc:MGI:2442224]
ENSMUSG00000025132	Arhgdia	2948.8	3.18	1.08	2.95	0.00315783	0.15301	0.873	894.5	164.8	298.5	3773.9	5338.3	2094	2084.8	-0.575355	-0.925364	-0.861233	0.805784	1.55617	452.6	4556.1	11	120578104	120581624	2258	60.04	-1	protein_coding	Rho GDP dissociation inhibitor (GDI) alpha [Source:MGI Symbol;Acc:MGI:2178103]
ENSMUSG00000048486	Fitm2	254.8	5.48	2.06	2.66	0.00774702	0.15431	2.119	0	0	0	209	0.7	41.94	83.5304	-0.502092	-0.502092	-0.502092	1.99999	-0.493712	0	104.8	2	163466379	163472629	3967	49.67	-1	protein_coding	fat storage-inducing transmembrane protein 2 [Source:MGI Symbol;Acc:MGI:2444508]
ENSMUSG00000025876	Unc5a	91.5	-5.56	2.17	-2.56	0.0103931	0.15431	2.841	193.5	0	0	0	0	38.7	77.4	2	-0.5	-0.5	-0.5	-0.5	64.5	0	13	54949411	55006018	4168	54.7	1	protein_coding	unc-5 netrin receptor A [Source:MGI Symbol;Acc:MGI:894682]
ENSMUSG00000043340	6530409C15Rik	15	6.24	2.29	2.72	0.00649202	0.156179	1.749	0	0	0	0	110.1	22.02	44.04	-0.5	-0.5	-0.5	-0.5	2	0	55	6	28215555	28260862	2013	37.55	1	lncRNA	RIKEN cDNA 6530409C15 gene [Source:MGI Symbol;Acc:MGI:1923474]
ENSMUSG00000033420	Antxr1	4877.5	4.86	1.65	2.95	0.00315707	0.156179	0.851	0	0	0.5	0	40.6	8.22	16.1912	-0.507685	-0.507685	-0.476803	-0.507685	1.99986	0.2	20.3	6	87133853	87335821	9537	46.88	-1	protein_coding	anthrax toxin receptor 1 [Source:MGI Symbol;Acc:MGI:1916788]
ENSMUSG00000027737	Slc7a11	852.2	4.52	1.58	2.86	0.00417839	0.156496	1.122	3.1	3.2	1.4	5.5	176.8	38	69.4122	-0.502793	-0.501352	-0.527284	-0.468217	1.99965	2.6	91.2	3	49892526	50443614	13922	38.81	-1	protein_coding	solute carrier family 7 (cationic amino acid transporter, y+ system), member 11 [Source:MGI Symbol;Acc:MGI:1347355]
ENSMUSG00000031765	Mt1	2309.8	4.4	1.49	2.95	0.00318379	0.157068	0.851	0	155.2	0	68	2960.2	636.68	1163.16	-0.547372	-0.413942	-0.547372	-0.48891	1.9976	51.7	1514.1	8	94179082	94180327	1246	54.25	1	protein_coding	metallothionein 1 [Source:MGI Symbol;Acc:MGI:97171]
ENSMUSG00000037379	Spon2	1066.8	-5.89	2	-2.95	0.00319633	0.157484	0.851	0	0	1166.4	0	0	233.28	466.56	-0.5	-0.5	2	-0.5	-0.5	388.8	0	5	33198184	33218455	2947	48.73	-1	protein_coding	spondin 2, extracellular matrix protein [Source:MGI Symbol;Acc:MGI:1923724]
ENSMUSG00000023809	Rps6ka2	87	5.63	2.06	2.73	0.00641592	0.157631	1.704	0	0	0	62.5	0.7	12.64	24.9315	-0.50699	-0.50699	-0.50699	1.99988	-0.478913	0	31.6	17	7170115	7303315	9978	48.88	1	protein_coding	ribosomal protein S6 kinase, polypeptide 2 [Source:MGI Symbol;Acc:MGI:1342290]
ENSMUSG00000037627	Rgs22	5.4	6.37	2.34	2.72	0.0065605	0.157815	1.738	0	0	0	0	85.3	17.06	34.12	-0.5	-0.5	-0.5	-0.5	2	0	42.7	15	36009479	36140400	5664	41.58	-1	protein_coding	regulator of G-protein signalling 22 [Source:MGI Symbol;Acc:MGI:3613651]
ENSMUSG00000000766	Oprm1	20.1	5.83	2.15	2.71	0.00663147	0.158308	1.749	0	0	0	0	46.1	9.22	18.44	-0.5	-0.5	-0.5	-0.5	2	0	23.1	10	6758506	7038198	8037	40.52	1	protein_coding	opioid receptor, mu 1 [Source:MGI Symbol;Acc:MGI:97441]
ENSMUSG00000041444	Arhgap32	377.4	5.45	2.01	2.71	0.00664289	0.158378	1.749	0	0.8	1	316.2	22.7	68.14	124.325	-0.548078	-0.541643	-0.540034	1.99525	-0.365492	0.6	169.5	9	32116136	32268446	17179	40.37	1	protein_coding	Rho GTPase activating protein 32 [Source:MGI Symbol;Acc:MGI:2450166]
ENSMUSG00000055210	Foxd2	18.9	6.21	2.23	2.79	0.00528708	0.158835	1.386	0	0	0.5	52.1	182.3	46.98	70.5866	-0.665565	-0.665565	-0.658482	0.072535	1.91708	0.2	117.2	4	114906282	114908873	2592	62.69	-1	protein_coding	forkhead box D2 [Source:MGI Symbol;Acc:MGI:1347471]
ENSMUSG00000021997	Lrrc63	9.4	-6.57	2.42	-2.71	0.00664551	0.159044	1.738	70.8	0	225	0	0	59.16	87.3363	0.133278	-0.677382	1.89887	-0.677382	-0.677382	98.6	0	14	75084303	75130881	2517	40.63	-1	protein_coding	leucine rich repeat containing 63 [Source:MGI Symbol;Acc:MGI:1918109]
ENSMUSG00000039474	Wfs1	218.2	5.31	2.01	2.65	0.00812283	0.159191	2.119	0	0	0	94.4	0	18.88	37.76	-0.5	-0.5	-0.5	2	-0.5	0	47.2	5	36966104	36989205	3787	53.77	-1	protein_coding	wolframin ER transmembrane glycoprotein [Source:MGI Symbol;Acc:MGI:1328355]
ENSMUSG00000039384	Dusp10	221.8	5.61	2.07	2.71	0.00673529	0.159688	1.749	0	0	0	188.8	0	37.76	75.52	-0.5	-0.5	-0.5	2	-0.5	0	94.4	1	184013302	184075636	3042	46.16	1	protein_coding	dual specificity phosphatase 10 [Source:MGI Symbol;Acc:MGI:1927070]
ENSMUSG00000060733	Ipmk	305.3	4.35	1.62	2.69	0.00724586	0.159688	1.88	7.1	19.2	4.8	163.6	479.6	134.86	182.366	-0.700569	-0.634218	-0.71318	0.157595	1.89037	10.4	321.6	10	71347763	71433327	7093	45.31	1	protein_coding	inositol polyphosphate multikinase [Source:MGI Symbol;Acc:MGI:1916968]
ENSMUSG00000035246	Pcyt1b	16	6.48	2.38	2.72	0.00658377	0.159705	1.704	0	0	0.5	263.5	12.4	55.28	104.218	-0.530427	-0.530427	-0.525629	1.99793	-0.411446	0.2	138	X	93654863	93749951	5357	41.15	1	protein_coding	phosphate cytidylyltransferase 1, choline, beta isoform [Source:MGI Symbol;Acc:MGI:2147987]
ENSMUSG00000112082	Gm35035	34.2	6.42	2.44	2.64	0.00841364	0.159705	2.18	0	0	0	243.3	423.9	133.44	173.121	-0.770789	-0.770789	-0.770789	0.634584	1.67778	0	333.6	10	99452654	99460230	628	42.4	-1	lncRNA	predicted gene, 35035 [Source:MGI Symbol;Acc:MGI:5594194]
ENSMUSG00000027048	Abcb11	7.7	6.45	2.38	2.71	0.00674357	0.159963	1.738	0	0	0	0	127.3	25.46	50.92	-0.5	-0.5	-0.5	-0.5	2	0	63.6	2	69238282	69342616	5146	40.27	-1	protein_coding	ATP-binding cassette, sub-family B (MDR/TAP), member 11 [Source:MGI Symbol;Acc:MGI:1351619]
ENSMUSG00000026058	Khdrbs2	34.6	-5.63	2.14	-2.63	0.00844868	0.159963	2.18	0	0	384	0	1.4	77.08	153.461	-0.502278	-0.502278	1.99999	-0.502278	-0.493155	128	0.7	1	32172714	32658568	10291	37.64	1	protein_coding	KH domain containing, RNA binding, signal transduction associated 2 [Source:MGI Symbol;Acc:MGI:2159649]
ENSMUSG00000018581	Dnah11	45	5.69	2.1	2.71	0.00682077	0.160392	1.749	0	0	0.5	0	112.2	22.54	44.8304	-0.502784	-0.502784	-0.49163	-0.502784	1.99998	0.2	56.1	12	117877982	118199043	14458	41.48	-1	protein_coding	dynein, axonemal, heavy chain 11 [Source:MGI Symbol;Acc:MGI:1100864]
ENSMUSG00000118107	Gm34455	273.3	5.33	1.97	2.71	0.00682202	0.160392	1.749	0	0.8	0	109.1	8.9	23.76	42.8018	-0.555117	-0.536426	-0.555117	1.99384	-0.347182	0.3	59	17	26467560	26503200	3314	48.95	-1	lncRNA	predicted gene, 34455 [Source:MGI Symbol;Acc:MGI:5593614]
ENSMUSG00000043592	Unc5cl	4	6.6	2.42	2.73	0.0064138	0.16063	1.64	0	0	0	19.6	181	40.12	70.8478	-0.566284	-0.566284	-0.566284	-0.289635	1.98849	0	100.3	17	48454901	48539714	3224	47.45	1	protein_coding	unc-5 family C-terminal like [Source:MGI Symbol;Acc:MGI:1923839]
ENSMUSG00000110344	Gm45716	116.5	5.51	2.03	2.71	0.00671687	0.161704	1.704	0	0	0	75.4	0	15.08	30.16	-0.5	-0.5	-0.5	2	-0.5	0	37.7	11	90187683	90251255	2187	43.09	1	protein_coding	predicted gene 45716 [Source:MGI Symbol;Acc:MGI:5804831]
ENSMUSG00000036459	Wtip	384	4.48	1.66	2.7	0.00693913	0.162415	1.749	0	0	0	3.1	9.6	2.54	3.72859	-0.681222	-0.681222	-0.681222	0.150191	1.89348	0	6.3	7	34109543	34133268	2383	48.16	-1	protein_coding	WT1-interacting protein [Source:MGI Symbol;Acc:MGI:2141920]
ENSMUSG00000083982	Gm14650	7.1	2.67	0.99	2.7	0.0068989	0.162415	1.738	3.1	7.2	17.7	6.7	126.6	32.26	47.4208	-0.61492	-0.52846	-0.307038	-0.539004	1.98942	9.3	66.7	X	58630400	58631288	889	49.72	-1	processed_pseudogene	predicted gene 14650 [Source:MGI Symbol;Acc:MGI:3644080]
ENSMUSG00000044106	Olfr868	30.5	-6.5	2.4	-2.71	0.00677582	0.162509	1.704	0	0	1264.3	0	0	252.86	505.72	-0.5	-0.5	2	-0.5	-0.5	421.4	0	9	20098626	20104754	4233	32.55	1	protein_coding	olfactory receptor 868 [Source:MGI Symbol;Acc:MGI:3030702]
ENSMUSG00000018924	Alox15	7.9	6.7	2.42	2.77	0.0055453	0.163256	1.386	0	0	0	66.8	322	77.76	124.83	-0.622925	-0.622925	-0.622925	-0.0877991	1.95657	0	194.4	11	70344152	70352031	2454	51.94	-1	protein_coding	arachidonate 15-lipoxygenase [Source:MGI Symbol;Acc:MGI:87997]
ENSMUSG00000058019	Ces5a	16.7	-6.58	2.43	-2.7	0.00683817	0.163595	1.704	0	0	526.8	0	0	105.36	210.72	-0.5	-0.5	2	-0.5	-0.5	175.6	0	8	93499064	93535830	2850	43.68	-1	protein_coding	carboxylesterase 5A [Source:MGI Symbol;Acc:MGI:1915185]
ENSMUSG00000020798	Spns3	13.6	6.54	2.43	2.7	0.00700598	0.164113	1.738	0	0	0	259.8	4.8	52.92	103.457	-0.511518	-0.511518	-0.511518	1.99968	-0.465122	0	132.3	11	72494919	72550506	5508	49.34	-1	protein_coding	spinster homolog 3 [Source:MGI Symbol;Acc:MGI:1924827]
ENSMUSG00000022322	Shcbp1	193.4	5.89	2.18	2.7	0.00687793	0.164136	1.704	0.8	0	1.4	136.7	399.1	107.6	154.972	-0.689157	-0.694319	-0.685285	0.187776	1.88099	0.7	267.9	8	4735976	4779567	6295	38.72	-1	protein_coding	Shc SH2-domain binding protein 1 [Source:MGI Symbol;Acc:MGI:1338802]
ENSMUSG00000022197	Pdzd2	467.3	4.06	1.49	2.72	0.006491	0.164675	1.601	3.9	0.8	1.9	50.3	51.6	21.7	23.9067	-0.74456	-0.874231	-0.828218	1.19632	1.25069	2.2	50.9	15	12359711	12739924	18419	45.94	-1	protein_coding	PDZ domain containing 2 [Source:MGI Symbol;Acc:MGI:1922394]
ENSMUSG00000074361	C5ar2	138.3	5.74	2.13	2.69	0.0070706	0.165008	1.738	0	0	0	0	148.6	29.72	59.44	-0.5	-0.5	-0.5	-0.5	2	0	74.3	7	16234585	16244154	3561	47.19	-1	protein_coding	complement component 5a receptor 2 [Source:MGI Symbol;Acc:MGI:2442013]
ENSMUSG00000049800	Sertad2	930.4	4.27	1.51	2.83	0.00459117	0.165761	1.122	22.8	0	18.2	173.4	556	154.08	210.405	-0.623939	-0.732302	-0.645802	0.0918229	1.91022	13.7	364.7	11	20543253	20653021	6352	43.4	1	protein_coding	SERTA domain containing 2 [Source:MGI Symbol;Acc:MGI:1931026]
ENSMUSG00000101449	Gm17791	7.7	5.94	2.15	2.76	0.00569397	0.165766	1.386	0	0	0	0	59.2	11.84	23.68	-0.5	-0.5	-0.5	-0.5	2	0	29.6	7	41325815	41327315	1501	39.64	-1	processed_pseudogene	predicted gene, 17791 [Source:MGI Symbol;Acc:MGI:5009973]
ENSMUSG00000094622	Gm3055	34.9	5.77	2.22	2.6	0.00931754	0.165766	2.273	0	0	0.5	177.7	0	35.64	71.0303	-0.501758	-0.501758	-0.494719	1.99999	-0.501758	0.2	88.9	10	81742821	81771161	4147	40.98	-1	protein_coding	predicted gene 3055 [Source:MGI Symbol;Acc:MGI:3809197]
ENSMUSG00000075324	Fign	683.8	4.78	1.71	2.79	0.00526726	0.165766	1.284	0	0	0	0	17.2	3.44	6.88	-0.5	-0.5	-0.5	-0.5	2	0	8.6	2	63971507	64098038	9969	38.52	-1	protein_coding	fidgetin [Source:MGI Symbol;Acc:MGI:1890647]
ENSMUSG00000035711	Dok3	71.1	5.96	2.21	2.7	0.00702474	0.166189	1.704	1.6	0	0.5	26.4	473.4	100.38	186.776	-0.528868	-0.537435	-0.534758	-0.396089	1.99715	0.7	249.9	13	55523231	55529296	2459	54.27	-1	protein_coding	docking protein 3 [Source:MGI Symbol;Acc:MGI:1351490]
ENSMUSG00000041797	Abca9	705.4	5.4	1.91	2.83	0.00464342	0.166511	1.122	0	0	0	0	53	10.6	21.2	-0.5	-0.5	-0.5	-0.5	2	0	26.5	11	110100749	110168196	8048	40.51	-1	protein_coding	ATP-binding cassette, sub-family A (ABC1), member 9 [Source:MGI Symbol;Acc:MGI:2386796]
ENSMUSG00000037266	Rsrp1	16921.2	1.6	0.55	2.91	0.00361474	0.166511	0.873	5730.3	6003	5444.1	18800.7	16418.7	10479.4	5873.09	-0.808614	-0.762182	-0.857345	1.41686	1.01128	5725.8	17609.7	4	134923592	134927671	3349	46.23	1	protein_coding	arginine/serine rich protein 1 [Source:MGI Symbol;Acc:MGI:106498]
ENSMUSG00000097855	A930007I19Rik	29.9	5.75	2.14	2.69	0.00724337	0.167375	1.738	0	0.8	0	42.3	155.5	39.72	60.1362	-0.660501	-0.647198	-0.660501	0.0429026	1.9253	0.3	98.9	19	29464750	29523159	4897	44.37	-1	lncRNA	RIKEN cDNA A930007I19 gene [Source:MGI Symbol;Acc:MGI:1925029]
ENSMUSG00000039103	Nexn	152.3	-4.95	1.84	-2.69	0.00712002	0.167614	1.704	66.9	66.4	0	0	0	26.66	32.6521	1.23239	1.21707	-0.816487	-0.816487	-0.816487	44.4	0	3	152236982	152266350	3826	40.82	-1	protein_coding	nexilin [Source:MGI Symbol;Acc:MGI:1916060]
ENSMUSG00000101532	Zbed4-ps1	4.3	6.56	2.45	2.68	0.00734253	0.168176	1.749	0	0	0	0.6	205.1	41.14	81.9803	-0.501828	-0.501828	-0.501828	-0.494509	1.99999	0	102.8	7	13639107	13642572	3466	48.07	1	processed_pseudogene	zinc finger, BED type containing 4, pseudogene 1 [Source:MGI Symbol;Acc:MGI:3645416]
ENSMUSG00000097730	Gm26588	9.3	6.51	2.43	2.68	0.00744623	0.168277	1.749	0	0	0	0	228.4	45.68	91.36	-0.5	-0.5	-0.5	-0.5	2	0	114.2	6	88716422	88725860	4433	46.34	-1	lncRNA	predicted gene, 26588 [Source:MGI Symbol;Acc:MGI:5477082]
ENSMUSG00000060445	Sycp2	16	6.35	2.32	2.73	0.00631651	0.168277	1.48	0	0	0	0	135.6	27.12	54.24	-0.5	-0.5	-0.5	-0.5	2	0	67.8	2	178345293	178407685	5967	35.31	-1	protein_coding	synaptonemal complex protein 2 [Source:MGI Symbol;Acc:MGI:1933281]
ENSMUSG00000029334	Prkg2	167.9	5.95	2.28	2.61	0.00903683	0.168277	2.119	0	0	0	0	125.2	25.04	50.08	-0.5	-0.5	-0.5	-0.5	2	0	62.6	5	98929773	99037351	5369	41.64	-1	protein_coding	protein kinase, cGMP-dependent, type II [Source:MGI Symbol;Acc:MGI:108173]
ENSMUSG00000029384	2010109A12Rik	55.3	5.77	2.15	2.69	0.00721542	0.168277	1.704	0	0	0	53.9	73.6	25.5	31.8463	-0.800722	-0.800722	-0.800722	0.891785	1.51038	0	63.8	5	93206518	93213475	1275	41.92	1	protein_coding	RIKEN cDNA 2010109A12 gene [Source:MGI Symbol;Acc:MGI:1922860]
ENSMUSG00000102319	Gm37626	63.6	5.77	2.15	2.68	0.00732823	0.168277	1.738	0	0	0	129.9	21.3	30.24	50.5082	-0.598714	-0.598714	-0.598714	1.97314	-0.177001	0	75.6	1	44560885	44565447	4563	34.65	1	TEC	predicted gene, 37626 [Source:MGI Symbol;Acc:MGI:5610854]
ENSMUSG00000022999	Lmbr1l	158.2	5.31	1.98	2.69	0.00721532	0.168277	1.704	0	0	0	58.8	0	11.76	23.52	-0.5	-0.5	-0.5	2	-0.5	0	29.4	15	98903917	98918231	4338	51.78	-1	protein_coding	limb region 1 like [Source:MGI Symbol;Acc:MGI:1289247]
ENSMUSG00000023755	Rhebl1	87.2	5.2	2.07	2.51	0.0120875	0.168277	2.841	0	12	2.9	324.8	698.4	207.62	274.911	-0.755227	-0.711576	-0.744678	0.426247	1.78523	5	511.6	15	98877778	98894540	3035	47.25	-1	protein_coding	Ras homolog enriched in brain like 1 [Source:MGI Symbol;Acc:MGI:1916409]
ENSMUSG00000026632	Tatdn3	266.2	5.02	1.91	2.63	0.0085802	0.168277	2.016	0	1.6	4.8	337.1	51.6	79.02	130.464	-0.605686	-0.593422	-0.568894	1.97818	-0.210174	2.1	194.3	1	191045826	191062932	2786	44.91	-1	protein_coding	TatD DNase domain containing 3 [Source:MGI Symbol;Acc:MGI:1916222]
ENSMUSG00000051403	Ppp1r37	70.7	4.93	1.96	2.51	0.0119847	0.168277	2.834	0	0	0	23.3	0	4.66	9.32	-0.5	-0.5	-0.5	2	-0.5	0	11.6	7	19530800	19563076	4110	52.28	-1	protein_coding	protein phosphatase 1, regulatory subunit 37 [Source:MGI Symbol;Acc:MGI:2687042]
ENSMUSG00000112204	Gm47553	4	4.22	1.53	2.75	0.00589595	0.168277	1.386	0.8	4	3.3	1.2	141.1	30.08	55.5232	-0.527347	-0.469713	-0.482321	-0.520143	1.99952	2.7	71.1	12	54428077	54428556	480	48.33	1	processed_pseudogene	predicted gene, 47553 [Source:MGI Symbol;Acc:MGI:6096573]
ENSMUSG00000042647	Acad12	51.8	-5.17	2	-2.59	0.00965438	0.168277	2.273	413.8	4.8	0	0	2.1	84.14	164.839	1.99989	-0.481317	-0.510436	-0.510436	-0.497696	139.5	1	5	121596775	121618938	6516	47.99	-1	protein_coding	acyl-Coenzyme A dehydrogenase family, member 12 [Source:MGI Symbol;Acc:MGI:2443320]
ENSMUSG00000097259	Gm26766	24.1	-5.89	2.2	-2.68	0.00741201	0.168277	1.749	149.5	0	0	0	0	29.9	59.8	2	-0.5	-0.5	-0.5	-0.5	49.8	0	15	37007523	37044100	5938	44.75	1	lncRNA	predicted gene, 26766 [Source:MGI Symbol;Acc:MGI:5477260]
ENSMUSG00000097604	Gm17322	51.1	-6.3	2.35	-2.68	0.00732272	0.168277	1.738	356.4	591.9	949.1	0	0	379.48	362.804	-0.0636157	0.585496	1.57005	-1.04597	-1.04597	632.4	0	9	57998041	58007451	2169	48.99	1	lncRNA	predicted gene, 17322 [Source:MGI Symbol;Acc:MGI:4936956]
ENSMUSG00000090622	A930033H14Rik	82.7	5.53	2.07	2.67	0.00753265	0.169614	1.749	0	0	0	83.3	0	16.66	33.32	-0.5	-0.5	-0.5	2	-0.5	0	41.7	10	69209762	69213098	2969	50.88	-1	protein_coding	RIKEN cDNA A930033H14 gene [Source:MGI Symbol;Acc:MGI:2444562]
ENSMUSG00000034573	Ptpn13	1139.2	4.83	1.66	2.9	0.00367464	0.169912	0.851	0	0.8	0	0	39.2	8	15.6031	-0.512719	-0.461447	-0.512719	-0.512719	1.99961	0.3	19.6	5	103425192	103598303	12102	43.15	1	protein_coding	protein tyrosine phosphatase, non-receptor type 13 [Source:MGI Symbol;Acc:MGI:103293]
ENSMUSG00000071181	3830408C21Rik	71.4	5.8	2.16	2.68	0.00737206	0.169993	1.704	0	0	0	3.1	225	45.62	89.698	-0.508595	-0.508595	-0.508595	-0.474035	1.99982	0	114	13	107022553	107055497	4846	41.8	1	lncRNA	RIKEN cDNA 3830408C21 gene [Source:MGI Symbol;Acc:MGI:1917940]
ENSMUSG00000106320	Gm42992	127.5	5.38	2.07	2.6	0.00920261	0.170369	2.119	0	0	1.4	0	225	45.28	89.8616	-0.503886	-0.503886	-0.488306	-0.503886	1.99996	0.5	112.5	5	131986549	131993384	6836	42.28	-1	TEC	predicted gene 42992 [Source:MGI Symbol;Acc:MGI:5663129]
ENSMUSG00000038408	1700018A04Rik	6.4	6.5	2.44	2.67	0.00761652	0.170533	1.749	0	0	0	0	178.9	35.78	71.56	-0.5	-0.5	-0.5	-0.5	2	0	89.5	13	31565492	31625792	4216	44.86	-1	lncRNA	RIKEN cDNA 1700018A04 gene [Source:MGI Symbol;Acc:MGI:1916631]
ENSMUSG00000027956	Tmem144	34.5	6.06	2.35	2.58	0.00990389	0.170533	2.273	0.8	0	0	183.9	216.8	80.3	98.5714	-0.806522	-0.814638	-0.814638	1.05101	1.38478	0.3	200.3	3	79812564	79852773	3487	42.98	-1	protein_coding	transmembrane protein 144 [Source:MGI Symbol;Acc:MGI:1917902]
ENSMUSG00000097316	Gm10516	37.2	6.03	2.33	2.59	0.00956854	0.171614	2.18	0	0	0.5	110.3	139.7	50.1	61.8585	-0.809913	-0.809913	-0.80183	0.973189	1.44847	0.2	125	1	192136896	192151026	2788	46.32	1	lncRNA	predicted gene 10516 [Source:MGI Symbol;Acc:MGI:3641979]
ENSMUSG00000105449	Gm43379	270.1	5.26	1.97	2.66	0.00771788	0.172328	1.749	0	0.8	1	144	0	29.16	57.4214	-0.507824	-0.493892	-0.490409	1.99995	-0.507824	0.6	72	3	135428163	135435888	7726	38.44	-1	TEC	predicted gene 43379 [Source:MGI Symbol;Acc:MGI:5663516]
ENSMUSG00000113894	Gm48838	38.8	5.8	2.17	2.67	0.0075447	0.172392	1.704	0	0	0	22.7	80.5	20.64	31.1945	-0.661655	-0.661655	-0.661655	0.0660372	1.91893	0	51.6	13	3562385	3563618	1234	34.68	1	TEC	predicted gene, 48838 [Source:MGI Symbol;Acc:MGI:6098568]
ENSMUSG00000066240	Olfr517	3.9	5.46	1.99	2.74	0.00614876	0.172392	1.386	0	0	0	0	207.1	41.42	82.84	-0.5	-0.5	-0.5	-0.5	2	0	103.6	7	108867208	108872379	2139	40.89	-1	protein_coding	olfactory receptor 517 [Source:MGI Symbol;Acc:MGI:3030351]
ENSMUSG00000022840	Adcy5	40	4.93	1.85	2.66	0.00770159	0.172392	1.738	2.4	0	0	98.1	0	20.1	39.0111	-0.453717	-0.515238	-0.515238	1.99943	-0.515238	0.8	49	16	35154877	35305738	7184	50.53	1	protein_coding	adenylate cyclase 5 [Source:MGI Symbol;Acc:MGI:99673]
ENSMUSG00000089832	Shkbp1	231.9	4.51	1.72	2.61	0.0089309	0.172392	2.016	2.4	62.4	0	441.2	1199.4	341.08	459.443	-0.737153	-0.606561	-0.742377	0.217916	1.86818	21.6	820.3	7	27342133	27356019	4230	51.33	-1	protein_coding	Sh3kbp1 binding protein 1 [Source:MGI Symbol;Acc:MGI:2385803]
ENSMUSG00000098206	A430106G13Rik	13.1	5.84	2.13	2.74	0.00615899	0.172474	1.386	0	0	0	49.6	0	9.92	19.84	-0.5	-0.5	-0.5	2	-0.5	0	24.8	1	137966531	137969918	3388	36.95	1	lncRNA	RIKEN cDNA A430106G13 gene [Source:MGI Symbol;Acc:MGI:2443823]
ENSMUSG00000063842	Olfr862	24.9	6.51	2.44	2.67	0.00765918	0.173668	1.704	0	0	0	0	333.7	66.74	133.48	-0.5	-0.5	-0.5	-0.5	2	0	166.9	9	19882417	19888004	2604	32.75	-1	protein_coding	olfactory receptor 862 [Source:MGI Symbol;Acc:MGI:3030696]
ENSMUSG00000085912	Trp53cor1	14.2	5.76	2.12	2.71	0.00665942	0.173668	1.48	0	0	0.5	12.9	81.2	18.92	31.5286	-0.60009	-0.60009	-0.584231	-0.190938	1.97535	0.2	47	17	29057430	29079179	3732	48.94	-1	lncRNA	tumor protein p53 pathway corepressor 1 [Source:MGI Symbol;Acc:MGI:3801771]
ENSMUSG00000072623	Zfp9	555	5.14	1.91	2.69	0.00720355	0.173668	1.601	0	0	0	59.4	8.3	13.54	23.1542	-0.584774	-0.584774	-0.584774	1.98063	-0.226309	0	33.9	6	118461950	118479320	5389	41.77	-1	protein_coding	zinc finger protein 9 [Source:MGI Symbol;Acc:MGI:99210]
ENSMUSG00000056952	Tatdn2	63	5.06	1.9	2.66	0.0078598	0.173668	1.749	0	0.8	0	50.9	6.9	11.72	19.7599	-0.59312	-0.552634	-0.59312	1.9828	-0.243928	0.3	28.9	6	113697050	113711069	3548	47.64	1	protein_coding	TatD DNase domain containing 2 [Source:MGI Symbol;Acc:MGI:3576210]
ENSMUSG00000056735	A930024E05Rik	21.2	-6.5	2.45	-2.66	0.00785093	0.173668	1.749	37	0	791	0	0.7	165.74	312.954	-0.41137	-0.529598	1.99793	-0.529598	-0.527361	276	0.3	5	122989354	122998345	1896	46.72	1	lncRNA	RIKEN cDNA A930024E05 gene [Source:MGI Symbol;Acc:MGI:1924414]
ENSMUSG00000031842	Pde4c	11.7	5.98	2.24	2.67	0.00768987	0.173816	1.704	0	0	0	79.1	1.4	16.1	31.5047	-0.511035	-0.511035	-0.511035	1.9997	-0.466598	0	40.2	8	70723720	70751186	5592	50.9	1	protein_coding	phosphodiesterase 4C, cAMP specific [Source:MGI Symbol;Acc:MGI:99556]
ENSMUSG00000034206	Polq	89.4	5.97	2.25	2.66	0.00790573	0.173816	1.749	0	0	0	15.3	161.7	35.4	63.4274	-0.558118	-0.558118	-0.558118	-0.316898	1.99125	0	88.5	16	37011786	37095417	9685	40.2	1	protein_coding	polymerase (DNA directed), theta [Source:MGI Symbol;Acc:MGI:2155399]
ENSMUSG00000026853	Crat	655.6	4.08	1.52	2.69	0.00723425	0.173816	1.601	53.5	1.6	14.3	316.2	764.5	230.02	290.849	-0.606913	-0.785356	-0.74169	0.296305	1.83765	23.1	540.4	2	30400471	30415813	5388	53.39	-1	protein_coding	carnitine acetyltransferase [Source:MGI Symbol;Acc:MGI:109501]
ENSMUSG00000037336	Mfsd2b	71.1	5.81	2.19	2.66	0.00791741	0.173868	1.749	0	0	3.8	251.9	304.1	111.96	136.579	-0.819743	-0.819743	-0.79192	1.02461	1.4068	1.3	278	12	4862440	4874359	5148	51.17	-1	protein_coding	major facilitator superfamily domain containing 2B [Source:MGI Symbol;Acc:MGI:3583946]
ENSMUSG00000074825	Itpripl1	193.3	4.82	1.81	2.66	0.0078872	0.174104	1.738	1.6	0.8	17.2	81.5	649.6	150.14	251.48	-0.590663	-0.593844	-0.52863	-0.272944	1.98608	6.5	365.5	2	127138772	127143442	3738	51.25	-1	protein_coding	inositol 1,4,5-triphosphate receptor interacting protein-like 1 [Source:MGI Symbol;Acc:MGI:1920588]
ENSMUSG00000105445	Gm42972	17.5	6.34	2.38	2.66	0.00777266	0.174808	1.704	0	0	0	0	190.6	38.12	76.24	-0.5	-0.5	-0.5	-0.5	2	0	95.3	3	127266673	127272289	5617	43.37	-1	TEC	predicted gene 42972 [Source:MGI Symbol;Acc:MGI:5663109]
ENSMUSG00000042369	Rbm45	273.8	5.16	1.98	2.6	0.00921711	0.175005	2.016	0	0	0	33.7	20.6	10.86	13.9309	-0.779561	-0.779561	-0.779561	1.63952	0.699164	0	27.2	2	76369984	76383768	1898	42.21	1	protein_coding	RNA binding motif protein 45 [Source:MGI Symbol;Acc:MGI:2387367]
ENSMUSG00000046691	Chtf8	6.8	5.56	2.06	2.71	0.00682485	0.17566	1.48	0	0	0	4.9	31.7	7.32	12.3368	-0.593345	-0.593345	-0.593345	-0.19616	1.9762	0	18.3	8	106883863	106893601	3036	47.33	-1	protein_coding	CTF8, chromosome transmission fidelity factor 8 [Source:MGI Symbol;Acc:MGI:2443370]
ENSMUSG00000078879	Zfp973	3.9	5.09	1.92	2.65	0.00805951	0.17566	1.749	0	0	0	2.5	16.5	3.8	6.42339	-0.591587	-0.591587	-0.591587	-0.202385	1.97715	0	9.5	2	176670522	176719085	2709	41.23	1	protein_coding	zinc finger protein 973 [Source:MGI Symbol;Acc:MGI:3615331]
ENSMUSG00000036885	Arhgef26	420.6	4.97	1.88	2.64	0.00830567	0.17566	1.803	0	0.8	0	48.4	28.2	15.48	19.6992	-0.78582	-0.745209	-0.78582	1.67114	0.645712	0.3	38.3	3	62338344	62462221	10116	41.76	1	protein_coding	Rho guanine nucleotide exchange factor (GEF) 26 [Source:MGI Symbol;Acc:MGI:1918053]
ENSMUSG00000039270	Megf9	461	-4.83	1.82	-2.65	0.00804428	0.17566	1.749	0	151.2	1186	8	0	269.04	462.084	-0.582232	-0.255018	1.9844	-0.564919	-0.582232	445.7	4	4	70427065	70534995	8226	37.78	-1	protein_coding	multiple EGF-like-domains 9 [Source:MGI Symbol;Acc:MGI:1918264]
ENSMUSG00000017943	Gdap1l1	21.4	6.49	2.45	2.65	0.00811582	0.176276	1.738	0	0	0	0	157.6	31.52	63.04	-0.5	-0.5	-0.5	-0.5	2	0	78.8	2	163438476	163455324	2580	51.93	1	protein_coding	ganglioside-induced differentiation-associated protein 1-like 1 [Source:MGI Symbol;Acc:MGI:2385163]
ENSMUSG00000079260	Tmppe	88.8	6.2	2.33	2.66	0.00792703	0.176276	1.704	0.8	0	0	146.5	807.1	190.88	313.272	-0.606757	-0.60931	-0.60931	-0.141666	1.96704	0.3	476.8	9	114401105	114407276	2921	52.84	1	protein_coding	transmembrane protein with metallophosphoesterase domain [Source:MGI Symbol;Acc:MGI:5317335]
ENSMUSG00000117743	Gm50232	13.9	5.86	2.17	2.7	0.00691421	0.176276	1.48	0	0	0	61.9	0	12.38	24.76	-0.5	-0.5	-0.5	2	-0.5	0	30.9	19	7364515	7370240	1404	41.81	1	lncRNA	predicted gene, 50232 [Source:MGI Symbol;Acc:MGI:6303036]
ENSMUSG00000104114	Gm37297	59.5	5.81	2.2	2.65	0.00810825	0.176276	1.738	0	0	0	1.2	161.7	32.58	64.5617	-0.504634	-0.504634	-0.504634	-0.486047	1.99995	0	81.5	1	89483438	89485821	2384	48.74	1	TEC	predicted gene, 37297 [Source:MGI Symbol;Acc:MGI:5610525]
ENSMUSG00000074826	Gm10767	39.2	4.76	1.85	2.57	0.0102055	0.176276	2.18	0.8	2.4	0.5	134.2	1.4	27.86	53.174	-0.508896	-0.478806	-0.514538	1.99985	-0.497612	1.2	67.8	13	66904914	66909236	2274	39.58	1	protein_coding	predicted gene 10767 [Source:MGI Symbol;Acc:MGI:3642136]
ENSMUSG00000054252	Fgfr3	1122.8	4.7	1.55	3.04	0.00237194	0.176276	0.51	0	0	5.7	50.9	110.8	33.48	43.117	-0.776491	-0.776491	-0.644293	0.404017	1.79326	1.9	80.8	5	33721674	33737068	7158	56.63	1	protein_coding	fibroblast growth factor receptor 3 [Source:MGI Symbol;Acc:MGI:95524]
ENSMUSG00000019846	Lama4	3015.2	3.63	1.18	3.09	0.00201462	0.176276	0.432	0	0	4.8	0	50.2	11	19.688	-0.558717	-0.558717	-0.314913	-0.558717	1.99106	1.6	25.1	10	38965515	39110188	12068	40.82	1	protein_coding	laminin, alpha 4 [Source:MGI Symbol;Acc:MGI:109321]
ENSMUSG00000110546	Gm45734	30.8	2.17	0.82	2.65	0.00797167	0.176276	1.704	10.2	18.4	15.3	17.2	121.1	36.44	42.4226	-0.618539	-0.425245	-0.49832	-0.453532	1.99564	14.6	69.1	8	72035245	72035655	411	50.36	1	processed_pseudogene	predicted gene 45734 [Source:MGI Symbol;Acc:MGI:5804849]
ENSMUSG00000024424	Ttc39c	115.4	-5.05	1.96	-2.58	0.00983343	0.176276	2.119	188	0	0	0	0.7	37.74	75.1305	1.99999	-0.502326	-0.502326	-0.502326	-0.493009	62.7	0.3	18	12599896	12738863	7234	45.96	1	protein_coding	tetratricopeptide repeat domain 39C [Source:MGI Symbol;Acc:MGI:1919997]
ENSMUSG00000104277	Gm38299	10.6	-5.95	2.25	-2.65	0.00807199	0.176276	1.738	0	0	171	0	0	34.2	68.4	-0.5	-0.5	2	-0.5	-0.5	57	0	2	32998527	33002315	3789	38.98	-1	TEC	predicted gene, 38299 [Source:MGI Symbol;Acc:MGI:5611527]
ENSMUSG00000039488	Cntn5	9.7	6.1	2.24	2.72	0.00649823	0.176306	1.386	0	0	0.5	0	113.5	22.8	45.3504	-0.502752	-0.502752	-0.491726	-0.502752	1.99998	0.2	56.8	9	9660891	10904775	4531	37.79	-1	protein_coding	contactin 5 [Source:MGI Symbol;Acc:MGI:3042287]
ENSMUSG00000102752	Gm7694	108.7	6	2.27	2.65	0.00815921	0.176335	1.738	0	0	0	522.1	72.9	119	203.518	-0.584715	-0.584715	-0.584715	1.98066	-0.226516	0	297.5	1	170298199	170306332	3827	49.74	-1	protein_coding	predicted gene 7694 [Source:MGI Symbol;Acc:MGI:3649135]
ENSMUSG00000046834	Krt1	16.5	-6.64	2.44	-2.72	0.00651429	0.176335	1.386	0	0	558.4	0	0	111.68	223.36	-0.5	-0.5	2	-0.5	-0.5	186.1	0	15	101845426	101850794	4415	49.45	-1	protein_coding	keratin 1 [Source:MGI Symbol;Acc:MGI:96698]
ENSMUSG00000097331	F420014N23Rik	33.7	5.67	2.15	2.64	0.00826692	0.176958	1.749	0	0	0	0	60.6	12.12	24.24	-0.5	-0.5	-0.5	-0.5	2	0	30.3	10	127195249	127202643	2552	51.76	1	lncRNA	RIKEN cDNA F420014N23 gene [Source:MGI Symbol;Acc:MGI:3642477]
ENSMUSG00000030032	Wdr54	32.7	5.62	2.2	2.55	0.0107381	0.176958	2.273	0	0	1	139.1	28.9	33.8	53.8012	-0.628239	-0.628239	-0.609652	1.95721	-0.0910761	0.3	84	6	83149361	83156397	6562	55.32	-1	protein_coding	WD repeat domain 54 [Source:MGI Symbol;Acc:MGI:1922909]
ENSMUSG00000089652	Gm16025	3.6	6.62	2.46	2.7	0.0070099	0.177007	1.48	0	0	0	0	147.9	29.58	59.16	-0.5	-0.5	-0.5	-0.5	2	0	74	1	85326729	85342615	2425	44.33	1	lncRNA	predicted gene 16025 [Source:MGI Symbol;Acc:MGI:3802144]
ENSMUSG00000021913	Ogdhl	6.7	-6.3	2.39	-2.64	0.00828822	0.177007	1.749	0	0	183.9	0	0	36.78	73.56	-0.5	-0.5	2	-0.5	-0.5	61.3	0	14	32322019	32348151	4148	51.47	1	protein_coding	oxoglutarate dehydrogenase-like [Source:MGI Symbol;Acc:MGI:3616088]
ENSMUSG00000030048	Gkn3	58.4	-6.37	2.4	-2.65	0.00809403	0.177245	1.704	0	2798.7	1	0	0	559.94	1119.38	-0.500223	2	-0.49933	-0.500223	-0.500223	933.2	0	6	87383256	87388935	856	48.79	-1	protein_coding	gastrokine 3 [Source:MGI Symbol;Acc:MGI:1916138]
ENSMUSG00000032179	Bmp5	1126.7	5.83	1.92	3.03	0.00243735	0.177669	0.51	0	0	0	0	95	19	38	-0.5	-0.5	-0.5	-0.5	2	0	47.5	9	75775364	75900310	4025	38.03	1	protein_coding	bone morphogenetic protein 5 [Source:MGI Symbol;Acc:MGI:88181]
ENSMUSG00000084799	Ino80dos	134.9	5.17	2.01	2.57	0.0101356	0.177669	2.119	0	0	1.9	82.7	96.3	36.18	43.753	-0.826915	-0.826915	-0.783489	1.06324	1.37408	0.6	89.5	1	63113078	63158290	2880	42.92	1	lncRNA	INO80 complex subunit D, opposite strand [Source:MGI Symbol;Acc:MGI:3651861]
ENSMUSG00000045136	Tubb2b	65	3.2	1.21	2.64	0.00830796	0.177669	1.738	0.8	0	1.4	15.3	2.8	4.06	5.69407	-0.572526	-0.713023	-0.467153	1.97398	-0.221283	0.7	9	13	34126748	34130466	2294	50.61	-1	protein_coding	tubulin, beta 2B class IIB [Source:MGI Symbol;Acc:MGI:1920960]
ENSMUSG00000079263	Gm6614	9.4	-6.43	2.44	-2.64	0.00836685	0.177669	1.749	0	0	367.3	0	0	73.46	146.92	-0.5	-0.5	2	-0.5	-0.5	122.4	0	6	141971845	142011414	2450	38.45	-1	protein_coding	predicted gene 6614 [Source:MGI Symbol;Acc:MGI:3647159]
ENSMUSG00000047594	Olfr1122	9.6	6.33	2.4	2.64	0.00833017	0.177816	1.738	0	0	0	0	100.5	20.1	40.2	-0.5	-0.5	-0.5	-0.5	2	0	50.2	2	87385849	87391930	5036	33.74	1	protein_coding	olfactory receptor 1122 [Source:MGI Symbol;Acc:MGI:3030956]
ENSMUSG00000070732	Rbm44	4.6	6.2	2.3	2.69	0.00710703	0.177934	1.48	0	0	0.5	136.1	0	27.32	54.3903	-0.502295	-0.502295	-0.493102	1.99999	-0.502295	0.2	68	1	91145089	91170795	6518	41.67	1	protein_coding	RNA binding motif protein 44 [Source:MGI Symbol;Acc:MGI:2685663]
ENSMUSG00000116811	Gm16385	131.5	1.89	0.74	2.57	0.0102075	0.178052	2.119	29.9	37.6	22.9	104.2	124.5	63.82	42.0122	-0.807385	-0.624105	-0.974004	0.96115	1.44434	30.1	114.4	16	64917983	64919084	1102	54.99	-1	processed_pseudogene	predicted gene 16385 [Source:MGI Symbol;Acc:MGI:3780125]
ENSMUSG00000075249	Fsip2	43.6	-5.95	2.34	-2.54	0.0109488	0.178052	2.273	0	0	766.1	0	0	153.22	306.44	-0.5	-0.5	2	-0.5	-0.5	255.4	0	2	82943634	83008937	21147	35.34	1	protein_coding	fibrous sheath-interacting protein 2 [Source:MGI Symbol;Acc:MGI:2664111]
ENSMUSG00000105476	Gm35439	5.2	6.67	2.46	2.71	0.00670248	0.178553	1.386	0	0	0	0	208.5	41.7	83.4	-0.5	-0.5	-0.5	-0.5	2	0	104.2	3	92170221	92177907	4809	37.83	1	lncRNA	predicted gene, 35439 [Source:MGI Symbol;Acc:MGI:5594598]
ENSMUSG00000002006	Pdzd4	37.9	5.39	2.12	2.54	0.0110561	0.179389	2.273	0	0.8	0	0	115.6	23.28	46.161	-0.504321	-0.486991	-0.504321	-0.504321	1.99995	0.3	57.8	X	73793359	73824969	3970	45.8	-1	protein_coding	PDZ domain containing 4 [Source:MGI Symbol;Acc:MGI:2443483]
ENSMUSG00000034930	Rtkn	26.2	6.37	2.37	2.69	0.00721615	0.179541	1.48	0	0	0.5	195.5	238.8	86.96	107.178	-0.81136	-0.81136	-0.806695	1.01271	1.41671	0.2	217.1	6	83135463	83152579	4269	53.96	1	protein_coding	rhotekin [Source:MGI Symbol;Acc:MGI:107371]
ENSMUSG00000032601	Prkar2a	450.8	-3.03	1.15	-2.64	0.00831149	0.179541	1.704	202.2	122.4	727	66.8	6.2	224.92	259.211	-0.0876507	-0.395508	1.93696	-0.610005	-0.843792	350.5	36.5	9	108689314	108750436	6378	43.17	1	protein_coding	protein kinase, cAMP dependent regulatory, type II alpha [Source:MGI Symbol;Acc:MGI:108025]
ENSMUSG00000008028	1700008O03Rik	4.3	6.41	2.39	2.69	0.00723701	0.17955	1.48	0	0	0	30	81.2	22.24	31.6871	-0.701864	-0.701864	-0.701864	0.244895	1.8607	0	55.6	7	44360043	44385820	3675	49	-1	protein_coding	RIKEN cDNA 1700008O03 gene [Source:MGI Symbol;Acc:MGI:1916599]
ENSMUSG00000066278	Vps37b	54.3	6.14	2.33	2.63	0.00851665	0.17955	1.738	0	0	1	435.1	507.8	188.78	231.942	-0.813912	-0.813912	-0.809601	1.06199	1.37543	0.3	471.5	5	124004641	124032270	2789	51.28	-1	protein_coding	vacuolar protein sorting 37B [Source:MGI Symbol;Acc:MGI:1916724]
ENSMUSG00000113502	Gm47411	3.9	6.04	2.3	2.63	0.00856968	0.17955	1.749	0	0	1	0	160.3	32.26	64.0212	-0.503896	-0.503896	-0.488276	-0.503896	1.99996	0.3	80.2	13	10048667	10051848	3182	41.23	-1	TEC	predicted gene, 47411 [Source:MGI Symbol;Acc:MGI:6096346]
ENSMUSG00000026888	Grb14	1053.2	5.01	1.66	3.02	0.00249678	0.17955	0.51	0	0	0	0	21.3	4.26	8.52	-0.5	-0.5	-0.5	-0.5	2	0	10.7	2	64912476	65024987	7185	40.42	-1	protein_coding	growth factor receptor bound protein 14 [Source:MGI Symbol;Acc:MGI:1355324]
ENSMUSG00000048191	Muc6	20.7	5.64	2.14	2.63	0.00855917	0.17984	1.738	0	0	0.5	0	92.2	18.54	36.8305	-0.503387	-0.503387	-0.489811	-0.503387	1.99997	0.2	46.1	7	141633456	141655319	9361	53	-1	protein_coding	mucin 6, gastric [Source:MGI Symbol;Acc:MGI:2663233]
ENSMUSG00000083700	Gm2986	32.5	-2.07	0.79	-2.63	0.00860428	0.17984	1.749	60.6	52.8	113.2	13.5	21.3	52.28	35.3395	0.235431	0.0147144	1.72385	-1.09736	-0.87664	75.5	17.4	5	93195798	93196179	382	42.93	1	processed_pseudogene	predicted gene 2986 [Source:MGI Symbol;Acc:MGI:3781164]
ENSMUSG00000032262	Elovl4	246.1	-5.54	2.11	-2.63	0.00854659	0.17984	1.738	0	847.9	2.9	0	1.4	170.44	338.732	-0.503171	1.99999	-0.49461	-0.503171	-0.499038	283.6	0.7	9	83778692	83806277	3026	42.65	-1	protein_coding	elongation of very long chain fatty acids (FEN1/Elo2, SUR4/Elo3, yeast)-like 4 [Source:MGI Symbol;Acc:MGI:1933331]
ENSMUSG00000040640	Erc2	39.6	5.85	2.22	2.63	0.00842845	0.180439	1.704	0	0	0.5	0	137.6	27.62	54.9903	-0.50227	-0.50227	-0.493178	-0.50227	1.99999	0.2	68.8	14	27622428	28478537	9728	42.1	1	protein_coding	ELKS/RAB6-interacting/CAST family member 2 [Source:MGI Symbol;Acc:MGI:1098749]
ENSMUSG00000087143	A830082K12Rik	58.2	5.51	2.18	2.53	0.0112747	0.180688	2.273	0	0	0	0	61.9	12.38	24.76	-0.5	-0.5	-0.5	-0.5	2	0	31	13	78198017	78279391	8255	41.93	1	lncRNA	RIKEN cDNA A830082K12 gene [Source:MGI Symbol;Acc:MGI:2443527]
ENSMUSG00000115324	4930527F14Rik	9.8	-5.96	2.21	-2.7	0.00688309	0.180704	1.386	0	4	282.3	0.6	0	57.38	112.47	-0.510181	-0.474616	1.99982	-0.504846	-0.510181	95.4	0.3	14	45530358	45562933	1349	45.21	1	lncRNA	RIKEN cDNA 4930527F14 gene [Source:MGI Symbol;Acc:MGI:1914901]
ENSMUSG00000037509	Arhgef4	34.5	5.64	2.23	2.53	0.0113656	0.181739	2.273	5.5	0	0	283.1	310.3	119.78	144.724	-0.789639	-0.827642	-0.827642	1.12849	1.31643	1.8	296.7	1	34678188	34813309	9861	46.51	1	protein_coding	Rho guanine nucleotide exchange factor (GEF) 4 [Source:MGI Symbol;Acc:MGI:2442507]
ENSMUSG00000048216	Gpr85	7.9	6.08	2.3	2.64	0.00821615	0.181938	1.64	0.8	0	0	0	156.2	31.4	62.4008	-0.490379	-0.503199	-0.503199	-0.503199	1.99998	0.3	78.1	6	13834458	13839942	4083	44.43	-1	protein_coding	G protein-coupled receptor 85 [Source:MGI Symbol;Acc:MGI:1927851]
ENSMUSG00000063838	Cdc42ep5	426.6	4.79	1.85	2.6	0.00944076	0.182139	1.88	0	0	0	28.2	0	5.64	11.28	-0.5	-0.5	-0.5	2	-0.5	0	14.1	7	4151260	4164860	1288	43.89	-1	protein_coding	CDC42 effector protein (Rho GTPase binding) 5 [Source:MGI Symbol;Acc:MGI:1929745]
ENSMUSG00000002603	Tgfb1	189.7	3.95	1.55	2.55	0.0106691	0.182375	2.119	0	24	1.9	26.4	343.4	79.14	132.578	-0.596932	-0.415907	-0.582601	-0.397804	1.99324	8.6	184.9	7	25687002	25705077	5042	51.08	1	protein_coding	transforming growth factor, beta 1 [Source:MGI Symbol;Acc:MGI:98725]
ENSMUSG00000113024	Gm48502	14	6.57	2.44	2.7	0.00699548	0.182635	1.386	0	0	0	0	249.1	49.82	99.64	-0.5	-0.5	-0.5	-0.5	2	0	124.5	13	17258771	17261641	2871	36.99	1	TEC	predicted gene, 48502 [Source:MGI Symbol;Acc:MGI:6098029]
ENSMUSG00000028327	Stra6l	18	6.2	2.3	2.7	0.00701162	0.182651	1.386	0	0	0	0	103.2	20.64	41.28	-0.5	-0.5	-0.5	-0.5	2	0	51.6	4	45848664	45887008	9567	48.75	1	protein_coding	STRA6-like [Source:MGI Symbol;Acc:MGI:1921402]
ENSMUSG00000043300	B3galnt1	922	5.42	2.02	2.69	0.00714829	0.182651	1.413	0	0	0	190.6	0	38.12	76.24	-0.5	-0.5	-0.5	2	-0.5	0	95.3	3	69574158	69598960	2028	44.87	-1	protein_coding	UDP-GalNAc:betaGlcNAc beta 1,3-galactosaminyltransferase, polypeptide 1 [Source:MGI Symbol;Acc:MGI:1349405]
ENSMUSG00000085155	Gm11780	3.7	5.21	1.99	2.62	0.00891715	0.183908	1.749	0	0	0	0	194	38.8	77.6	-0.5	-0.5	-0.5	-0.5	2	0	97	4	4528204	4528719	516	48.26	-1	processed_pseudogene	predicted gene 11780 [Source:MGI Symbol;Acc:MGI:3650485]
ENSMUSG00000054715	Zscan22	210	5.13	1.96	2.62	0.00888454	0.184201	1.738	11	21.6	0	606.1	1201.4	368.02	476.259	-0.749634	-0.727377	-0.772731	0.499896	1.74985	10.9	903.8	7	12897815	12909083	3501	46.27	1	protein_coding	zinc finger and SCAN domain containing 22 [Source:MGI Symbol;Acc:MGI:2443312]
ENSMUSG00000107559	Gm44193	5	6.4	2.45	2.61	0.00907248	0.185409	1.749	0	0	0	0	196.1	39.22	78.44	-0.5	-0.5	-0.5	-0.5	2	0	98.1	6	112293231	112295753	2523	44.91	1	TEC	predicted gene, 44193 [Source:MGI Symbol;Acc:MGI:5690585]
ENSMUSG00000093908	Gm5784	13.1	5.65	2.16	2.61	0.00895706	0.185409	1.738	0	0	0	45.4	0.7	9.22	18.092	-0.509617	-0.509617	-0.509617	1.99978	-0.470926	0	23	12	19387809	19433081	4144	44.39	1	lncRNA	predicted gene 5784 [Source:MGI Symbol;Acc:MGI:3647969]
ENSMUSG00000087088	Gm16638	24.8	5.61	2.15	2.61	0.00898932	0.185409	1.738	0	0	1	167.9	0.7	33.92	66.9911	-0.506336	-0.506336	-0.491408	1.99997	-0.495886	0.3	84.3	7	83597048	83631880	9296	45.47	-1	lncRNA	predicted gene, 16638 [Source:MGI Symbol;Acc:MGI:4439562]
ENSMUSG00000015659	Serac1	42.1	5.57	2.21	2.52	0.0117865	0.185409	2.273	0	0	0.5	0	196.8	39.46	78.6702	-0.501587	-0.501587	-0.495232	-0.501587	1.99999	0.2	98.4	17	6042196	6079741	4576	45.47	-1	protein_coding	serine active site containing 1 [Source:MGI Symbol;Acc:MGI:2447813]
ENSMUSG00000025377	Tepsin	213	5.52	2.17	2.54	0.0109842	0.185409	2.119	0	0	0	274.6	147.3	84.38	110.908	-0.760813	-0.760813	-0.760813	1.71512	0.567319	0	210.9	11	120090531	120098731	3329	56.42	-1	protein_coding	TEPSIN, adaptor related protein complex 4 accessory protein [Source:MGI Symbol;Acc:MGI:1926027]
ENSMUSG00000038302	Afg1l	179.9	5.3	2.03	2.61	0.00901275	0.185409	1.738	0	0	1.4	181.4	4.8	37.52	71.9614	-0.521391	-0.521391	-0.501936	1.99941	-0.454688	0.5	93.1	10	42312585	42478565	2705	43.88	-1	protein_coding	AFG1 like ATPase [Source:MGI Symbol;Acc:MGI:2148801]
ENSMUSG00000024897	Apba1	34.7	5.27	2.02	2.61	0.00910315	0.185409	1.749	0.8	0	0	1.8	68.1	14.14	26.9881	-0.494292	-0.523934	-0.523934	-0.457238	1.9994	0.3	35	19	23758887	23949596	6885	44.98	1	protein_coding	amyloid beta (A4) precursor protein binding, family A, member 1 [Source:MGI Symbol;Acc:MGI:1860297]
ENSMUSG00000109429	Gm45223	371.5	5.22	2	2.61	0.00905149	0.185409	1.738	0.8	0	0	189.4	4.1	38.86	75.2852	-0.505544	-0.51617	-0.51617	1.9996	-0.461711	0.3	96.7	7	90132492	90137629	5138	35.85	1	TEC	predicted gene 45223 [Source:MGI Symbol;Acc:MGI:5753799]
ENSMUSG00000023868	Pde10a	97.6	4.72	1.81	2.61	0.00902237	0.185409	1.738	0	0	3.8	137.9	3.4	29.02	54.4639	-0.53283	-0.53283	-0.463059	1.99912	-0.470403	1.3	70.7	17	8525372	8986648	12849	45.78	1	protein_coding	phosphodiesterase 10A [Source:MGI Symbol;Acc:MGI:1345143]
ENSMUSG00000021280	Exoc3l4	542.9	3.87	1.48	2.62	0.00883221	0.185409	1.701	0	0	0.5	0	13.1	2.72	5.19361	-0.52372	-0.52372	-0.427448	-0.52372	1.99861	0.2	6.5	12	111417017	111431678	5650	55.1	1	protein_coding	exocyst complex component 3-like 4 [Source:MGI Symbol;Acc:MGI:1921363]
ENSMUSG00000007837	Prrg2	776.5	-3.61	1.35	-2.68	0.00735288	0.185409	1.413	153.4	160	1025.5	49.6	2.8	278.26	378.446	-0.329928	-0.312488	1.9745	-0.604208	-0.727871	446.3	26.2	7	45053584	45062677	2581	51.72	-1	protein_coding	proline-rich Gla (G-carboxyglutamic acid) polypeptide 2 [Source:MGI Symbol;Acc:MGI:1929596]
ENSMUSG00000105107	Gm43412	11.8	5.63	2.16	2.61	0.00906765	0.185537	1.738	0	0	0	42.9	0	8.58	17.16	-0.5	-0.5	-0.5	2	-0.5	0	21.4	5	123036000	123038817	2818	49.18	1	TEC	predicted gene 43412 [Source:MGI Symbol;Acc:MGI:5663549]
ENSMUSG00000030752	Kdm8	51.3	5.78	2.28	2.53	0.0113921	0.185625	2.18	0	0	0.5	184.5	142.4	65.48	81.0927	-0.807471	-0.807471	-0.801305	1.4677	0.948544	0.2	163.5	7	125444676	125462269	2389	49.85	1	protein_coding	lysine (K)-specific demethylase 8 [Source:MGI Symbol;Acc:MGI:1924285]
ENSMUSG00000101603	Gm28730	100.4	-4.33	1.78	-2.43	0.0149283	0.186433	2.841	4.7	4.8	24.4	0	0	6.78	9.06254	-0.229516	-0.218482	1.94427	-0.748135	-0.748135	11.3	0	X	53051194	53053159	764	44.4	-1	lncRNA	predicted gene 28730 [Source:MGI Symbol;Acc:MGI:5579436]
ENSMUSG00000050122	Vwa3b	5.2	6.06	2.31	2.62	0.00869777	0.187794	1.64	0	0	0	0	87.4	17.48	34.96	-0.5	-0.5	-0.5	-0.5	2	0	43.7	1	37026596	37187613	5964	44.99	1	protein_coding	von Willebrand factor A domain containing 3B [Source:MGI Symbol;Acc:MGI:1918103]
ENSMUSG00000029361	Nos1	8.2	5.9	2.22	2.66	0.00784227	0.187794	1.48	0	0	0	0	59.9	11.98	23.96	-0.5	-0.5	-0.5	-0.5	2	0	29.9	5	117781032	117958840	11151	49.24	1	protein_coding	nitric oxide synthase 1, neuronal [Source:MGI Symbol;Acc:MGI:97360]
ENSMUSG00000073867	AA474408	110.2	-4.74	1.88	-2.52	0.011773	0.187896	2.216	0	967.8	4.3	5.5	4.1	196.34	385.734	-0.509003	1.99998	-0.497855	-0.494744	-0.498374	324	4.8	7	110057987	110061325	3339	43.61	-1	TEC	expressed sequence AA474408 [Source:MGI Symbol;Acc:MGI:3034216]
ENSMUSG00000050830	Vwc2	6.1	6.23	2.39	2.6	0.00928158	0.18868	1.738	0	0	0	0	68.8	13.76	27.52	-0.5	-0.5	-0.5	-0.5	2	0	34.4	11	11114223	11268931	6041	40.32	1	protein_coding	von Willebrand factor C domain containing 2 [Source:MGI Symbol;Acc:MGI:2442987]
ENSMUSG00000098761	Gm18821	34.7	-2.5	0.99	-2.52	0.0116562	0.188694	2.18	12.6	350.3	45.9	29.4	15.8	90.8	130.282	-0.600238	1.99184	-0.344638	-0.471287	-0.575676	136.3	22.6	9	71908843	71909551	709	46.69	1	processed_pseudogene	predicted gene, 18821 [Source:MGI Symbol;Acc:MGI:5011006]
ENSMUSG00000040631	Dok4	377	5.59	2.16	2.59	0.00968002	0.189286	1.803	0	0	0	288.6	0	57.72	115.44	-0.5	-0.5	-0.5	2	-0.5	0	144.3	8	94863828	94876330	3054	54.94	-1	protein_coding	docking protein 4 [Source:MGI Symbol;Acc:MGI:2148865]
ENSMUSG00000038486	Sv2a	12.7	5.94	2.22	2.68	0.00746144	0.189541	1.386	0	0	0	61.9	0	12.38	24.76	-0.5	-0.5	-0.5	2	-0.5	0	30.9	3	96181151	96195521	4636	51.12	1	protein_coding	synaptic vesicle glycoprotein 2 a [Source:MGI Symbol;Acc:MGI:1927139]
ENSMUSG00000015829	Tnr	8.1	5.44	2.09	2.6	0.00944493	0.189755	1.749	0	0	0	6.7	26.1	6.56	10.1087	-0.648944	-0.648944	-0.648944	0.0138494	1.93298	0	16.4	1	159523769	159931729	12867	43.05	1	protein_coding	tenascin R [Source:MGI Symbol;Acc:MGI:99516]
ENSMUSG00000071722	Spin4	371.7	4.99	1.93	2.59	0.00972823	0.189755	1.803	0	0	2.9	201	0	40.78	80.1179	-0.509	-0.509	-0.472803	1.9998	-0.509	1	100.5	X	95022510	95026682	4173	35.32	-1	protein_coding	spindlin family, member 4 [Source:MGI Symbol;Acc:MGI:2444925]
ENSMUSG00000039891	Txlnb	14.3	5.96	2.29	2.6	0.00941091	0.190074	1.738	0	0	0.5	109.1	37.2	29.36	42.3718	-0.692913	-0.692913	-0.681113	1.88191	0.185029	0.2	73.1	10	17796226	17845665	5504	40.97	1	protein_coding	taxilin beta [Source:MGI Symbol;Acc:MGI:2671945]
ENSMUSG00000031373	Car5b	142.7	5.74	2.21	2.6	0.00925012	0.190364	1.704	0	0	0	0	318.6	63.72	127.44	-0.5	-0.5	-0.5	-0.5	2	0	159.3	X	163976822	164027997	6354	42.38	-1	protein_coding	carbonic anhydrase 5b, mitochondrial [Source:MGI Symbol;Acc:MGI:1926249]
ENSMUSG00000035239	Neu3	55.7	5.67	2.19	2.59	0.00947316	0.19092	1.738	3.9	2.4	0	480.5	476.9	192.74	233.491	-0.808766	-0.81519	-0.825469	1.23242	1.217	2.1	478.7	7	99811439	99828417	3341	45.61	-1	protein_coding	neuraminidase 3 [Source:MGI Symbol;Acc:MGI:1355305]
ENSMUSG00000108239	Gm19434	4.2	6.18	2.37	2.61	0.00901018	0.192243	1.64	0	0	0.5	115.2	0.7	23.28	45.9608	-0.506518	-0.506518	-0.495639	1.99996	-0.491288	0.2	58	6	135188480	135194960	2573	46.49	1	lncRNA	predicted gene, 19434 [Source:MGI Symbol;Acc:MGI:5011619]
ENSMUSG00000109154	Gm44822	23.3	6.15	2.37	2.6	0.00942154	0.193268	1.704	0	0	0	0	125.9	25.18	50.36	-0.5	-0.5	-0.5	-0.5	2	0	63	7	49814202	49820590	6389	40.69	1	TEC	predicted gene 44822 [Source:MGI Symbol;Acc:MGI:5753398]
ENSMUSG00000004360	9330159F19Rik	66.9	-6.03	2.33	-2.59	0.00962451	0.193347	1.738	0	0	350.1	0	0	70.02	140.04	-0.5	-0.5	2	-0.5	-0.5	116.7	0	10	29211606	29230779	5767	37.19	1	protein_coding	RIKEN cDNA 9330159F19 gene [Source:MGI Symbol;Acc:MGI:3036239]
ENSMUSG00000031391	L1cam	58.7	5.87	2.27	2.59	0.00967024	0.194058	1.738	0	0	0	111.5	0	22.3	44.6	-0.5	-0.5	-0.5	2	-0.5	0	55.8	X	73853778	73896105	7347	48.5	-1	protein_coding	L1 cell adhesion molecule [Source:MGI Symbol;Acc:MGI:96721]
ENSMUSG00000021575	Ahrr	12.4	6.04	2.27	2.66	0.00772291	0.194087	1.386	0	0	0	71.7	5.5	15.44	28.2105	-0.547313	-0.547313	-0.547313	1.99429	-0.352351	0	38.6	13	74211118	74292331	9441	42.37	-1	protein_coding	aryl-hydrocarbon receptor repressor [Source:MGI Symbol;Acc:MGI:1333776]
ENSMUSG00000049411	Tmem241	403	4.76	1.84	2.59	0.00953555	0.194772	1.704	5.5	0	0	174	64.7	48.84	67.1798	-0.645135	-0.727005	-0.727005	1.86306	0.236083	1.8	119.4	18	11964450	12121537	4514	45.14	-1	protein_coding	transmembrane protein 241 [Source:MGI Symbol;Acc:MGI:2442435]
ENSMUSG00000085995	Gm2788	20.9	5.91	2.24	2.64	0.00840409	0.197397	1.48	0	0	0	79.7	37.8	23.5	31.6849	-0.741677	-0.741677	-0.741677	1.77371	0.451318	0	58.8	7	48877958	48913040	7586	47.55	1	lncRNA	predicted gene 2788 [Source:MGI Symbol;Acc:MGI:3780956]
ENSMUSG00000114253	Gm47798	4.2	6.47	2.46	2.63	0.00842434	0.197537	1.48	0	0	0	167.3	0	33.46	66.92	-0.5	-0.5	-0.5	2	-0.5	0	83.7	14	16304511	16308325	3815	41.76	1	lncRNA	predicted gene, 47798 [Source:MGI Symbol;Acc:MGI:6096974]
ENSMUSG00000037151	Lrrc20	44.5	5.39	2.09	2.58	0.00995938	0.197537	1.749	0	0	0	52.1	0	10.42	20.84	-0.5	-0.5	-0.5	2	-0.5	0	26	10	61475801	61582791	3216	48.67	1	protein_coding	leucine rich repeat containing 20 [Source:MGI Symbol;Acc:MGI:2387182]
ENSMUSG00000094665	Gm24873	4.2	5.25	1.99	2.63	0.00845903	0.197844	1.48	0	0	0	0	24.1	4.82	9.64	-0.5	-0.5	-0.5	-0.5	2	0	12	13	17440790	17440896	107	45.79	1	snRNA	predicted gene, 24873 [Source:MGI Symbol;Acc:MGI:5454650]
ENSMUSG00000017132	Cyth1	416.4	3.92	1.52	2.58	0.00998724	0.197844	1.749	16.5	56	0.5	345	657.8	215.16	254.427	-0.780814	-0.625563	-0.8437	0.510323	1.73975	24.3	501.4	11	118132019	118248592	3905	48.64	-1	protein_coding	cytohesin 1 [Source:MGI Symbol;Acc:MGI:1334257]
ENSMUSG00000031026	Trim66	7.2	5.78	2.19	2.63	0.00848268	0.19813	1.48	0.8	0	0	0	110.8	22.32	44.2411	-0.486426	-0.504508	-0.504508	-0.504508	1.99995	0.3	55.4	7	109449006	109508134	10125	47.49	-1	protein_coding	tripartite motif-containing 66 [Source:MGI Symbol;Acc:MGI:2152406]
ENSMUSG00000037833	Sh2d4b	123.6	-5.24	2.03	-2.58	0.00977242	0.19813	1.704	0	340.7	0	0	0	68.14	136.28	-0.5	2	-0.5	-0.5	-0.5	113.6	0	14	40813789	40893266	4236	43.1	-1	protein_coding	SH2 domain containing 4B [Source:MGI Symbol;Acc:MGI:1925182]
ENSMUSG00000045842	Tgif2-ps2	15.1	5.71	2.15	2.65	0.00798926	0.198367	1.386	0	0	0	18.4	34.4	10.56	13.8878	-0.760381	-0.760381	-0.760381	0.564525	1.71662	0	26.4	17	40115358	40116326	969	58.93	1	transcribed_processed_pseudogene	TGFB-induced factor homeobox 2, pseudogene 2 [Source:MGI Symbol;Acc:MGI:3805950]
ENSMUSG00000034295	Fhod3	128.6	5.59	2.17	2.58	0.0100199	0.198367	1.738	0	0	0	0	152.1	30.42	60.84	-0.5	-0.5	-0.5	-0.5	2	0	76	18	24708623	25133501	7251	44.35	1	protein_coding	formin homology 2 domain containing 3 [Source:MGI Symbol;Acc:MGI:1925847]
ENSMUSG00000049858	Suox	273.6	5.39	2.15	2.51	0.0122287	0.198367	2.119	0	0	0	378.7	1.4	76.02	151.341	-0.502309	-0.502309	-0.502309	1.99999	-0.493059	0	190.1	10	128669894	128674073	2497	50.26	-1	protein_coding	sulfite oxidase [Source:MGI Symbol;Acc:MGI:2446117]
ENSMUSG00000040033	Stat2	603	3.59	1.34	2.68	0.00741967	0.198367	1.284	6.3	140	0.5	308.3	1125.7	316.16	420.025	-0.737719	-0.419404	-0.751527	-0.0187132	1.92736	48.9	717	10	128270559	128292849	5926	47.97	1	protein_coding	signal transducer and activator of transcription 2 [Source:MGI Symbol;Acc:MGI:103039]
ENSMUSG00000026639	Lamb3	12.5	-5.28	2.05	-2.57	0.010107	0.198367	1.749	316.3	0	187.2	3.7	1.4	101.72	129.128	1.66176	-0.787745	0.661978	-0.759091	-0.776903	167.8	2.5	1	193207699	193343878	6612	46.5	1	protein_coding	laminin, beta 3 [Source:MGI Symbol;Acc:MGI:99915]
ENSMUSG00000041020	Map7d2	119.6	-5.95	2.31	-2.57	0.0100435	0.198367	1.738	466.5	0	0	0	0	93.3	186.6	2	-0.5	-0.5	-0.5	-0.5	155.5	0	X	159414572	159498757	4121	40.56	1	protein_coding	MAP7 domain containing 2 [Source:MGI Symbol;Acc:MGI:1917474]
ENSMUSG00000108448	Gm21269	10.9	5.78	2.24	2.58	0.0098877	0.198782	1.704	0	0	0	0	65.4	13.08	26.16	-0.5	-0.5	-0.5	-0.5	2	0	32.7	7	73816546	73838898	12456	45.86	1	lncRNA	predicted gene, 21269 [Source:MGI Symbol;Acc:MGI:5434624]
ENSMUSG00000111969	Gm9129	4.4	5.68	2.21	2.57	0.0101493	0.198782	1.749	0	0	0	0	44.7	8.94	17.88	-0.5	-0.5	-0.5	-0.5	2	0	22.4	10	57386423	57391155	1689	45.74	1	processed_pseudogene	predicted gene 9129 [Source:MGI Symbol;Acc:MGI:3648388]
ENSMUSG00000085956	4930481B07Rik	25.8	-6.38	2.41	-2.65	0.00808407	0.19954	1.386	364.2	359.1	0	0	0	144.66	177.179	1.23909	1.2103	-0.816463	-0.816463	-0.816463	241.1	0	3	95015625	95020138	1490	46.99	1	lncRNA	RIKEN cDNA 4930481B07 gene [Source:MGI Symbol;Acc:MGI:1922187]
ENSMUSG00000093577	Gm20632	55.8	5.46	2.12	2.58	0.0099785	0.200187	1.704	0	0	0	76.6	0	15.32	30.64	-0.5	-0.5	-0.5	2	-0.5	0	38.3	3	96239393	96241819	2427	50.27	1	lncRNA	predicted gene 20632 [Source:MGI Symbol;Acc:MGI:5313079]
ENSMUSG00000108095	Gm44067	33.8	-5.18	2.01	-2.58	0.00999889	0.200386	1.704	9.4	33.6	27.2	0	0	14.04	13.9395	-0.332866	1.4032	0.944078	-1.00721	-1.00721	23.4	0	6	128843786	128846959	2971	43.45	-1	lncRNA	predicted gene, 44067 [Source:MGI Symbol;Acc:MGI:5690459]
ENSMUSG00000014813	Stc1	1239.8	5.36	1.91	2.81	0.00499794	0.2004	0.851	0	0	0	0	76.4	15.28	30.56	-0.5	-0.5	-0.5	-0.5	2	0	38.2	14	69029238	69041804	4197	44.19	1	protein_coding	stanniocalcin 1 [Source:MGI Symbol;Acc:MGI:109131]
ENSMUSG00000105728	Gm42819	14.1	5.84	2.27	2.57	0.0102278	0.200528	1.738	0	0	0	0	69.5	13.9	27.8	-0.5	-0.5	-0.5	-0.5	2	0	34.7	3	98030687	98035807	5121	44.54	1	TEC	predicted gene 42819 [Source:MGI Symbol;Acc:MGI:5662956]
ENSMUSG00000078877	Gm14295	149.7	4.31	1.74	2.48	0.0130922	0.201098	2.216	6.3	1.6	1.9	218.8	4.1	46.54	86.1467	-0.46711	-0.521668	-0.518186	1.99961	-0.492648	3.3	111.5	2	176798612	176811223	3527	41.6	1	protein_coding	predicted gene 14295 [Source:MGI Symbol;Acc:MGI:3709624]
ENSMUSG00000065503	Mir351	57.5	-4.41	1.78	-2.49	0.0129061	0.201302	2.18	6.3	1.6	72.1	0.6	0	16.12	28.0776	-0.349745	-0.517139	1.99376	-0.552755	-0.574124	26.7	0.3	X	53053255	53053353	99	50.51	-1	miRNA	microRNA 351 [Source:MGI Symbol;Acc:MGI:3619367]
ENSMUSG00000028850	Gpatch3	58.1	5.74	2.31	2.49	0.0129415	0.201645	2.18	0	0	0	103	299.3	80.46	116.465	-0.690852	-0.690852	-0.690852	0.193535	1.87902	0	201.1	4	133574745	133584243	2086	50.04	1	protein_coding	G patch domain containing 3 [Source:MGI Symbol;Acc:MGI:2442492]
ENSMUSG00000091119	Ccdc152	265	4.75	1.85	2.57	0.010158	0.202094	1.704	0	0	0	0	22	4.4	8.8	-0.5	-0.5	-0.5	-0.5	2	0	11	15	3280070	3303526	1358	38.45	-1	protein_coding	coiled-coil domain containing 152 [Source:MGI Symbol;Acc:MGI:3641617]
ENSMUSG00000069939	Gm12070	4.8	2.55	1	2.56	0.0104216	0.202094	1.749	3.9	2.4	7.6	15.9	44.7	14.9	15.6178	-0.704324	-0.800368	-0.467415	0.0640295	1.90808	4.7	30.3	11	26786633	26787634	1002	55.09	1	processed_pseudogene	predicted gene 12070 [Source:MGI Symbol;Acc:MGI:3650751]
ENSMUSG00000050064	Zfp697	119.2	-5.11	2.06	-2.48	0.0132365	0.202257	2.216	575.9	0.8	638.1	0	3.4	243.64	297.336	1.11746	-0.81672	1.32665	-0.819411	-0.807976	404.9	1.7	3	98382461	98753812	8276	42.14	1	protein_coding	zinc finger protein 697 [Source:MGI Symbol;Acc:MGI:2139736]
ENSMUSG00000026271	Gpr35	9.9	5.58	2.18	2.56	0.0104621	0.202341	1.749	0	3.2	0.5	0.6	303.5	61.56	120.975	-0.508865	-0.482413	-0.504732	-0.503905	1.99991	1.2	152	1	92950865	92986391	4839	47.01	1	protein_coding	G protein-coupled receptor 35 [Source:MGI Symbol;Acc:MGI:1929509]
ENSMUSG00000028943	Espn	60.8	5.21	2.18	2.39	0.0170474	0.202539	2.841	0	0	0	57.6	2.8	12.08	22.7858	-0.530154	-0.530154	-0.530154	1.99773	-0.407271	0	30.2	4	152120331	152152371	8272	54.53	-1	protein_coding	espin [Source:MGI Symbol;Acc:MGI:1861630]
ENSMUSG00000108348	Gm42372	11.3	-5.58	2.18	-2.56	0.010494	0.202539	1.749	0	282.4	0	0	1.4	56.76	112.821	-0.503096	1.99998	-0.503096	-0.503096	-0.490687	94.1	0.7	7	16983086	16988152	5067	47.72	1	protein_coding	predicted gene, 42372 [Source:MGI Symbol;Acc:MGI:5625257]
ENSMUSG00000045875	Adra1a	7.6	6.15	2.4	2.56	0.0105339	0.203098	1.749	0	0	0	0	105.3	21.06	42.12	-0.5	-0.5	-0.5	-0.5	2	0	52.6	14	66635251	66771168	8728	44.2	1	protein_coding	adrenergic receptor, alpha 1a [Source:MGI Symbol;Acc:MGI:104773]
ENSMUSG00000027314	Dll4	439.3	4.98	1.95	2.56	0.0106106	0.204366	1.749	5.5	0	0	180.2	89.5	55.04	71.2257	-0.695535	-0.772754	-0.772754	1.75723	0.483814	1.8	134.8	2	119325784	119335962	3852	52.87	1	protein_coding	delta like canonical Notch ligand 4 [Source:MGI Symbol;Acc:MGI:1859388]
ENSMUSG00000049709	Nlrp10	4.4	6.11	2.34	2.61	0.00899564	0.204426	1.48	0	0	0	209	9.6	43.72	82.7236	-0.528507	-0.528507	-0.528507	1.99798	-0.412458	0	109.3	7	108921852	108930178	4504	45.07	-1	protein_coding	NLR family, pyrin domain containing 10 [Source:MGI Symbol;Acc:MGI:2444084]
ENSMUSG00000062175	Tgif2	41.3	5.44	2.21	2.46	0.0138249	0.204426	2.273	0	0	0	25.1	56.4	16.3	22.2824	-0.73152	-0.73152	-0.73152	0.394931	1.79963	0	40.8	2	156840007	156855570	3832	51.97	1	protein_coding	TGFB-induced factor homeobox 2 [Source:MGI Symbol;Acc:MGI:1915299]
ENSMUSG00000041498	Kif14	32.9	5.78	2.34	2.48	0.0132706	0.204431	2.18	0	0	0	0	280.1	56.02	112.04	-0.5	-0.5	-0.5	-0.5	2	0	140	1	136466343	136531511	10358	44.56	1	protein_coding	kinesin family member 14 [Source:MGI Symbol;Acc:MGI:1098226]
ENSMUSG00000021185	Dglucy	164.3	5.6	2.19	2.55	0.0106724	0.20471	1.749	0	0	0	8.6	586.9	119.1	233.924	-0.50914	-0.50914	-0.50914	-0.472376	1.9998	0	297.8	12	100779057	100896981	4599	45.9	1	protein_coding	D-glutamate cyclase [Source:MGI Symbol;Acc:MGI:2444813]
ENSMUSG00000040838	Gm11639	115.9	5.12	2.06	2.48	0.0130258	0.205532	2.119	0	0.8	2.9	0	261.5	53.04	104.235	-0.508848	-0.501173	-0.481027	-0.508848	1.9999	1.2	130.7	11	104685707	105117394	17907	39.57	1	protein_coding	predicted gene 11639 [Source:MGI Symbol;Acc:MGI:3651790]
ENSMUSG00000019966	Kitl	20096.3	-4.14	1.37	-3.01	0.00257155	0.205532	0.419	56.6	0.8	0.5	0	0	11.58	22.5121	1.99982	-0.478854	-0.49218	-0.514391	-0.514391	19.3	0	10	100015630	100100416	5911	41.17	1	protein_coding	kit ligand [Source:MGI Symbol;Acc:MGI:96974]
ENSMUSG00000023266	Frs3	35.6	-5.3	2.14	-2.47	0.0133849	0.205532	2.18	171.5	0	0	0	0	34.3	68.6	2	-0.5	-0.5	-0.5	-0.5	57.2	0	17	47689030	47704286	3128	54.07	1	protein_coding	fibroblast growth factor receptor substrate 3 [Source:MGI Symbol;Acc:MGI:2135965]
ENSMUSG00000022056	Adam7	39.9	5.9	2.31	2.56	0.010487	0.205647	1.704	0	0	0.5	0	154.8	31.06	61.8703	-0.502018	-0.502018	-0.493936	-0.502018	1.99999	0.2	77.4	14	68497336	68533741	4330	38.64	-1	protein_coding	a disintegrin and metallopeptidase domain 7 [Source:MGI Symbol;Acc:MGI:107247]
ENSMUSG00000002908	Kcnn1	70.2	5.89	2.31	2.55	0.0107408	0.205887	1.738	0	0	0	18.4	247.7	53.22	97.5008	-0.545842	-0.545842	-0.545842	-0.357125	1.99465	0	133.1	8	70842049	70863258	4587	54.3	-1	protein_coding	potassium intermediate/small conductance calcium-activated channel, subfamily N, member 1 [Source:MGI Symbol;Acc:MGI:1933993]
ENSMUSG00000039193	Nlrc4	67.9	5.77	2.26	2.55	0.0108018	0.205887	1.749	0	0.8	0	67.4	159	45.44	62.4507	-0.727614	-0.714804	-0.727614	0.351638	1.8184	0.3	113.2	17	74425438	74459142	4807	45.64	-1	protein_coding	NLR family, CARD domain containing 4 [Source:MGI Symbol;Acc:MGI:3036243]
ENSMUSG00000117359	Gm7466	8.1	2.23	0.87	2.55	0.0107425	0.205887	1.738	7.9	13.6	7.6	15.9	80.5	25.1	27.886	-0.616797	-0.412394	-0.627555	-0.329915	1.98666	9.7	48.2	18	6760516	6760959	444	51.13	-1	processed_pseudogene	predicted gene 7466 [Source:MGI Symbol;Acc:MGI:3648356]
ENSMUSG00000049184	Purg	278.5	5.15	2.02	2.55	0.0108352	0.207452	1.738	0	0	0	0	72.9	14.58	29.16	-0.5	-0.5	-0.5	-0.5	2	0	36.5	8	33386325	33417467	1975	38.34	1	protein_coding	purine-rich element binding protein G [Source:MGI Symbol;Acc:MGI:1922279]
ENSMUSG00000074220	Zfp382	57.3	6.08	2.39	2.55	0.010879	0.207483	1.738	0	0	0	103.6	859.4	192.6	335.806	-0.573546	-0.573546	-0.573546	-0.265034	1.98567	0	481.5	7	30121942	30134950	2298	45.45	1	protein_coding	zinc finger protein 382 [Source:MGI Symbol;Acc:MGI:3588204]
ENSMUSG00000070345	Hsf5	55.6	5.74	2.33	2.47	0.0136491	0.207483	2.18	0	0	0	0	63.3	12.66	25.32	-0.5	-0.5	-0.5	-0.5	2	0	31.7	11	87617164	87659542	4158	41.08	1	protein_coding	heat shock transcription factor family member 5 [Source:MGI Symbol;Acc:MGI:2685585]
ENSMUSG00000033467	Crlf2	193.6	3.82	1.5	2.54	0.0109319	0.207483	1.749	59.8	0.8	3.3	164.9	644.1	174.58	242.179	-0.473947	-0.717568	-0.707245	-0.0399704	1.93873	21.3	404.5	5	109554709	109558993	1495	59.11	-1	protein_coding	cytokine receptor-like factor 2 [Source:MGI Symbol;Acc:MGI:1889506]
ENSMUSG00000034201	Gas2l1	333.1	-4.55	1.78	-2.55	0.0106582	0.207483	1.704	0	125.6	0.5	0	0	25.22	50.1904	-0.502487	1.99999	-0.492525	-0.502487	-0.502487	42	0	11	5054132	5065327	6100	58.65	-1	protein_coding	growth arrest-specific 2 like 1 [Source:MGI Symbol;Acc:MGI:1926176]
ENSMUSG00000031841	Cdh13	1347.6	5.55	1.87	2.97	0.00297801	0.208411	0.473	0	0	0	0	53	10.6	21.2	-0.5	-0.5	-0.5	-0.5	2	0	26.5	8	118283733	119324921	11233	45.87	1	protein_coding	cadherin 13 [Source:MGI Symbol;Acc:MGI:99551]
ENSMUSG00000026928	Card9	17.8	-5.96	2.34	-2.55	0.01074	0.208471	1.704	11	157.6	107.5	0	0	55.22	65.2208	-0.678004	1.56974	0.801585	-0.846662	-0.846662	92	0	2	26352176	26360918	2293	54.92	-1	protein_coding	caspase recruitment domain family, member 9 [Source:MGI Symbol;Acc:MGI:2685628]
ENSMUSG00000030325	Klrb1c	19.2	6.18	2.43	2.54	0.0111189	0.209704	1.749	0	0	0.5	65.6	386	90.42	149.947	-0.603012	-0.603012	-0.599678	-0.165525	1.97123	0.2	225.8	6	128778485	128789215	2961	44.07	-1	protein_coding	killer cell lectin-like receptor subfamily B member 1C [Source:MGI Symbol;Acc:MGI:107538]
ENSMUSG00000034987	Hrh2	6.4	5.76	2.27	2.54	0.0111352	0.209704	1.749	0	0	0	50.3	2.8	10.62	19.8696	-0.534484	-0.534484	-0.534484	1.99702	-0.393566	0	26.5	13	54192129	54236180	5935	48.28	1	protein_coding	histamine receptor H2 [Source:MGI Symbol;Acc:MGI:108482]
ENSMUSG00000099470	Gm29340	30.9	5.65	2.17	2.6	0.00941212	0.209704	1.48	0	0	0	0	86	17.2	34.4	-0.5	-0.5	-0.5	-0.5	2	0	43	2	116972575	116976428	3854	48.96	-1	lncRNA	predicted gene 29340 [Source:MGI Symbol;Acc:MGI:5580046]
ENSMUSG00000106822	Gm43533	26.4	-5.83	2.29	-2.55	0.0108459	0.209704	1.704	0	0.8	372.1	0	0	74.58	148.76	-0.501343	-0.495966	2	-0.501343	-0.501343	124.3	0	6	17717578	17720513	2936	43.36	1	TEC	predicted gene 43533 [Source:MGI Symbol;Acc:MGI:5663670]
ENSMUSG00000028445	Enho	261.4	5.66	2.22	2.55	0.0108653	0.20984	1.704	0	0	0	85.8	194	55.96	76.6029	-0.730521	-0.730521	-0.730521	0.389541	1.80202	0	139.9	4	41638144	41640324	1269	61.53	-1	protein_coding	energy homeostasis associated [Source:MGI Symbol;Acc:MGI:1916888]
ENSMUSG00000084880	Tomm6os	12.9	6.05	2.31	2.62	0.0088638	0.210184	1.386	0	0	0	42.9	89.5	26.48	35.6222	-0.743357	-0.743357	-0.743357	0.460948	1.76912	0	66.2	17	47687610	47691083	2944	57.57	1	lncRNA	translocase of outer mitochondrial membrane 6, opposite strand [Source:MGI Symbol;Acc:MGI:3705171]
ENSMUSG00000000317	Bcl6b	395.4	5.44	2.17	2.51	0.0120551	0.210561	1.88	0	0	0	68.6	0	13.72	27.44	-0.5	-0.5	-0.5	2	-0.5	0	34.3	11	70224128	70229798	3719	51.38	-1	protein_coding	B cell CLL/lymphoma 6, member B [Source:MGI Symbol;Acc:MGI:1278332]
ENSMUSG00000073077	Cfap47	72.8	4.94	2.09	2.36	0.0182881	0.211057	2.841	1.6	0.8	0	116.4	51.6	34.08	45.6234	-0.711915	-0.72945	-0.746985	1.80434	0.384013	0.8	84	X	79266559	79517285	9967	35.04	-1	protein_coding	cilia and flagella associated protein 47 [Source:MGI Symbol;Acc:MGI:3781475]
ENSMUSG00000059195	Gm12715	3664.6	2.74	0.91	3	0.00269842	0.211057	0.419	643.5	569.5	341.5	3214.3	4164.4	1786.64	1585.47	-0.72101	-0.767684	-0.91149	0.900465	1.49972	518.2	3689.4	4	103563402	103564529	1128	55.5	1	processed_pseudogene	predicted gene 12715 [Source:MGI Symbol;Acc:MGI:3650759]
ENSMUSG00000113625	Gm3379	302.7	1.31	0.51	2.54	0.0109865	0.211116	1.704	151	179.2	418.9	294.8	959.2	400.62	294.917	-0.846407	-0.750787	0.0619835	-0.358813	1.89402	249.7	627	12	109894452	109895093	642	50.78	-1	processed_pseudogene	predicted gene 3379 [Source:MGI Symbol;Acc:MGI:3781557]
ENSMUSG00000049728	Zfp668	69.5	4.72	2.01	2.35	0.0185484	0.213691	2.834	4.7	0	0	151.4	81.2	47.46	60.457	-0.70728	-0.785021	-0.785021	1.71924	0.558083	1.6	116.3	7	127863047	127876828	6778	49.06	-1	protein_coding	zinc finger protein 668 [Source:MGI Symbol;Acc:MGI:2442943]
ENSMUSG00000115785	Gm6740	7.7	4.45	1.76	2.53	0.0113775	0.213691	1.738	1.6	0	0	10.4	28.9	8.18	11.0577	-0.595058	-0.739753	-0.739753	0.200764	1.8738	0.5	19.7	14	52860985	52862752	1768	47.06	-1	TEC	predicted gene 6740 [Source:MGI Symbol;Acc:MGI:3643503]
ENSMUSG00000038187	Btbd10	760.9	4.38	1.68	2.6	0.00924613	0.213691	1.413	56.6	6.4	9.1	1051.6	571.1	338.96	414.94	-0.680484	-0.801465	-0.794958	1.71745	0.559454	24	811.4	7	113315626	113369392	5801	36.35	-1	protein_coding	BTB (POZ) domain containing 10 [Source:MGI Symbol;Acc:MGI:1916065]
ENSMUSG00000039577	Nphp4	32.3	5.75	2.27	2.53	0.0114302	0.214386	1.738	0	0	0	90.7	0	18.14	36.28	-0.5	-0.5	-0.5	2	-0.5	0	45.4	4	152476706	152563183	6044	54.35	1	protein_coding	nephronophthisis 4 (juvenile) homolog (human) [Source:MGI Symbol;Acc:MGI:2384210]
ENSMUSG00000028542	Slc6a9	46.6	5.56	2.19	2.54	0.0112181	0.214386	1.704	0	0	0	84	15.1	19.82	32.6185	-0.60763	-0.60763	-0.60763	1.96759	-0.144703	0	49.5	4	117834506	117875198	5141	53.59	1	protein_coding	solute carrier family 6 (neurotransmitter transporter, glycine), member 9 [Source:MGI Symbol;Acc:MGI:95760]
ENSMUSG00000045934	Mtmr11	200.2	-5.24	2.07	-2.53	0.0115218	0.214386	1.749	18.9	20.8	703.1	0	0	148.56	277.413	-0.46739	-0.460541	1.99897	-0.53552	-0.53552	247.6	0	3	96162004	96171718	3780	47.07	1	protein_coding	myotubularin related protein 11 [Source:MGI Symbol;Acc:MGI:2652817]
ENSMUSG00000046607	Hrk	14.4	6.2	2.38	2.61	0.00915624	0.214737	1.386	0	0	0	0	118.4	23.68	47.36	-0.5	-0.5	-0.5	-0.5	2	0	59.2	5	118164648	118189478	5677	51.09	1	protein_coding	harakiri, BCL2 interacting protein (contains only BH3 domain) [Source:MGI Symbol;Acc:MGI:1201608]
ENSMUSG00000013338	Fer1l4	4.4	5.79	2.22	2.6	0.00919126	0.214916	1.386	0	0	0.5	0	86.7	17.44	34.6305	-0.503602	-0.503602	-0.489164	-0.503602	1.99997	0.2	43.4	2	156019139	156052947	6896	50.46	-1	protein_coding	fer-1-like 4 (C. elegans) [Source:MGI Symbol;Acc:MGI:1921812]
ENSMUSG00000032503	Arpp21	14	5.52	2.14	2.58	0.00979414	0.214916	1.48	0	0	0.5	0	63.3	12.76	25.2707	-0.504932	-0.504932	-0.485146	-0.504932	1.99994	0.2	31.7	9	112065091	112235938	17428	42.65	-1	protein_coding	cyclic AMP-regulated phosphoprotein, 21 [Source:MGI Symbol;Acc:MGI:107562]
ENSMUSG00000040661	Rad54l2	80.9	4.61	1.83	2.52	0.011588	0.214916	1.749	4.7	0	4.3	178.9	110.1	59.6	72.6732	-0.755436	-0.820109	-0.76094	1.64159	0.694891	3	144.5	9	106688082	106789194	11828	43.24	-1	protein_coding	RAD54 like 2 (S. cerevisiae) [Source:MGI Symbol;Acc:MGI:1933196]
ENSMUSG00000096917	2500002B13Rik	123.5	5.28	2.09	2.53	0.0113236	0.215216	1.704	0.8	0	0	99.9	0.7	20.28	39.8114	-0.489307	-0.509402	-0.509402	1.99993	-0.491819	0.3	50.3	8	57488054	57508877	2712	44.16	1	lncRNA	RIKEN cDNA 2500002B13 gene [Source:MGI Symbol;Acc:MGI:1925603]
ENSMUSG00000021376	Tpmt	277.4	-5.01	1.98	-2.53	0.011335	0.21522	1.704	338.3	486.3	0	0.6	0	165.04	207.241	0.836032	1.55018	-0.796368	-0.793473	-0.796368	274.9	0.3	13	47022482	47044737	3682	45.25	-1	protein_coding	thiopurine methyltransferase [Source:MGI Symbol;Acc:MGI:98812]
ENSMUSG00000105341	Gm43817	29.1	5.68	2.25	2.52	0.0116123	0.21594	1.738	0	0	1.4	262.3	0.7	52.88	104.711	-0.505008	-0.505008	-0.491638	1.99998	-0.498323	0.5	131.5	5	105879583	105881844	2262	40.58	1	TEC	predicted gene 43817 [Source:MGI Symbol;Acc:MGI:5663954]
ENSMUSG00000092049	Vmn2r4	50.5	5.52	2.26	2.44	0.0146164	0.216254	2.18	0	0	0	0	50.9	10.18	20.36	-0.5	-0.5	-0.5	-0.5	2	0	25.5	3	64383044	64415368	9549	37.57	-1	protein_coding	vomeronasal 2, receptor 4 [Source:MGI Symbol;Acc:MGI:3648229]
ENSMUSG00000054423	Cadps	32.6	5.45	2.16	2.53	0.0114231	0.216254	1.704	0	0	1.4	0	151.4	30.56	60.4224	-0.505772	-0.505772	-0.482602	-0.505772	1.99992	0.5	75.7	14	12372563	12823079	15054	41.93	-1	protein_coding	Ca2+-dependent secretion activator [Source:MGI Symbol;Acc:MGI:1350922]
ENSMUSG00000097383	1500026H17Rik	20.8	5.73	2.28	2.52	0.0117487	0.216447	1.749	0	0	0	14.1	103.2	23.46	40.2422	-0.582969	-0.582969	-0.582969	-0.232591	1.9815	0	58.7	10	89686371	89700866	3027	42.78	1	lncRNA	RIKEN cDNA 1500026H17 gene [Source:MGI Symbol;Acc:MGI:1916252]
ENSMUSG00000055610	Olfr307	20.6	6.23	2.4	2.6	0.00932493	0.216535	1.386	0	0	0.5	0	222.3	44.56	88.8702	-0.501405	-0.501405	-0.495779	-0.501405	2	0.2	111.1	7	86332176	86337586	4519	35.24	-1	protein_coding	olfactory receptor 307 [Source:MGI Symbol;Acc:MGI:3030141]
ENSMUSG00000041779	Tram2	484.5	-4.34	1.7	-2.55	0.0107806	0.216588	1.601	68.4	552.7	0	1.8	5.5	125.68	215.04	-0.266368	1.98577	-0.584448	-0.576078	-0.558872	207	3.7	1	20996299	21079229	6661	46.88	-1	protein_coding	translocating chain-associating membrane protein 2 [Source:MGI Symbol;Acc:MGI:1924817]
ENSMUSG00000048647	Exd1	34.3	5.25	2.17	2.42	0.015372	0.217225	2.273	0	0	0	0.6	43.4	8.8	17.3016	-0.508625	-0.508625	-0.508625	-0.473946	1.99982	0	22	2	119516505	119547627	6042	44.37	-1	protein_coding	exonuclease 3'-5' domain containing 1 [Source:MGI Symbol;Acc:MGI:3045306]
ENSMUSG00000050505	Pcdh20	29.8	6.16	2.39	2.57	0.0100314	0.217329	1.48	0	0	0	0	103.2	20.64	41.28	-0.5	-0.5	-0.5	-0.5	2	0	51.6	14	88464743	88471396	5492	42.85	-1	protein_coding	protocadherin 20 [Source:MGI Symbol;Acc:MGI:2443376]
ENSMUSG00000032598	Nckipsd	256.8	4.86	1.97	2.47	0.0136633	0.217329	2.016	0.8	0	0.5	118.9	0.7	24.18	47.3608	-0.493657	-0.510549	-0.499992	1.99997	-0.495769	0.4	59.8	9	108808368	108818844	4656	54.25	1	protein_coding	NCK interacting protein with SH3 domain [Source:MGI Symbol;Acc:MGI:1931834]
ENSMUSG00000100744	Gm17764	72.5	-1.85	0.79	-2.34	0.0192768	0.217329	2.841	173.1	303.1	117	66.8	39.2	139.84	93.5361	0.355585	1.74542	-0.244184	-0.780875	-1.07595	197.7	53	1	82822471	82822861	391	45.78	-1	processed_pseudogene	predicted gene, 17764 [Source:MGI Symbol;Acc:MGI:5009928]
ENSMUSG00000104469	Gm37663	31.7	5.63	2.24	2.52	0.0118199	0.21744	1.738	0	0	0	58.8	2.1	12.18	23.3242	-0.522205	-0.522205	-0.522205	1.99878	-0.432169	0	30.4	9	71988973	71991271	2299	36.06	-1	TEC	predicted gene, 37663 [Source:MGI Symbol;Acc:MGI:5610891]
ENSMUSG00000036273	Lrrk2	553.3	4.52	1.72	2.62	0.00873269	0.21744	1.284	0	0	1.4	0	54.4	11.16	21.6268	-0.516026	-0.516026	-0.451292	-0.516026	1.99937	0.5	27.2	15	91673175	91816120	11834	40.48	1	protein_coding	leucine-rich repeat kinase 2 [Source:MGI Symbol;Acc:MGI:1913975]
ENSMUSG00000020674	Pxdn	2420.3	-4.52	1.52	-2.97	0.00294552	0.217467	0.432	129	0.8	1	0.6	0	26.28	51.3611	1.99996	-0.496095	-0.492201	-0.499989	-0.511671	43.6	0.3	12	29937608	30017658	9648	47.01	1	protein_coding	peroxidasin [Source:MGI Symbol;Acc:MGI:1916925]
ENSMUSG00000086515	Erich2os	10.4	-5.02	2	-2.52	0.0118397	0.217467	1.738	159.7	360.7	0.5	0	0	104.18	142.367	0.389979	1.80183	-0.72826	-0.731772	-0.731772	173.6	0	2	70503433	70509199	608	43.16	-1	lncRNA	glutamate rich 2, opposite strand [Source:MGI Symbol;Acc:MGI:3826593]
ENSMUSG00000115026	Gm49041	5	5.73	2.28	2.51	0.0121043	0.220601	1.749	0	0	0	0	67.4	13.48	26.96	-0.5	-0.5	-0.5	-0.5	2	0	33.7	6	39207068	39207611	544	57.9	1	lncRNA	predicted gene, 49041 [Source:MGI Symbol;Acc:MGI:6118414]
ENSMUSG00000031137	Fgf13	344.4	5.03	2.01	2.5	0.0125124	0.221017	1.803	0	0	0	35.5	0	7.1	14.2	-0.5	-0.5	-0.5	2	-0.5	0	17.8	X	59062145	59568071	4019	37.94	-1	protein_coding	fibroblast growth factor 13 [Source:MGI Symbol;Acc:MGI:109178]
ENSMUSG00000112895	Gm47567	9.2	6.36	2.46	2.59	0.00965077	0.221046	1.386	0	0	0	30	201.6	46.32	78.5046	-0.590029	-0.590029	-0.590029	-0.207886	1.97797	0	115.8	12	98277517	98281040	3524	38.08	1	TEC	predicted gene, 47567 [Source:MGI Symbol;Acc:MGI:6096594]
ENSMUSG00000033768	Nrxn2	12.4	5.15	2.05	2.52	0.0118599	0.221046	1.704	0	0	1.9	0	119.7	24.32	47.6957	-0.509899	-0.509899	-0.470064	-0.509899	1.99976	0.6	59.9	19	6418731	6544169	13812	53.68	1	protein_coding	neurexin II [Source:MGI Symbol;Acc:MGI:1096362]
ENSMUSG00000054434	Tmem120b	297.9	5.02	2	2.51	0.0121758	0.221046	1.749	0	0	0.5	98.7	3.4	20.52	39.1105	-0.524668	-0.524668	-0.511883	1.99895	-0.437734	0.2	51.1	5	123068415	123117749	2852	48.61	1	protein_coding	transmembrane protein 120B [Source:MGI Symbol;Acc:MGI:3603158]
ENSMUSG00000070417	Olfr2	4.9	6.1	2.44	2.51	0.0122249	0.221716	1.749	0	0	0	0	86.7	17.34	34.68	-0.5	-0.5	-0.5	-0.5	2	0	43.4	7	106995399	107006072	6734	37.31	-1	protein_coding	olfactory receptor 2 [Source:MGI Symbol;Acc:MGI:97432]
ENSMUSG00000097081	Gm10425	26.8	5.12	2.04	2.51	0.0119242	0.221727	1.704	0	0	0	0	25.5	5.1	10.2	-0.5	-0.5	-0.5	-0.5	2	0	12.7	12	111426874	111430946	3364	55.73	-1	lncRNA	predicted gene 10425 [Source:MGI Symbol;Acc:MGI:3642471]
ENSMUSG00000094886	Gm10784	88	-1.59	0.63	-2.51	0.0121717	0.221727	1.738	55.9	94.4	101.7	26.4	28.2	61.32	31.8451	-0.170199	1.03878	1.26801	-1.09656	-1.04003	84	27.3	13	49945096	49945333	238	47.06	-1	processed_pseudogene	predicted pseudogene 10784 [Source:MGI Symbol;Acc:MGI:3642059]
ENSMUSG00000031618	Nr3c2	174.3	5.31	2.12	2.5	0.0122957	0.223152	1.738	0	0	0	157.5	0	31.5	63	-0.5	-0.5	-0.5	2	-0.5	0	78.7	8	76899442	77245012	6474	41.62	1	protein_coding	nuclear receptor subfamily 3, group C, member 2 [Source:MGI Symbol;Acc:MGI:99459]
ENSMUSG00000102593	Gm38384	35	5.23	2.09	2.5	0.0123759	0.223152	1.749	0	0	0.5	62.5	1.4	12.88	24.8153	-0.519035	-0.519035	-0.498886	1.99958	-0.462618	0.2	31.9	8	105633750	105634871	1122	42.51	1	TEC	predicted gene, 38384 [Source:MGI Symbol;Acc:MGI:5611612]
ENSMUSG00000028541	B4galt2	173.5	4.82	1.93	2.5	0.0122757	0.223152	1.738	0	0	0	0	26.8	5.36	10.72	-0.5	-0.5	-0.5	-0.5	2	0	13.4	4	117869260	117883487	5031	54.13	-1	protein_coding	UDP-Gal:betaGlcNAc beta 1,4- galactosyltransferase, polypeptide 2 [Source:MGI Symbol;Acc:MGI:1858493]
ENSMUSG00000044086	Lmod3	9.4	-6.1	2.44	-2.5	0.0122865	0.223152	1.738	168.4	0	0	0	0	33.68	67.36	2	-0.5	-0.5	-0.5	-0.5	56.1	0	6	97238534	97252759	2215	43.09	-1	protein_coding	leiomodin 3 (fetal) [Source:MGI Symbol;Acc:MGI:2444169]
ENSMUSG00000033147	Slc22a15	163.8	4.77	1.9	2.51	0.0121043	0.22383	1.704	0	0.8	5.7	240.2	57.1	60.76	92.2287	-0.658797	-0.650123	-0.596994	1.9456	-0.0396839	2.2	148.7	3	101855776	101924453	14239	45.05	-1	protein_coding	solute carrier family 22 (organic anion/cation transporter), member 15 [Source:MGI Symbol;Acc:MGI:3607704]
ENSMUSG00000040614	Nlrp9c	6.1	5.96	2.31	2.58	0.0098977	0.224084	1.386	0	0	0	0	37.8	7.56	15.12	-0.5	-0.5	-0.5	-0.5	2	0	18.9	7	26322473	26403700	5935	40.3	-1	protein_coding	NLR family, pyrin domain containing 9C [Source:MGI Symbol;Acc:MGI:3028627]
ENSMUSG00000058270	Olfr25	19.2	5.9	2.36	2.5	0.0124774	0.224084	1.749	0	0	0.5	0	126.6	25.42	50.5904	-0.502467	-0.502467	-0.492584	-0.502467	1.99999	0.2	63.3	9	38329060	38335889	6830	33.66	1	protein_coding	olfactory receptor 25 [Source:MGI Symbol;Acc:MGI:109310]
ENSMUSG00000035566	Pcdh17	735.6	4.45	1.71	2.61	0.00914571	0.224084	1.284	0	0	1	0	36.5	7.5	14.5052	-0.517057	-0.517057	-0.448116	-0.517057	1.99929	0.3	18.2	14	84443563	84539002	12991	35.4	1	protein_coding	protocadherin 17 [Source:MGI Symbol;Acc:MGI:2684924]
ENSMUSG00000101501	Rps27a-ps1	8.7	4.39	1.72	2.56	0.0105476	0.224084	1.48	1.6	0	1.9	2.5	77.8	16.76	30.5312	-0.496541	-0.548947	-0.486715	-0.467063	1.99927	1.2	40.1	1	52522239	52522701	463	44.49	1	processed_pseudogene	ribosomal protein S27A, pseudogene 1 [Source:MGI Symbol;Acc:MGI:3781839]
ENSMUSG00000086188	Gm15169	3.7	6.28	2.46	2.56	0.0105948	0.224172	1.48	0	0	0	144.6	0	28.92	57.84	-0.5	-0.5	-0.5	2	-0.5	0	72.3	X	157757427	157798019	4552	41.08	-1	lncRNA	predicted gene 15169 [Source:MGI Symbol;Acc:MGI:3705215]
ENSMUSG00000103151	Gm38292	16	5.9	2.31	2.56	0.010599	0.224172	1.48	0	0	0	1.8	85.3	17.42	33.9472	-0.51315	-0.51315	-0.51315	-0.460127	1.99958	0	43.6	9	32477333	32480377	3045	45.71	-1	TEC	predicted gene, 38292 [Source:MGI Symbol;Acc:MGI:5611520]
ENSMUSG00000070972	Dnajc25	279.2	4.33	1.73	2.5	0.0125319	0.224172	1.749	3.9	0	0	96.8	0.7	20.28	38.2872	-0.427819	-0.529681	-0.529681	1.99858	-0.511398	1.3	48.8	4	58995062	59025573	4542	43.62	1	protein_coding	DnaJ heat shock protein family (Hsp40) member C25 [Source:MGI Symbol;Acc:MGI:1919679]
ENSMUSG00000059908	Mug1	6.5	-5.99	2.38	-2.52	0.011758	0.224172	1.64	0	0	135.6	0	0	27.12	54.24	-0.5	-0.5	2	-0.5	-0.5	45.2	0	6	121838541	121889057	5770	39.56	1	protein_coding	murinoglobulin 1 [Source:MGI Symbol;Acc:MGI:99837]
ENSMUSG00000096794	Olfr905	10.9	6.27	2.46	2.55	0.0106576	0.224695	1.48	0	0	0	0	227.8	45.56	91.12	-0.5	-0.5	-0.5	-0.5	2	0	113.9	9	38471107	38477013	4429	35.74	1	protein_coding	olfactory receptor 905 [Source:MGI Symbol;Acc:MGI:3030739]
ENSMUSG00000039568	Ubald1	536.9	4	1.54	2.6	0.00924498	0.224695	1.284	0	0.8	89.8	381.8	959.9	286.46	364.677	-0.785517	-0.783323	-0.539271	0.261437	1.84667	30.2	670.8	16	4874778	4880315	5538	56.81	-1	protein_coding	UBA-like domain containing 1 [Source:MGI Symbol;Acc:MGI:1916255]
ENSMUSG00000044952	Kctd21	111.2	5.64	2.26	2.5	0.0125602	0.224866	1.738	0	0	0	146.5	468.6	123.02	181.867	-0.676427	-0.676427	-0.676427	0.129105	1.90018	0	307.5	7	97332327	97350213	2966	47.68	1	protein_coding	potassium channel tetramerisation domain containing 21 [Source:MGI Symbol;Acc:MGI:3643121]
ENSMUSG00000055775	Myh8	5.6	5.34	2.09	2.55	0.0107	0.224866	1.48	0	0	0.5	0	48.9	9.88	19.511	-0.506382	-0.506382	-0.480755	-0.506382	1.9999	0.2	24.4	11	67277124	67308634	11772	43.37	1	protein_coding	myosin, heavy polypeptide 8, skeletal muscle, perinatal [Source:MGI Symbol;Acc:MGI:1339712]
ENSMUSG00000031661	Nkd1	173.7	5.15	2.06	2.5	0.0125755	0.224866	1.738	0	0	0	58.8	0	11.76	23.52	-0.5	-0.5	-0.5	2	-0.5	0	29.4	8	88521354	88594884	4558	51.89	1	protein_coding	naked cuticle 1 [Source:MGI Symbol;Acc:MGI:2135954]
ENSMUSG00000025584	Pde8a	670.4	-4.19	1.66	-2.52	0.0115899	0.224866	1.601	0.8	1089.4	0	17.8	0	221.6	433.953	-0.508811	1.99975	-0.510654	-0.469636	-0.510654	363.4	8.9	7	81213596	81334533	4045	44.58	1	protein_coding	phosphodiesterase 8A [Source:MGI Symbol;Acc:MGI:1277116]
ENSMUSG00000025856	Pdgfa	990	-4.59	1.57	-2.93	0.00342443	0.224866	0.473	58.2	4	0	0	0	12.44	22.9324	1.99543	-0.368038	-0.542464	-0.542464	-0.542464	20.7	0	5	138976014	138997370	3119	54.91	-1	protein_coding	platelet derived growth factor, alpha [Source:MGI Symbol;Acc:MGI:97527]
ENSMUSG00000024768	Lipf	4.9	5.98	2.4	2.49	0.0126825	0.224981	1.749	0	0	0	0	185.8	37.16	74.32	-0.5	-0.5	-0.5	-0.5	2	0	92.9	19	33961187	33976810	1411	37.62	1	protein_coding	lipase, gastric [Source:MGI Symbol;Acc:MGI:1914967]
ENSMUSG00000027500	Stmn2	409.2	5.58	2.25	2.48	0.0131349	0.225622	1.803	0	0	0	0	59.2	11.84	23.68	-0.5	-0.5	-0.5	-0.5	2	0	29.6	3	8509360	8561606	5602	40.89	1	protein_coding	stathmin-like 2 [Source:MGI Symbol;Acc:MGI:98241]
ENSMUSG00000102523	Gm37783	151.2	5.44	2.18	2.49	0.0127418	0.225622	1.749	0	0	0	0	249.8	49.96	99.92	-0.5	-0.5	-0.5	-0.5	2	0	124.9	1	194650319	194652174	1856	44.99	1	TEC	predicted gene, 37783 [Source:MGI Symbol;Acc:MGI:5611011]
ENSMUSG00000032394	Igdcc3	16.2	5.94	2.38	2.5	0.0124487	0.225835	1.704	0	0	0	0	63.3	12.66	25.32	-0.5	-0.5	-0.5	-0.5	2	0	31.7	9	65141189	65185872	3604	50.37	1	protein_coding	immunoglobulin superfamily, DCC subclass, member 3 [Source:MGI Symbol;Acc:MGI:1202390]
ENSMUSG00000113492	Gm47792	4.2	4.96	1.99	2.49	0.0127785	0.225835	1.749	0	0	0	0	214.7	42.94	85.88	-0.5	-0.5	-0.5	-0.5	2	0	107.3	13	44509558	44511037	911	50.27	1	lncRNA	predicted gene, 47792 [Source:MGI Symbol;Acc:MGI:6096963]
ENSMUSG00000024459	H2-M5	6	6.08	2.39	2.55	0.0108452	0.226056	1.48	0	0	0	0	99.8	19.96	39.92	-0.5	-0.5	-0.5	-0.5	2	0	49.9	17	36984061	36989537	2691	45.85	-1	protein_coding	histocompatibility 2, M region locus 5 [Source:MGI Symbol;Acc:MGI:95917]
ENSMUSG00000031728	Zfp821	264.5	4.78	1.96	2.44	0.0147638	0.226056	2.016	0	0	0	44.7	0	8.94	17.88	-0.5	-0.5	-0.5	2	-0.5	0	22.4	8	109705546	109724932	6649	45.61	1	protein_coding	zinc finger protein 821 [Source:MGI Symbol;Acc:MGI:1923121]
ENSMUSG00000021536	Adcy2	832.8	5.01	1.9	2.64	0.00822936	0.226066	1.122	0	0	0	0	39.2	7.84	15.68	-0.5	-0.5	-0.5	-0.5	2	0	19.6	13	68620043	68999541	4211	42.04	-1	protein_coding	adenylate cyclase 2 [Source:MGI Symbol;Acc:MGI:99676]
ENSMUSG00000020419	Hormad2	14.4	6.05	2.43	2.49	0.012836	0.226644	1.738	0	0	0	91.9	50.9	28.56	37.3043	-0.765595	-0.765595	-0.765595	1.69793	0.598859	0	71.4	11	4345814	4441105	2734	39.92	-1	protein_coding	HORMA domain containing 2 [Source:MGI Symbol;Acc:MGI:1923078]
ENSMUSG00000111329	A830035O19Rik	14.7	5.96	2.39	2.5	0.0125853	0.226644	1.704	0	0	0	37.4	114.2	30.32	44.3709	-0.683331	-0.683331	-0.683331	0.159564	1.89043	0	75.8	9	45954101	45955998	1898	59.17	1	lncRNA	RIKEN cDNA A830035O19 gene [Source:MGI Symbol;Acc:MGI:3704334]
ENSMUSG00000070855	Olfr1116	18	5.75	2.24	2.57	0.010242	0.226644	1.386	0.8	0	0.5	0	192.7	38.8	76.9506	-0.493823	-0.50422	-0.497722	-0.50422	1.99998	0.4	96.3	2	87267534	87278262	9655	35.6	1	protein_coding	olfactory receptor 1116 [Source:MGI Symbol;Acc:MGI:3030950]
ENSMUSG00000115667	Gm10389	37.9	5.18	2.08	2.49	0.0128816	0.226644	1.749	0	0	0	31.3	0	6.26	12.52	-0.5	-0.5	-0.5	2	-0.5	0	15.6	15	10600293	10611651	4332	44.6	1	lncRNA	predicted gene 10389 [Source:MGI Symbol;Acc:MGI:3641773]
ENSMUSG00000068245	Phf11d	1527.7	4.61	1.67	2.76	0.00577359	0.226644	0.782	0	1.6	0.5	69.3	0.7	14.42	27.4449	-0.525417	-0.467118	-0.507198	1.99964	-0.499911	0.7	35	14	59347407	59365470	4498	43.45	-1	protein_coding	PHD finger protein 11D [Source:MGI Symbol;Acc:MGI:1277133]
ENSMUSG00000091491	Vmn2r97	12.9	5.51	2.17	2.54	0.0109822	0.227406	1.48	0	0.8	0.5	0	135.6	27.38	54.1109	-0.505998	-0.491214	-0.496758	-0.505998	1.99997	0.4	67.8	17	18914300	18958087	14819	37.17	1	protein_coding	vomeronasal 2, receptor 97 [Source:MGI Symbol;Acc:MGI:3645271]
ENSMUSG00000040570	Rundc3b	36.9	5.64	2.27	2.48	0.0130379	0.228245	1.749	0	0.8	0.5	17.8	220.9	48	86.7116	-0.553559	-0.544333	-0.547793	-0.348281	1.99397	0.4	119.3	5	8490334	8622952	3824	38.3	-1	protein_coding	RUN domain containing 3B [Source:MGI Symbol;Acc:MGI:2685286]
ENSMUSG00000017309	Cd300lg	2349.9	5.27	1.94	2.72	0.00652993	0.228843	0.873	0	0	0	76.6	0	15.32	30.64	-0.5	-0.5	-0.5	2	-0.5	0	38.3	11	102041509	102055620	2737	50.64	1	protein_coding	CD300 molecule like family member G [Source:MGI Symbol;Acc:MGI:1289168]
ENSMUSG00000049307	Fut4	159.2	5.46	2.2	2.49	0.012798	0.229306	1.704	0	0	0	131.1	279.4	82.1	110.95	-0.739973	-0.739973	-0.739973	0.44164	1.77828	0	205.3	9	14748320	14752393	4074	52.82	-1	protein_coding	fucosyltransferase 4 [Source:MGI Symbol;Acc:MGI:95594]
ENSMUSG00000020334	Slc22a4	134.3	5.26	2.2	2.39	0.0166326	0.229306	2.216	0	0	0	105.4	18.6	24.8	40.9388	-0.605783	-0.605783	-0.605783	1.96879	-0.151446	0	62	11	53983123	54028090	2553	46.53	-1	protein_coding	solute carrier family 22 (organic cation transporter), member 4 [Source:MGI Symbol;Acc:MGI:1353479]
ENSMUSG00000109742	Gm45558	4.7	4.94	1.99	2.48	0.0130643	0.229306	1.738	0	0	0	0	243.6	48.72	97.44	-0.5	-0.5	-0.5	-0.5	2	0	121.8	7	105108305	105110199	1895	37.78	-1	lncRNA	predicted gene 45558 [Source:MGI Symbol;Acc:MGI:5791394]
ENSMUSG00000073862	Gm5600	5	5.06	1.99	2.54	0.0111614	0.229821	1.48	0	0	0	170.4	90.1	52.1	68.6762	-0.758632	-0.758632	-0.758632	1.72258	0.553321	0	130.3	7	113700890	113708442	2331	42.13	-1	lncRNA	predicted gene 5600 [Source:MGI Symbol;Acc:MGI:3645703]
ENSMUSG00000050022	Amz1	16.5	5.7	2.25	2.54	0.0112073	0.230335	1.48	0	0	0	62.5	0	12.5	25	-0.5	-0.5	-0.5	2	-0.5	0	31.3	5	140724127	140761439	6697	51.81	1	protein_coding	archaelysin family metallopeptidase 1 [Source:MGI Symbol;Acc:MGI:2442258]
ENSMUSG00000036815	Dpp10	15.3	5.24	2.11	2.49	0.0128934	0.230335	1.704	0	0	0	0	29.6	5.92	11.84	-0.5	-0.5	-0.5	-0.5	2	0	14.8	1	123321471	124846039	17227	38.24	-1	protein_coding	dipeptidylpeptidase 10 [Source:MGI Symbol;Acc:MGI:2442409]
ENSMUSG00000073514	Dok6	47.4	5.54	2.23	2.48	0.012959	0.231148	1.704	0	0.8	0.5	259.2	0	52.1	103.55	-0.503136	-0.495411	-0.498308	1.99999	-0.503136	0.4	129.6	18	89292424	89769528	13804	36.86	-1	protein_coding	docking protein 6 [Source:MGI Symbol;Acc:MGI:3639495]
ENSMUSG00000020325	Fstl3	16.1	5.8	2.27	2.56	0.0106126	0.232007	1.386	0	0	0.5	0	126.6	25.42	50.5904	-0.502467	-0.502467	-0.492584	-0.502467	1.99999	0.2	63.3	10	79777272	79782630	2445	57.62	1	protein_coding	follistatin-like 3 [Source:MGI Symbol;Acc:MGI:1890391]
ENSMUSG00000116626	Gm49705	36.5	5.6	2.26	2.47	0.0133728	0.232007	1.749	0	0	0	117.7	0	23.54	47.08	-0.5	-0.5	-0.5	2	-0.5	0	58.8	16	31760966	31766184	5219	35.75	1	TEC	predicted gene, 49705 [Source:MGI Symbol;Acc:MGI:6215167]
ENSMUSG00000039063	Echdc3	63.9	4.96	2.16	2.3	0.0216881	0.232007	2.834	0	0	0	49	0	9.8	19.6	-0.5	-0.5	-0.5	2	-0.5	0	24.5	2	6188465	6213033	2685	47.33	-1	protein_coding	enoyl Coenzyme A hydratase domain containing 3 [Source:MGI Symbol;Acc:MGI:1915106]
ENSMUSG00000069892	9930111J21Rik2	149.7	4.12	1.72	2.4	0.0162944	0.232758	2.119	5.5	17.6	1.4	122	325.5	94.4	123.79	-0.718154	-0.620407	-0.751274	0.222959	1.86688	8.2	223.7	11	49015874	49051242	7017	40.98	-1	protein_coding	RIKEN cDNA 9930111J21 gene 2 [Source:MGI Symbol;Acc:MGI:3711310]
ENSMUSG00000062591	Tubb4a	152	5.8	2.35	2.47	0.0134921	0.232887	1.749	0	0	0	95.6	81.2	35.36	43.5457	-0.81202	-0.81202	-0.81202	1.38337	1.05269	0	88.4	17	57080066	57087782	2228	51.64	-1	protein_coding	tubulin, beta 4A class IVA [Source:MGI Symbol;Acc:MGI:107848]
ENSMUSG00000025020	Slit1	4.5	5.74	2.27	2.53	0.0114086	0.232887	1.48	0	0	0	0	55.7	11.14	22.28	-0.5	-0.5	-0.5	-0.5	2	0	27.9	19	41600257	41743665	5921	50.31	-1	protein_coding	slit guidance ligand 1 [Source:MGI Symbol;Acc:MGI:1315203]
ENSMUSG00000020709	Adap2	104.3	4.81	2.1	2.29	0.0218844	0.232887	2.834	0	0	0	0	37.8	7.56	15.12	-0.5	-0.5	-0.5	-0.5	2	0	18.9	11	80154105	80178958	1785	48.56	1	protein_coding	ArfGAP with dual PH domains 2 [Source:MGI Symbol;Acc:MGI:2663075]
ENSMUSG00000064907	Gm25405	5.3	-4.89	1.96	-2.49	0.0126491	0.232887	1.64	29.9	0	0	0	0	5.98	11.96	2	-0.5	-0.5	-0.5	-0.5	10	0	7	104423274	104423380	107	45.79	1	snRNA	predicted gene, 25405 [Source:MGI Symbol;Acc:MGI:5455182]
ENSMUSG00000022941	Ripply3	473.3	5.02	1.95	2.58	0.00996188	0.233833	1.284	0	0	3.3	55.8	208.5	53.52	80.3428	-0.666146	-0.666146	-0.625072	0.0283784	1.92898	1.1	132.1	16	94328420	94336935	1531	47.13	1	protein_coding	ripply transcriptional repressor 3 [Source:MGI Symbol;Acc:MGI:2181192]
ENSMUSG00000027985	Lef1	145.7	4.49	1.87	2.4	0.016506	0.234473	2.119	0	0	1	0	47.5	9.7	18.904	-0.51312	-0.51312	-0.460221	-0.51312	1.99958	0.3	23.7	3	131110471	131224356	8788	46.22	1	protein_coding	lymphoid enhancer binding factor 1 [Source:MGI Symbol;Acc:MGI:96770]
ENSMUSG00000025329	Padi1	9	-5.96	2.42	-2.47	0.0135799	0.235057	1.738	63.7	144.8	0	0	0	41.7	57.1494	0.384956	1.80404	-0.729666	-0.729666	-0.729666	69.5	0	4	140812983	140845778	3754	54.29	-1	protein_coding	peptidyl arginine deiminase, type I [Source:MGI Symbol;Acc:MGI:1338893]
ENSMUSG00000027655	Dhx35	160.2	5.01	2.02	2.47	0.0133281	0.235102	1.704	0	0	18.2	329.7	745.2	218.62	291.679	-0.749523	-0.749523	-0.687126	0.38083	1.80534	6.1	537.5	2	158794807	158858214	5170	47.25	1	protein_coding	DEAH (Asp-Glu-Ala-His) box polypeptide 35 [Source:MGI Symbol;Acc:MGI:1918965]
ENSMUSG00000042961	Egflam	121.4	5.3	2.23	2.38	0.0173974	0.235729	2.216	0	0	0	0	154.8	30.96	61.92	-0.5	-0.5	-0.5	-0.5	2	0	77.4	15	7206120	7398395	6121	43.32	-1	protein_coding	EGF-like, fibronectin type III and laminin G domains [Source:MGI Symbol;Acc:MGI:2146149]
ENSMUSG00000095134	Mid1-ps1	21.1	5.19	2.1	2.47	0.0134407	0.236653	1.704	0	0	0	12.9	19.3	6.44	8.14287	-0.790876	-0.790876	-0.790876	0.793332	1.57929	0	16.1	Y	90753057	90763485	1248	46.85	1	unprocessed_pseudogene	midline 1, pseudogene 1 [Source:MGI Symbol;Acc:MGI:5780070]
ENSMUSG00000107881	Gm44250	473.3	-4.15	1.61	-2.57	0.0101654	0.237294	1.284	779.6	4.8	8.6	0	15.1	161.62	309.029	1.99974	-0.50746	-0.495163	-0.522992	-0.47413	264.3	7.6	6	5216258	5220486	4229	40.08	-1	TEC	predicted gene, 44250 [Source:MGI Symbol;Acc:MGI:5690642]
ENSMUSG00000025417	Pip4k2c	508	4.43	1.8	2.47	0.0135338	0.237324	1.704	103.1	0.8	1.4	1047.3	1660.4	562.6	675.545	-0.680192	-0.831625	-0.830737	0.717495	1.62506	35.1	1353.9	10	127197067	127211585	5456	49.61	-1	protein_coding	phosphatidylinositol-5-phosphate 4-kinase, type II, gamma [Source:MGI Symbol;Acc:MGI:2152214]
ENSMUSG00000112926	Gm7172	64.2	1.86	0.81	2.28	0.0225532	0.237324	2.841	8.7	2.4	1.4	19	11	8.5	6.38999	0.0312989	-0.954618	-1.11111	1.64319	0.391237	4.2	15	12	51133551	51134702	1152	52.08	-1	processed_pseudogene	predicted gene 7172 [Source:MGI Symbol;Acc:MGI:3643000]
ENSMUSG00000025608	Podxl	634.2	-4.39	1.71	-2.57	0.010204	0.237324	1.284	204.5	1014.2	0	26.4	0	249.02	390.145	-0.114112	1.96127	-0.638276	-0.570609	-0.638276	406.3	13.2	6	31519488	31563981	5488	49.39	-1	protein_coding	podocalyxin-like [Source:MGI Symbol;Acc:MGI:1351317]
ENSMUSG00000041378	Cldn5	4392.5	-5.58	2.06	-2.71	0.00674894	0.237324	0.851	133.7	0	0	0	0	26.74	53.48	2	-0.5	-0.5	-0.5	-0.5	44.6	0	16	18776847	18778262	1416	60.45	1	protein_coding	claudin 5 [Source:MGI Symbol;Acc:MGI:1276112]
ENSMUSG00000035392	Dennd1a	457	3.72	1.51	2.46	0.0139131	0.237328	1.749	64.5	0	0.5	128.1	630.3	164.68	237.592	-0.421647	-0.69312	-0.691015	-0.153961	1.95974	21.7	379.2	2	37798991	38287390	15344	41.64	-1	protein_coding	DENN/MADD domain containing 1A [Source:MGI Symbol;Acc:MGI:2442794]
ENSMUSG00000010825	Grid2ip	6.6	5.42	2.18	2.48	0.013066	0.237496	1.64	0	0.8	0.5	0	109.4	22.14	43.6311	-0.507437	-0.489101	-0.495977	-0.507437	1.99995	0.4	54.7	5	143357338	143392152	6773	52.39	1	protein_coding	glutamate receptor, ionotropic, delta 2 (Grid2) interacting protein 1 [Source:MGI Symbol;Acc:MGI:2176213]
ENSMUSG00000022948	Setd4	141.8	4.81	1.96	2.46	0.0139777	0.237994	1.749	7.1	0	0	70.5	278	71.12	106.784	-0.599527	-0.666016	-0.666016	-0.0058061	1.93736	2.4	174.2	16	93583457	93604063	5379	49.06	-1	protein_coding	SET domain containing 4 [Source:MGI Symbol;Acc:MGI:2136890]
ENSMUSG00000098404	Mrip-ps	50	4.85	1.98	2.46	0.0139979	0.23812	1.749	0.8	0	0	39.2	20	12	15.6031	-0.717807	-0.769079	-0.769079	1.74325	0.512719	0.3	29.6	7	15288251	15289190	940	55.21	-1	unprocessed_pseudogene	Mom radiation induced polyposis, pseudogene [Source:MGI Symbol;Acc:MGI:3645947]
ENSMUSG00000050105	Grrp1	287.3	4.87	1.98	2.46	0.0139367	0.238354	1.738	0	0	0	22.7	0.7	4.68	9.01408	-0.519188	-0.519188	-0.519188	1.9991	-0.441532	0	11.7	4	134251110	134254106	1275	58.16	-1	protein_coding	glycine/arginine rich protein 1 [Source:MGI Symbol;Acc:MGI:1919940]
ENSMUSG00000083833	Gm13841	284.2	1.76	0.74	2.39	0.0170116	0.238354	2.119	48.8	69.6	156.7	117.7	520.9	182.74	173.206	-0.7733	-0.653212	-0.150341	-0.375507	1.95236	91.7	319.3	5	115801677	115802159	483	56.94	-1	processed_pseudogene	predicted gene 13841 [Source:MGI Symbol;Acc:MGI:3650890]
ENSMUSG00000032495	Lrrc2	15.8	5.88	2.32	2.54	0.0111766	0.238745	1.386	0	0	0	0	83.3	16.66	33.32	-0.5	-0.5	-0.5	-0.5	2	0	41.6	9	110951545	110984066	3757	44.76	1	protein_coding	leucine rich repeat containing 2 [Source:MGI Symbol;Acc:MGI:1921499]
ENSMUSG00000062209	Erbb4	40.2	5.51	2.32	2.37	0.0175891	0.238745	2.18	0	0	0	0	112.2	22.44	44.88	-0.5	-0.5	-0.5	-0.5	2	0	56.1	1	68032186	69108059	12355	36.02	-1	protein_coding	erb-b2 receptor tyrosine kinase 4 [Source:MGI Symbol;Acc:MGI:104771]
ENSMUSG00000057054	Inca1	38.3	-5.33	2.26	-2.36	0.0183049	0.238745	2.273	180.2	0	0	0	0	36.04	72.08	2	-0.5	-0.5	-0.5	-0.5	60.1	0	11	70688361	70700155	1377	43.8	-1	protein_coding	inhibitor of CDK, cyclin A1 interacting protein 1 [Source:MGI Symbol;Acc:MGI:2144284]
ENSMUSG00000000706	Btn1a1	11	-6.15	2.44	-2.51	0.0119343	0.238745	1.48	0	0	317.2	0	0	63.44	126.88	-0.5	-0.5	2	-0.5	-0.5	105.7	0	13	23456992	23465901	4119	45.26	-1	protein_coding	butyrophilin, subfamily 1, member A1 [Source:MGI Symbol;Acc:MGI:103118]
ENSMUSG00000099413	Gm17767	6.2	5.5	2.24	2.45	0.0141027	0.239683	1.738	0	0	0	0	39.9	7.98	15.96	-0.5	-0.5	-0.5	-0.5	2	0	20	1	51507086	51596718	3979	41.13	-1	lncRNA	predicted gene, 17767 [Source:MGI Symbol;Acc:MGI:5009931]
ENSMUSG00000064225	Paqr9	38.8	5.36	2.18	2.45	0.0140924	0.239683	1.738	0	0	0	0	39.9	7.98	15.96	-0.5	-0.5	-0.5	-0.5	2	0	20	9	95559657	95568023	8367	46.89	1	protein_coding	progestin and adipoQ receptor family member IX [Source:MGI Symbol;Acc:MGI:1922802]
ENSMUSG00000020275	Rel	756	-4.2	1.61	-2.61	0.00914988	0.240662	1.122	708.8	440.7	733.7	34.3	1.4	383.78	316.124	1.02814	0.180056	1.10691	-1.10551	-1.20959	627.7	17.8	11	23736847	23770970	7466	38.02	-1	protein_coding	reticuloendotheliosis oncogene [Source:MGI Symbol;Acc:MGI:97897]
ENSMUSG00000074978	Actg-ps1	225.8	2.04	0.83	2.45	0.0142871	0.240843	1.749	48.8	71.2	17.7	195.5	193.4	105.32	74.7348	-0.756274	-0.456548	-1.17241	1.20667	1.17857	45.9	194.4	8	46228994	46230117	1124	55.43	1	processed_pseudogene	actin, gamma, pseudogene 1 [Source:MGI Symbol;Acc:MGI:87907]
ENSMUSG00000091002	Tcerg1l	4.4	4.6	1.86	2.47	0.0134425	0.24147	1.64	0.8	0	1.9	81.5	0	16.84	32.3375	-0.496018	-0.520758	-0.462002	1.99954	-0.520758	0.9	40.8	7	138208974	138397730	3856	45.8	-1	protein_coding	transcription elongation regulator 1-like [Source:MGI Symbol;Acc:MGI:1917821]
ENSMUSG00000026405	C4bp	18	5.61	2.29	2.45	0.0142969	0.241504	1.738	0	0	0	0	59.2	11.84	23.68	-0.5	-0.5	-0.5	-0.5	2	0	29.6	1	130634773	130661632	6730	40.06	-1	protein_coding	complement component 4 binding protein [Source:MGI Symbol;Acc:MGI:88229]
ENSMUSG00000055540	Epha6	5.2	5.59	2.21	2.53	0.0114219	0.241504	1.386	0	0	0	0	43.4	8.68	17.36	-0.5	-0.5	-0.5	-0.5	2	0	21.7	16	59653483	60605531	5289	37.36	-1	protein_coding	Eph receptor A6 [Source:MGI Symbol;Acc:MGI:108034]
ENSMUSG00000108563	Gm44686	35.9	5.37	2.19	2.45	0.0143514	0.241504	1.738	0	0	0	68.6	0	13.72	27.44	-0.5	-0.5	-0.5	2	-0.5	0	34.3	7	73538013	73554801	540	34.82	1	lncRNA	predicted gene 44686 [Source:MGI Symbol;Acc:MGI:5753262]
ENSMUSG00000029999	Tgfa	225.8	5.28	2.16	2.45	0.0143752	0.241504	1.749	0	0	0	0	191.3	38.26	76.52	-0.5	-0.5	-0.5	-0.5	2	0	95.6	6	86195223	86275719	6490	47.89	1	protein_coding	transforming growth factor alpha [Source:MGI Symbol;Acc:MGI:98724]
ENSMUSG00000104802	Gm5869	1247.4	1.38	0.51	2.72	0.00645803	0.241504	0.782	1439.6	1108.6	1545.6	3260.9	3945.6	2260.06	1127.14	-0.727915	-1.02158	-0.633871	0.887949	1.49542	1364.6	3603.2	5	86997159	86998415	1257	47.57	1	processed_pseudogene	predicted gene 5869 [Source:MGI Symbol;Acc:MGI:3648808]
ENSMUSG00000090119	Gm8185	236.9	-1.37	0.57	-2.38	0.0174669	0.241504	2.119	291.9	391.1	128	117.1	89.5	203.52	117.618	0.751418	1.59483	-0.642081	-0.734754	-0.969413	270.3	103.3	13	76935163	76935831	669	48.13	1	processed_pseudogene	predicted gene 8185 [Source:MGI Symbol;Acc:MGI:3643116]
ENSMUSG00000058290	Espl1	37.2	-4.94	2.01	-2.46	0.0140518	0.241504	1.704	353.2	0	0	2.5	0.7	71.28	140.963	1.99996	-0.505665	-0.505665	-0.48793	-0.500699	117.7	1.6	15	102296266	102324357	8749	48.57	1	protein_coding	extra spindle pole bodies 1, separase [Source:MGI Symbol;Acc:MGI:2146156]
ENSMUSG00000067642	Adgrf3	4.5	-5.93	2.4	-2.47	0.0135242	0.241504	1.64	143.2	0	0	0	0	28.64	57.28	2	-0.5	-0.5	-0.5	-0.5	47.7	0	5	30193431	30205722	3285	51	-1	protein_coding	adhesion G protein-coupled receptor F3 [Source:MGI Symbol;Acc:MGI:2685887]
ENSMUSG00000111869	Olfr342	3.8	5.99	2.43	2.46	0.0137706	0.243685	1.64	0	0	0	0	147.9	29.58	59.16	-0.5	-0.5	-0.5	-0.5	2	0	74	2	36524998	36530790	3829	36.18	1	protein_coding	olfactory receptor 342 [Source:MGI Symbol;Acc:MGI:3030176]
ENSMUSG00000103403	Gm37931	4.2	5.93	2.43	2.44	0.0146335	0.243685	1.749	0	0	0	0	101.8	20.36	40.72	-0.5	-0.5	-0.5	-0.5	2	0	50.9	1	74307848	74310713	2866	47.1	1	TEC	predicted gene, 37931 [Source:MGI Symbol;Acc:MGI:5611159]
ENSMUSG00000023019	Gpd1	75.3	5.77	2.36	2.44	0.014537	0.243685	1.738	0	0	0	6.1	170.6	35.34	67.6713	-0.522231	-0.522231	-0.522231	-0.432089	1.99878	0	88.4	15	99717515	99725005	2961	54.69	1	protein_coding	glycerol-3-phosphate dehydrogenase 1 (soluble) [Source:MGI Symbol;Acc:MGI:95679]
ENSMUSG00000005836	Gata6	12.9	5.65	2.32	2.44	0.0146807	0.243685	1.749	0	0	0	0	79.8	15.96	31.92	-0.5	-0.5	-0.5	-0.5	2	0	39.9	18	11052064	11085635	6508	45.08	1	protein_coding	GATA binding protein 6 [Source:MGI Symbol;Acc:MGI:107516]
ENSMUSG00000086742	Gm16201	12.4	5.6	2.28	2.45	0.0142151	0.243685	1.704	0	0	0	66.8	0	13.36	26.72	-0.5	-0.5	-0.5	2	-0.5	0	33.4	7	139950396	139978977	3469	50.99	1	lncRNA	predicted gene 16201 [Source:MGI Symbol;Acc:MGI:3802153]
ENSMUSG00000025900	Rp1	29.2	5.45	2.22	2.45	0.0143007	0.243685	1.704	0.8	0	0	0	99.8	20.12	39.8412	-0.484925	-0.505005	-0.505005	-0.505005	1.99994	0.3	49.9	1	3999557	4409241	12311	38.52	-1	protein_coding	retinitis pigmentosa 1 (human) [Source:MGI Symbol;Acc:MGI:1341105]
ENSMUSG00000091945	Vmn2r114	51.1	5.14	2.1	2.45	0.0142809	0.243685	1.704	0.8	0	1.4	0	165.8	33.6	66.1021	-0.496202	-0.508305	-0.487125	-0.508305	1.99994	0.7	82.9	17	23285392	23312537	14986	38.48	-1	protein_coding	vomeronasal 2, receptor 114 [Source:MGI Symbol;Acc:MGI:3648252]
ENSMUSG00000073405	H2-T-ps	65.5	3.19	1.41	2.26	0.023775	0.243685	2.841	6.3	6.4	40.6	52.1	355.1	92.1	132.761	-0.646274	-0.645521	-0.387915	-0.301293	1.981	17.8	203.6	17	36109234	36111658	1067	56.7	-1	unprocessed_pseudogene	histocompatibility 2, T region locus, pseudogene [Source:MGI Symbol;Acc:MGI:2442805]
ENSMUSG00000079442	St6galnac4	1564.5	3.08	1.15	2.68	0.00733176	0.243685	0.873	274.6	0.8	54.9	1087.2	991.5	481.8	465.369	-0.445238	-1.03359	-0.917337	1.3009	1.09526	110.1	1039.4	2	32587095	32599698	6482	52.46	1	protein_coding	ST6 (alpha-N-acetyl-neuraminyl-2,3-beta-galactosyl-1,3)-N-acetylgalactosaminide alpha-2,6-sialyltransferase 4 [Source:MGI Symbol;Acc:MGI:1341894]
ENSMUSG00000046463	5930403N24Rik	87.5	5.2	2.12	2.45	0.0143774	0.244378	1.704	0	0	0.5	0	109.4	21.98	43.7104	-0.502855	-0.502855	-0.491416	-0.502855	1.99998	0.2	54.7	10	37139402	37151315	4924	42.58	1	lncRNA	RIKEN cDNA 5930403N24 gene [Source:MGI Symbol;Acc:MGI:2444171]
ENSMUSG00000096726	Gm5558	27.2	1.54	0.62	2.5	0.0124832	0.244378	1.48	25.2	28	37.3	27	152.8	54.06	49.5475	-0.582472	-0.52596	-0.338262	-0.546143	1.99284	30.1	89.9	5	91806579	91807073	495	48.69	-1	processed_pseudogene	predicted gene 5558 [Source:MGI Symbol;Acc:MGI:3644616]
ENSMUSG00000092009	Myh15	5.3	5.56	2.28	2.44	0.0148595	0.245389	1.749	0	0	0	0	47.5	9.5	19	-0.5	-0.5	-0.5	-0.5	2	0	23.7	16	49057486	49199104	6340	39.3	1	protein_coding	myosin, heavy chain 15 [Source:MGI Symbol;Acc:MGI:3643515]
ENSMUSG00000004267	Eno2	146.6	5.37	2.27	2.37	0.0180054	0.245389	2.119	0	0	0	143.4	50.9	38.86	55.8639	-0.695619	-0.695619	-0.695619	1.87133	0.215524	0	97.2	6	124760053	124769673	4705	52.61	-1	protein_coding	enolase 2, gamma neuronal [Source:MGI Symbol;Acc:MGI:95394]
ENSMUSG00000025008	Tctn3	167.8	5.23	2.21	2.37	0.017987	0.245389	2.119	0	0.8	0	442.5	117.7	112.2	171.299	-0.654997	-0.650327	-0.654997	1.92821	0.0321077	0.3	280.1	19	40596446	40612233	3273	44.17	-1	protein_coding	tectonic family member 3 [Source:MGI Symbol;Acc:MGI:1914840]
ENSMUSG00000103227	Gm37733	37.4	5.37	2.2	2.44	0.0144994	0.245579	1.704	0	0	0.5	0	109.4	21.98	43.7104	-0.502855	-0.502855	-0.491416	-0.502855	1.99998	0.2	54.7	1	74500340	74503301	2962	38.28	-1	TEC	predicted gene, 37733 [Source:MGI Symbol;Acc:MGI:5610961]
ENSMUSG00000063919	Srrm4	4.6	5.22	2.07	2.52	0.0118373	0.246196	1.386	1.6	0	0.5	0	119	24.22	47.3936	-0.47728	-0.511039	-0.500489	-0.511039	1.99985	0.7	59.5	5	116439275	116591817	8678	47.67	-1	protein_coding	serine/arginine repetitive matrix 4 [Source:MGI Symbol;Acc:MGI:1916205]
ENSMUSG00000103540	Gm37668	19.9	5.98	2.46	2.43	0.0149308	0.24631	1.738	0	0	0	0	300	60	120	-0.5	-0.5	-0.5	-0.5	2	0	150	1	175955455	175957398	1944	39.92	-1	TEC	predicted gene, 37668 [Source:MGI Symbol;Acc:MGI:5610896]
ENSMUSG00000045377	Tmem88	1145.2	5.88	2.05	2.87	0.00406026	0.24631	0.473	0	0	0	0	139	27.8	55.6	-0.5	-0.5	-0.5	-0.5	2	0	69.5	11	69396519	69398234	1582	56.06	-1	protein_coding	transmembrane protein 88 [Source:MGI Symbol;Acc:MGI:1914270]
ENSMUSG00000050035	Fhl4	88.7	5.56	2.28	2.43	0.0149389	0.24631	1.738	0	0	0.5	0	229.8	46.06	91.8702	-0.50136	-0.50136	-0.495917	-0.50136	2	0.2	114.9	10	85096287	85102495	3554	39.81	-1	protein_coding	four and a half LIM domains 4 [Source:MGI Symbol;Acc:MGI:1338765]
ENSMUSG00000053730	Tmem39b	77.9	5.19	2.13	2.43	0.0149266	0.24631	1.738	0	0	6.2	509.3	43.4	111.78	199.416	-0.560535	-0.560535	-0.529445	1.99342	-0.3429	2.1	276.3	4	129676355	129696838	2286	48.64	-1	protein_coding	transmembrane protein 39b [Source:MGI Symbol;Acc:MGI:2682939]
ENSMUSG00000019929	Dcn	31101.6	4.88	1.83	2.67	0.00748093	0.24631	0.873	0.8	0.8	0	0	216.1	43.54	86.2807	-0.49536	-0.49536	-0.504632	-0.504632	1.99998	0.5	108	10	97479609	97518143	5838	37.42	1	protein_coding	decorin [Source:MGI Symbol;Acc:MGI:94872]
ENSMUSG00000085037	4933421O10Rik	99.8	4.81	2.14	2.25	0.0243858	0.24631	2.841	0	0	0.5	0	129.4	25.98	51.7104	-0.502414	-0.502414	-0.492745	-0.502414	1.99999	0.2	64.7	4	33027142	33031323	3847	47.7	-1	lncRNA	RIKEN cDNA 4933421O10 gene [Source:MGI Symbol;Acc:MGI:1918323]
ENSMUSG00000055707	Klhl26	290.9	4.35	1.79	2.43	0.0149636	0.24631	1.749	55.9	0.8	1	485.4	867.7	282.16	344.549	-0.656684	-0.816603	-0.816022	0.589872	1.69944	19.2	676.5	8	70450219	70476968	3195	52.79	-1	protein_coding	kelch-like 26 [Source:MGI Symbol;Acc:MGI:2443079]
ENSMUSG00000086392	Mccc1os	19.9	5.73	2.3	2.49	0.0127746	0.246884	1.48	0	0	0	90.1	13.8	20.78	35.0697	-0.592535	-0.592535	-0.592535	1.97664	-0.199032	0	51.9	3	35999833	36025106	7442	39.26	1	lncRNA	methylcrotonoyl-Coenzyme A carboxylase 1 (alpha), opposite strand [Source:MGI Symbol;Acc:MGI:3590669]
ENSMUSG00000087253	Gm12043	7.2	5.6	2.31	2.43	0.0151097	0.246884	1.749	0	0	0	60.1	0	12.02	24.04	-0.5	-0.5	-0.5	2	-0.5	0	30	11	21370400	21374161	2788	49.07	1	lncRNA	predicted gene 12043 [Source:MGI Symbol;Acc:MGI:3651843]
ENSMUSG00000078490	Cfap74	22.7	5.53	2.2	2.51	0.0119656	0.246884	1.386	0	0	0	56.4	0	11.28	22.56	-0.5	-0.5	-0.5	2	-0.5	0	28.2	4	155409190	155466823	9951	48.14	1	protein_coding	cilia and flagella associated protein 74 [Source:MGI Symbol;Acc:MGI:1917130]
ENSMUSG00000110791	Gm47508	47.7	4.63	1.98	2.33	0.0197059	0.246884	2.273	0	1.6	0	0	80.5	16.42	32.046	-0.512389	-0.46246	-0.512389	-0.512389	1.99963	0.5	40.3	10	34293558	34296573	3016	35.08	1	TEC	predicted gene, 47508 [Source:MGI Symbol;Acc:MGI:6096495]
ENSMUSG00000079620	Muc4	26.8	4.55	1.81	2.51	0.0120173	0.246884	1.386	0	0	2.4	0	72.9	15.06	28.9349	-0.520478	-0.520478	-0.437533	-0.520478	1.99897	0.8	36.5	16	32735886	32782391	11757	48.47	1	protein_coding	mucin 4 [Source:MGI Symbol;Acc:MGI:2153525]
ENSMUSG00000111119	Gm34005	5.5	-2.86	1.15	-2.49	0.0128213	0.246884	1.48	9.4	1.6	6.2	0.6	0.7	3.7	3.51454	1.62183	-0.597518	0.71133	-0.88205	-0.853596	5.7	0.7	9	75964204	75964485	282	40.07	1	processed_pseudogene	predicted gene, 34005 [Source:MGI Symbol;Acc:MGI:5593164]
ENSMUSG00000004151	Etv1	355.3	-4.18	1.72	-2.43	0.0151282	0.246884	1.749	0	0.8	171	0	1.4	34.64	68.182	-0.508052	-0.496318	1.99994	-0.508052	-0.487518	57.3	0.7	12	38779380	38870484	13296	38.39	1	protein_coding	ets variant 1 [Source:MGI Symbol;Acc:MGI:99254]
ENSMUSG00000004207	Psap	1850.9	3.33	1.25	2.67	0.00757468	0.246925	0.873	256.5	55.2	242.2	1120.3	3207.9	976.42	1175.26	-0.612561	-0.783842	-0.624728	0.122424	1.89871	184.6	2164.1	10	60277627	60302597	2744	50.99	1	protein_coding	prosaposin [Source:MGI Symbol;Acc:MGI:97783]
ENSMUSG00000026051	Ecrg4	2676.6	5.33	1.84	2.9	0.00376278	0.247385	0.432	0	0	0	0	35.1	7.02	14.04	-0.5	-0.5	-0.5	-0.5	2	0	17.5	1	43730602	43742578	902	43.81	1	protein_coding	ECRG4 augurin precursor [Source:MGI Symbol;Acc:MGI:1926146]
ENSMUSG00000053441	Adamts19	15.5	5.21	2.15	2.43	0.015136	0.247385	1.738	0	0	1.4	0	119.7	24.22	47.7431	-0.507299	-0.507299	-0.477975	-0.507299	1.99987	0.5	59.9	18	58836667	59054060	14040	39.41	1	protein_coding	a disintegrin-like and metallopeptidase (reprolysin type) with thrombospondin type 1 motif, 19 [Source:MGI Symbol;Acc:MGI:2442875]
ENSMUSG00000044461	Shisa2	157.9	5.14	2.18	2.36	0.0185001	0.247705	2.119	0	0	0	126.2	0	25.24	50.48	-0.5	-0.5	-0.5	2	-0.5	0	63.1	14	59625308	59631660	3672	50.24	1	protein_coding	shisa family member 2 [Source:MGI Symbol;Acc:MGI:2444716]
ENSMUSG00000046782	Ttc6	43.2	5.4	2.22	2.43	0.0149071	0.248094	1.704	0	0	0	0	43.4	8.68	17.36	-0.5	-0.5	-0.5	-0.5	2	0	21.7	12	57564113	57737928	6682	40.17	1	protein_coding	tetratricopeptide repeat domain 6 [Source:MGI Symbol;Acc:MGI:2684915]
ENSMUSG00000021411	Pxdc1	528.1	3.79	1.56	2.43	0.014973	0.248974	1.704	0	0	0	0.6	6.2	1.36	2.43113	-0.55941	-0.55941	-0.55941	-0.312612	1.99084	0	3.4	13	34627834	34653486	2914	49.57	-1	protein_coding	PX domain containing 1 [Source:MGI Symbol;Acc:MGI:1914145]
ENSMUSG00000114362	4933433G19Rik	24.3	5.91	2.36	2.51	0.0122065	0.249248	1.386	0	0.8	0	196.1	52.3	49.84	75.8565	-0.65703	-0.646484	-0.65703	1.92812	0.0324297	0.3	124.2	13	66996819	67032408	2402	40.99	-1	lncRNA	RIKEN cDNA 4933433G19 gene [Source:MGI Symbol;Acc:MGI:1918476]
ENSMUSG00000048996	Olfr1366	7.7	5.97	2.4	2.48	0.0130622	0.249597	1.48	0	0	0	0	81.2	16.24	32.48	-0.5	-0.5	-0.5	-0.5	2	0	40.6	13	21535113	21542808	3205	38.6	-1	protein_coding	olfactory receptor 1366 [Source:MGI Symbol;Acc:MGI:3031200]
ENSMUSG00000060924	Csmd1	457.9	4.02	1.68	2.4	0.0166084	0.249619	1.88	1.6	0	4.3	0	103.2	21.82	40.7203	-0.496558	-0.53585	-0.430252	-0.53585	1.99851	2	51.6	8	15892537	17535586	19030	40.27	-1	protein_coding	CUB and Sushi multiple domains 1 [Source:MGI Symbol;Acc:MGI:2137383]
ENSMUSG00000108195	Gm44415	20.7	5.6	2.26	2.48	0.0131442	0.249919	1.48	0	0	0	0	61.9	12.38	24.76	-0.5	-0.5	-0.5	-0.5	2	0	31	6	87138741	87140852	2112	47.16	-1	TEC	predicted gene, 44415 [Source:MGI Symbol;Acc:MGI:5690807]
ENSMUSG00000049404	Rarres1	176.1	5.3	2.19	2.42	0.0154961	0.249919	1.749	0	0	0	84.6	0	16.92	33.84	-0.5	-0.5	-0.5	2	-0.5	0	42.3	3	67478972	67515523	1325	45.87	-1	protein_coding	retinoic acid receptor responder (tazarotene induced) 1 [Source:MGI Symbol;Acc:MGI:1924461]
ENSMUSG00000107362	Gm40309	101.9	4.91	2.03	2.42	0.015536	0.249919	1.749	0	0	0	33.7	0	6.74	13.48	-0.5	-0.5	-0.5	2	-0.5	0	16.9	5	65541929	65543680	1752	41.67	1	TEC	predicted gene, 40309 [Source:MGI Symbol;Acc:MGI:5623194]
ENSMUSG00000105700	Gm42772	3.7	4.83	1.99	2.42	0.0154143	0.249919	1.738	0	0	0	0	192	38.4	76.8	-0.5	-0.5	-0.5	-0.5	2	0	96	5	49408792	49411832	3041	35.19	-1	TEC	predicted gene 42772 [Source:MGI Symbol;Acc:MGI:5662909]
ENSMUSG00000072770	Acrbp	102.5	-4.98	2.06	-2.42	0.0154979	0.249919	1.749	0	526.3	563.1	1.8	4.1	219.06	266.142	-0.823095	1.15442	1.29269	-0.816332	-0.80769	363.1	3	6	125049689	125063267	3277	49.97	1	protein_coding	proacrosin binding protein [Source:MGI Symbol;Acc:MGI:1859515]
ENSMUSG00000044921	Rassf9	299.8	5.23	2.16	2.42	0.0156382	0.25113	1.749	0	0	0	0	67.4	13.48	26.96	-0.5	-0.5	-0.5	-0.5	2	0	33.7	10	102512222	102549736	7326	36.64	1	protein_coding	Ras association (RalGDS/AF-6) domain family (N-terminal) member 9 [Source:MGI Symbol;Acc:MGI:2384307]
ENSMUSG00000103103	4833445I07Rik	49.5	4.95	2.04	2.43	0.0152217	0.25113	1.704	0	0.8	0	71.1	1.4	14.66	28.2249	-0.519399	-0.491055	-0.519399	1.99965	-0.469798	0.3	36.2	9	108567533	108569174	1642	56.94	1	lncRNA	RIKEN cDNA 4833445I07 gene [Source:MGI Symbol;Acc:MGI:2143268]
ENSMUSG00000105574	Gm43648	4.7	6.08	2.43	2.5	0.0124183	0.251232	1.386	0	0	0	0	73.6	14.72	29.44	-0.5	-0.5	-0.5	-0.5	2	0	36.8	5	48624669	48627153	2485	34.29	-1	TEC	predicted gene 43648 [Source:MGI Symbol;Acc:MGI:5663785]
ENSMUSG00000061666	Gdpd1	330.4	4.95	2.05	2.42	0.0156715	0.251232	1.749	0	0	1	0	101.8	20.56	40.6218	-0.506132	-0.506132	-0.481514	-0.506132	1.99991	0.3	50.9	11	87033867	87074062	2336	43.68	-1	protein_coding	glycerophosphodiester phosphodiesterase domain containing 1 [Source:MGI Symbol;Acc:MGI:1913819]
ENSMUSG00000058443	Rpl10-ps3	596.8	1.17	0.48	2.44	0.0146885	0.252291	1.631	296.6	276.8	479.6	566.9	1026	529.18	271.478	-0.856719	-0.929653	-0.18263	0.138943	1.83006	351	796.4	9	50344201	50344968	768	48.18	-1	protein_coding	ribosomal protein L10, pseudogene 3 [Source:MGI Symbol;Acc:MGI:3704336]
ENSMUSG00000113816	Gm47003	25.9	-5.31	2.2	-2.42	0.0156928	0.252744	1.738	151	0	1.9	0	0	30.58	60.2145	1.99985	-0.507851	-0.476297	-0.507851	-0.507851	51	0	13	64291077	64298039	1481	44.95	1	lncRNA	predicted gene, 47003 [Source:MGI Symbol;Acc:MGI:6095679]
ENSMUSG00000040812	Agbl2	33	5.41	2.23	2.42	0.015471	0.253945	1.704	0	0	0	0	45.4	9.08	18.16	-0.5	-0.5	-0.5	-0.5	2	0	22.7	2	90782727	90834437	6650	43.91	1	protein_coding	ATP/GTP binding protein-like 2 [Source:MGI Symbol;Acc:MGI:2443254]
ENSMUSG00000097781	9330136K24Rik	4.4	6.11	2.45	2.49	0.0126399	0.25478	1.386	0	0	0	0	152.1	30.42	60.84	-0.5	-0.5	-0.5	-0.5	2	0	76	17	21528194	21535878	2478	44.28	-1	lncRNA	RIKEN cDNA 9330136K24 gene [Source:MGI Symbol;Acc:MGI:2442883]
ENSMUSG00000115837	9130002K18Rik	31.8	5.66	2.35	2.41	0.015871	0.254958	1.738	0	0	0	1.2	213.3	42.9	85.2013	-0.503514	-0.503514	-0.503514	-0.489429	1.99997	0	107.3	15	35787154	35790279	3126	42.13	1	TEC	RIKEN cDNA 9130002K18 gene [Source:MGI Symbol;Acc:MGI:1921804]
ENSMUSG00000063550	Nup98	802.4	2.95	1.15	2.57	0.0102625	0.255149	1.122	134.5	59.2	100.3	1103.1	586.9	396.8	401.419	-0.653432	-0.841017	-0.73863	1.75951	0.47357	98	845	7	102119398	102210176	12602	38.82	-1	protein_coding	nucleoporin 98 [Source:MGI Symbol;Acc:MGI:109404]
ENSMUSG00000103038	Gm37124	113.6	5.32	2.21	2.41	0.0160161	0.25522	1.749	0	0	1	8.6	257.3	53.38	102.011	-0.523277	-0.523277	-0.513474	-0.438973	1.999	0.3	133	1	137924388	137926379	1992	38.35	1	TEC	predicted gene, 37124 [Source:MGI Symbol;Acc:MGI:5610352]
ENSMUSG00000031825	Crispld2	217.3	5.07	2.11	2.41	0.0160594	0.255692	1.749	0.8	0	0	120.7	0	24.3	48.201	-0.487542	-0.504139	-0.504139	1.99996	-0.504139	0.3	60.4	8	119992438	120052793	4777	50.98	1	protein_coding	cysteine-rich secretory protein LCCL domain containing 2 [Source:MGI Symbol;Acc:MGI:1926142]
ENSMUSG00000096740	Lbhd1	103.1	5.38	2.24	2.41	0.0160931	0.25601	1.749	0	0	0	176.5	156.9	66.68	81.9009	-0.814155	-0.814155	-0.814155	1.34089	1.10158	0	166.7	19	8883732	8892627	3281	45.37	1	protein_coding	LBH domain containing 1 [Source:MGI Symbol;Acc:MGI:5516029]
ENSMUSG00000110598	Gm45854	18.3	5.63	2.28	2.47	0.0136517	0.256414	1.48	0	0.8	0	160	0	32.16	63.9208	-0.503123	-0.490608	-0.503123	1.99998	-0.503123	0.3	80	8	95468646	95472133	3488	40.6	1	TEC	predicted gene 45854 [Source:MGI Symbol;Acc:MGI:5804969]
ENSMUSG00000030889	Vwa3a	19.3	5.71	2.3	2.49	0.0128726	0.257066	1.386	0	0	0	0	69.5	13.9	27.8	-0.5	-0.5	-0.5	-0.5	2	0	34.7	7	120739318	120805742	7205	46.48	1	protein_coding	von Willebrand factor A domain containing 3A [Source:MGI Symbol;Acc:MGI:3041229]
ENSMUSG00000047963	Stbd1	164.5	5.41	2.34	2.32	0.0205174	0.257066	2.216	0	0	0.5	120.1	231.9	70.5	93.1135	-0.75714	-0.75714	-0.751771	0.532683	1.73337	0.2	176	5	92603041	92606579	2221	50.58	1	protein_coding	starch binding domain 1 [Source:MGI Symbol;Acc:MGI:1261768]
ENSMUSG00000024302	Dtna	150.6	4.88	2.11	2.32	0.0205793	0.257066	2.216	0.8	0	0.5	0	105.3	21.32	41.9911	-0.488675	-0.507726	-0.495819	-0.507726	1.99995	0.4	52.6	18	23415135	23659715	16930	40.4	1	protein_coding	dystrobrevin alpha [Source:MGI Symbol;Acc:MGI:106039]
ENSMUSG00000065176	Rnu12	117.5	4.04	1.68	2.41	0.0161146	0.257066	1.738	0	3.2	0	33.7	23.4	12.06	13.9016	-0.867526	-0.637337	-0.867526	1.55666	0.815734	1.1	28.6	15	83149644	83149794	151	51.66	1	snRNA	RNA U12, small nuclear [Source:MGI Symbol;Acc:MGI:1336893]
ENSMUSG00000045095	Magi1	302.1	-4.32	1.84	-2.35	0.0186807	0.257066	2.016	73.9	0	372.6	0	4.8	90.26	143.931	-0.113666	-0.627106	1.96163	-0.627106	-0.593757	148.8	2.4	6	93675455	94283917	10579	42.66	-1	protein_coding	membrane associated guanylate kinase, WW and PDZ domain containing 1 [Source:MGI Symbol;Acc:MGI:1203522]
ENSMUSG00000035299	Mid1	221.6	3.09	1.32	2.35	0.0187529	0.257305	2.016	7.9	0.8	37.3	53.9	253.2	70.62	93.3101	-0.672167	-0.748258	-0.357089	-0.179187	1.9567	15.3	153.6	X	169685199	170005736	6720	39.05	1	protein_coding	midline 1 [Source:MGI Symbol;Acc:MGI:1100537]
ENSMUSG00000117964	Gm36043	3.6	5.9	2.46	2.4	0.016297	0.257495	1.749	0	0	0.5	143.4	15.8	31.94	56.0582	-0.569765	-0.569765	-0.560845	1.98829	-0.287915	0.2	79.6	19	29373417	29384471	4725	43.25	-1	lncRNA	predicted gene, 36043 [Source:MGI Symbol;Acc:MGI:5595202]
ENSMUSG00000039200	Atf7ip2	14.3	5.54	2.3	2.41	0.0159427	0.258145	1.704	0	0	0	0	61.9	12.38	24.76	-0.5	-0.5	-0.5	-0.5	2	0	31	16	10192712	10251478	4843	39.55	1	protein_coding	activating transcription factor 7 interacting protein 2 [Source:MGI Symbol;Acc:MGI:1922579]
ENSMUSG00000033342	Plppr5	89	5.07	2.29	2.22	0.0265099	0.258145	2.834	0	0	0	0	48.9	9.78	19.56	-0.5	-0.5	-0.5	-0.5	2	0	24.4	3	117574836	117689507	4813	39.13	1	protein_coding	phospholipid phosphatase related 5 [Source:MGI Symbol;Acc:MGI:1923019]
ENSMUSG00000091764	Zfp964	90.2	5.46	2.27	2.41	0.0160755	0.260076	1.704	0	0	0	136.1	147.9	56.8	69.6655	-0.815324	-0.815324	-0.815324	1.1383	1.30768	0	142	8	69654479	69666982	7601	43.39	1	protein_coding	zinc finger protein 964 [Source:MGI Symbol;Acc:MGI:3646490]
ENSMUSG00000046207	Pik3r6	292.8	4.92	2.11	2.33	0.020025	0.260197	2.119	0	0	0.5	0	56.4	11.38	22.5108	-0.505534	-0.505534	-0.483323	-0.505534	1.99993	0.2	28.2	11	68503019	68552698	3622	45.95	1	protein_coding	phosphoinositide-3-kinase regulatory subunit 5 [Source:MGI Symbol;Acc:MGI:2144613]
ENSMUSG00000017929	B4galt5	288.7	4.33	1.8	2.41	0.0161113	0.260215	1.704	0	0	1.9	60.1	0	12.4	23.8613	-0.519669	-0.519669	-0.440042	1.99905	-0.519669	0.6	30	2	167298444	167349183	4308	48.79	-1	protein_coding	UDP-Gal:betaGlcNAc beta 1,4-galactosyltransferase, polypeptide 5 [Source:MGI Symbol;Acc:MGI:1927169]
ENSMUSG00000037386	Rims2	11.5	4.79	1.99	2.41	0.0161288	0.260278	1.704	1.6	0	0.5	0	82.6	16.94	32.8352	-0.467182	-0.51591	-0.500682	-0.51591	1.99968	0.7	41.3	15	39198261	39684372	10389	37.63	1	protein_coding	regulating synaptic membrane exocytosis 2 [Source:MGI Symbol;Acc:MGI:2152972]
ENSMUSG00000039616	Mocos	46.2	-5.19	2.24	-2.31	0.020719	0.261092	2.18	1.6	0	276.1	0	0	55.54	110.282	-0.489111	-0.503619	1.99997	-0.503619	-0.503619	92.5	0	18	24653691	24701575	3225	46.23	1	protein_coding	molybdenum cofactor sulfurase [Source:MGI Symbol;Acc:MGI:1915841]
ENSMUSG00000038984	Tspyl5	90.6	5.46	2.27	2.4	0.0162635	0.26201	1.704	0	0	0	0	139	27.8	55.6	-0.5	-0.5	-0.5	-0.5	2	0	69.5	15	33683875	33687884	4010	47.28	-1	protein_coding	testis-specific protein, Y-encoded-like 5 [Source:MGI Symbol;Acc:MGI:2442458]
ENSMUSG00000015354	Pcolce2	445.6	5.21	2.17	2.4	0.0163423	0.262941	1.704	0	0	0.5	0	127.3	25.56	50.8704	-0.502454	-0.502454	-0.492625	-0.502454	1.99999	0.2	63.6	9	95637601	95698096	4625	44.38	1	protein_coding	procollagen C-endopeptidase enhancer 2 [Source:MGI Symbol;Acc:MGI:1923727]
ENSMUSG00000034701	Neurod1	16.4	-5.83	2.36	-2.48	0.0133019	0.262941	1.386	0	0	281.3	0	0.7	56.4	112.45	-0.501555	-0.501555	1.99999	-0.501555	-0.49533	93.8	0.3	2	79452521	79456751	2729	44.06	-1	protein_coding	neurogenic differentiation 1 [Source:MGI Symbol;Acc:MGI:1339708]
ENSMUSG00000089647	Gm2245	6.6	6.01	2.45	2.45	0.0142278	0.262976	1.48	0	0	0	0	149.3	29.86	59.72	-0.5	-0.5	-0.5	-0.5	2	0	74.7	15	6604341	6654303	3376	41.05	-1	lncRNA	predicted gene 2245 [Source:MGI Symbol;Acc:MGI:3780415]
ENSMUSG00000010342	Tex14	9.3	5.45	2.28	2.39	0.0167036	0.262976	1.738	0	0	0	0	55	11	22	-0.5	-0.5	-0.5	-0.5	2	0	27.5	11	87405065	87555823	5014	43.43	1	protein_coding	testis expressed gene 14 [Source:MGI Symbol;Acc:MGI:1933227]
ENSMUSG00000027452	Acss1	162.5	5.51	2.39	2.3	0.0213396	0.262991	2.216	2.4	0	0.5	462.1	1084.4	309.88	426.459	-0.721007	-0.726634	-0.725462	0.356939	1.81616	0.9	773.3	2	150618105	150668500	4128	46.25	-1	protein_coding	acyl-CoA synthetase short-chain family member 1 [Source:MGI Symbol;Acc:MGI:1915988]
ENSMUSG00000003810	Mast2	374.7	4.24	1.77	2.4	0.0164064	0.262991	1.704	3.1	0.8	2.4	67.4	82.6	31.26	36.0433	-0.781283	-0.845095	-0.800704	1.00268	1.4244	2.1	75	4	116306762	116464183	7645	40.52	-1	protein_coding	microtubule associated serine/threonine kinase 2 [Source:MGI Symbol;Acc:MGI:894676]
ENSMUSG00000036882	Arhgap33	32	5.14	2.15	2.39	0.0167745	0.263162	1.738	0	0	0	36.2	2.8	7.8	14.2413	-0.547701	-0.547701	-0.547701	1.99419	-0.35109	0	19.5	7	30522226	30535060	5336	56.19	-1	protein_coding	Rho GTPase activating protein 33 [Source:MGI Symbol;Acc:MGI:2673998]
ENSMUSG00000036931	Nfkbid	217.8	5.07	2.19	2.32	0.0204549	0.263162	2.119	3.1	0	1.9	497.6	55.7	111.66	194.104	-0.559288	-0.575259	-0.56547	1.98832	-0.288299	1.7	276.7	7	30421732	30428746	2346	53.37	1	protein_coding	nuclear factor of kappa light polypeptide gene enhancer in B cells inhibitor, delta [Source:MGI Symbol;Acc:MGI:3041243]
ENSMUSG00000037172	E330009J07Rik	135.1	5.03	2.11	2.39	0.0168056	0.26343	1.738	0	1.6	0	250	10.3	52.38	98.8841	-0.529711	-0.51353	-0.529711	1.9985	-0.425549	0.5	130.2	6	40401375	40436135	7811	45.71	-1	protein_coding	RIKEN cDNA E330009J07 gene [Source:MGI Symbol;Acc:MGI:2444256]
ENSMUSG00000016200	Syt14	42.3	-5	2.08	-2.4	0.0165171	0.263873	1.704	0	651.9	0	1.2	6.2	131.86	260.03	-0.507095	1.99992	-0.507095	-0.50248	-0.483252	217.3	3.7	1	192891233	193035775	11932	39.12	-1	protein_coding	synaptotagmin XIV [Source:MGI Symbol;Acc:MGI:2444490]
ENSMUSG00000035769	Xylb	43.6	4.8	2.08	2.3	0.0211929	0.264305	2.18	0	0	0	0	22.7	4.54	9.08	-0.5	-0.5	-0.5	-0.5	2	0	11.4	9	119357381	119393797	4106	49.02	1	protein_coding	xylulokinase homolog (H. influenzae) [Source:MGI Symbol;Acc:MGI:2142985]
ENSMUSG00000041688	Amot	590.1	4.27	1.77	2.42	0.0155688	0.264305	1.601	0.8	4	0	113.4	5.5	24.74	44.3759	-0.539482	-0.467371	-0.55751	1.99793	-0.433568	1.6	59.4	X	145446425	145505181	8402	41.52	-1	protein_coding	angiomotin [Source:MGI Symbol;Acc:MGI:108440]
ENSMUSG00000043323	Fbrsl1	367.4	4.01	1.68	2.39	0.0167086	0.266267	1.704	0	44	0	310.1	414.9	153.8	174.338	-0.882197	-0.629813	-0.882197	0.896537	1.49767	14.7	362.5	5	110361754	110448602	8309	51.21	-1	protein_coding	fibrosin-like 1 [Source:MGI Symbol;Acc:MGI:1920907]
ENSMUSG00000033684	Qsox1	483.5	3.43	1.42	2.42	0.0157127	0.266303	1.601	11.8	29.6	146.2	748.3	956.5	378.48	395.221	-0.927784	-0.882746	-0.587721	0.935729	1.46252	62.5	852.4	1	155776029	155812889	8291	50.47	-1	protein_coding	quiescin Q6 sulfhydryl oxidase 1 [Source:MGI Symbol;Acc:MGI:1330818]
ENSMUSG00000034813	Grip1	11.2	5.32	2.16	2.47	0.0136452	0.266764	1.386	0	0.8	0	0	80.5	16.26	32.1215	-0.506203	-0.481298	-0.506203	-0.506203	1.99991	0.3	40.3	10	119453830	120087261	8780	43.33	1	protein_coding	glutamate receptor interacting protein 1 [Source:MGI Symbol;Acc:MGI:1921303]
ENSMUSG00000074646	6430550D23Rik	28.4	-5.72	2.4	-2.38	0.0171178	0.266764	1.738	0	0	785.7	0	0	157.14	314.28	-0.5	-0.5	2	-0.5	-0.5	261.9	0	2	155973279	156007977	4994	48.54	-1	protein_coding	RIKEN cDNA 6430550D23 gene [Source:MGI Symbol;Acc:MGI:2443361]
ENSMUSG00000021850	ccdc198	17.5	5.87	2.45	2.39	0.0168158	0.267085	1.704	0	0	0	0	258	51.6	103.2	-0.5	-0.5	-0.5	-0.5	2	0	129	14	49219588	49245474	3921	42.84	-1	protein_coding	coiled-coil domain containing 198 [Source:MGI Symbol;Acc:MGI:1914332]
ENSMUSG00000020604	Arsg	81.2	5.23	2.2	2.38	0.0173201	0.267761	1.749	0	0	1	0	218.1	43.82	87.1409	-0.502864	-0.502864	-0.491388	-0.502864	1.99998	0.3	109.1	11	109473374	109573330	3906	47.26	1	protein_coding	arylsulfatase G [Source:MGI Symbol;Acc:MGI:1921258]
ENSMUSG00000102930	Gm38115	27.7	5.78	2.35	2.46	0.0138702	0.268591	1.386	0	0	0	0	170	34	68	-0.5	-0.5	-0.5	-0.5	2	0	85	1	36913601	36916539	2413	43.76	-1	lncRNA	predicted gene, 38115 [Source:MGI Symbol;Acc:MGI:5611343]
ENSMUSG00000105347	Gm43503	31.7	5.44	2.28	2.39	0.0169895	0.268591	1.704	0.8	0.8	0	0	237.4	47.8	94.8007	-0.495777	-0.495777	-0.504216	-0.504216	1.99999	0.5	118.7	5	44680194	44683601	3408	40.85	-1	TEC	predicted gene 43503 [Source:MGI Symbol;Acc:MGI:5663640]
ENSMUSG00000026725	Tnn	89.9	5.25	2.4	2.19	0.0285043	0.268591	2.841	0	0	0	0	200.9	40.18	80.36	-0.5	-0.5	-0.5	-0.5	2	0	100.5	1	160085029	160153580	5817	43.88	-1	protein_coding	tenascin N [Source:MGI Symbol;Acc:MGI:2665790]
ENSMUSG00000030317	Timp4	738.7	5.17	2.12	2.44	0.0146123	0.268591	1.46	0	0	0	0	217.4	43.48	86.96	-0.5	-0.5	-0.5	-0.5	2	0	108.7	6	115241892	115252205	5894	46.21	-1	protein_coding	tissue inhibitor of metalloproteinase 4 [Source:MGI Symbol;Acc:MGI:109125]
ENSMUSG00000027713	1810062G17Rik	148.5	5.16	2.26	2.29	0.0221805	0.268591	2.216	0	0	0	0	110.1	22.02	44.04	-0.5	-0.5	-0.5	-0.5	2	0	55	3	36475937	36482299	911	44.96	1	protein_coding	RIKEN cDNA 1810062G17 gene [Source:MGI Symbol;Acc:MGI:1919532]
ENSMUSG00000091985	Gm17354	43.2	5.01	2.2	2.28	0.0227908	0.268591	2.273	0	0	0	66.2	0.7	13.38	26.4114	-0.5066	-0.5066	-0.5066	1.99989	-0.480096	0	33.4	4	108633843	108637441	3039	45.1	-1	lncRNA	predicted gene, 17354 [Source:MGI Symbol;Acc:MGI:4936988]
ENSMUSG00000077711	AF357399	32.1	4.95	2.01	2.46	0.0139032	0.268591	1.386	0	0.8	0.5	68.6	4.8	14.94	26.8845	-0.555711	-0.525954	-0.537113	1.99595	-0.37717	0.4	36.7	7	28351508	28351632	125	37.6	1	snoRNA	snoRNA AF357399 [Source:MGI Symbol;Acc:MGI:5439844]
ENSMUSG00000031886	Ces2e	492.5	4.44	1.86	2.39	0.0170299	0.268591	1.701	0	0	0	0	11	2.2	4.4	-0.5	-0.5	-0.5	-0.5	2	0	5.5	8	104926260	104934672	2699	44.62	1	protein_coding	carboxylesterase 2E [Source:MGI Symbol;Acc:MGI:2443170]
ENSMUSG00000029580	Actb	20380.8	1.4	0.49	2.86	0.0041712	0.268591	0.419	6812.8	4479.2	13313.7	17861.2	25756.2	13644.6	7684.51	-0.889038	-1.19271	-0.0430633	0.548712	1.5761	8201.9	21808.7	5	142903115	142906754	2679	54.56	-1	protein_coding	actin, beta [Source:MGI Symbol;Acc:MGI:87904]
ENSMUSG00000057160	Gm16372	53.4	-1.94	0.85	-2.3	0.0216814	0.268591	2.18	71.6	631.1	65	95	34.4	179.42	226.667	-0.475676	1.9927	-0.504794	-0.372441	-0.639793	255.9	64.7	12	24493207	24493656	450	54.44	-1	processed_pseudogene	predicted pseudogene 16372 [Source:MGI Symbol;Acc:MGI:3648102]
ENSMUSG00000044647	Csrnp3	166.3	-4.71	2.06	-2.29	0.0220717	0.268591	2.216	0.8	0	180.5	0	0	36.26	72.1207	-0.491676	-0.502769	1.99998	-0.502769	-0.502769	60.4	0	2	65845767	66031546	12336	39.7	1	protein_coding	cysteine-serine-rich nuclear protein 3 [Source:MGI Symbol;Acc:MGI:1925021]
ENSMUSG00000036800	Fam135b	117.7	-5.29	2.22	-2.38	0.0174552	0.268591	1.749	0	0	246.9	0	0	49.38	98.76	-0.5	-0.5	2	-0.5	-0.5	82.3	0	15	71431609	71727838	19492	40.44	-1	protein_coding	family with sequence similarity 135, member B [Source:MGI Symbol;Acc:MGI:1917613]
ENSMUSG00000102874	Gm37137	40.3	5.51	2.31	2.38	0.0172082	0.268637	1.704	0	0	0	70.5	15.8	17.26	27.3143	-0.631904	-0.631904	-0.631904	1.94916	-0.0534519	0	43.2	9	72040552	72043235	2684	35.88	-1	TEC	predicted gene, 37137 [Source:MGI Symbol;Acc:MGI:5610365]
ENSMUSG00000055312	Them7	5.5	5.49	2.23	2.46	0.0139497	0.268637	1.386	0	0	0	52.7	202.3	51	78.3551	-0.650883	-0.650883	-0.650883	0.0216961	1.93095	0	127.5	2	105224320	105379796	1556	44.53	1	protein_coding	thioesterase superfamily member 7 [Source:MGI Symbol;Acc:MGI:1921338]
ENSMUSG00000108181	C030015A19Rik	70.4	5.38	2.26	2.38	0.0175076	0.268637	1.738	0	0	0	11.6	75	17.32	29.1878	-0.593398	-0.593398	-0.593398	-0.195972	1.97617	0	43.3	6	90386807	90389357	2551	41.16	1	TEC	RIKEN cDNA C030015A19 gene [Source:MGI Symbol;Acc:MGI:1924668]
ENSMUSG00000059173	Pde1a	990.5	5.31	1.88	2.82	0.00477242	0.268637	0.473	0	0	0	0	50.2	10.04	20.08	-0.5	-0.5	-0.5	-0.5	2	0	25.1	2	79834453	80129458	6012	38.91	-1	protein_coding	phosphodiesterase 1A, calmodulin-dependent [Source:MGI Symbol;Acc:MGI:1201792]
ENSMUSG00000090411	Vmn1r174	9.6	5.1	2.15	2.37	0.0175523	0.268637	1.738	0	0	0.5	0.6	43.4	8.9	17.2518	-0.515889	-0.515889	-0.486906	-0.48111	1.99979	0.2	22	7	23752270	23762403	9058	38.93	1	protein_coding	vomeronasal 1 receptor 174 [Source:MGI Symbol;Acc:MGI:3033491]
ENSMUSG00000106019	Gm43672	183.1	5.01	2.11	2.38	0.0175137	0.268637	1.738	0.8	0	0	114.6	71.6	37.4	47.4691	-0.771028	-0.787882	-0.787882	1.62632	0.720469	0.3	93.1	3	22074412	22076142	1731	51.13	-1	lncRNA	predicted gene 43672 [Source:MGI Symbol;Acc:MGI:5663809]
ENSMUSG00000061306	Slc38a10	824.3	3.63	1.48	2.45	0.0141963	0.268637	1.413	158.9	0.8	66.4	979.9	1454.6	532.12	581.372	-0.641964	-0.913908	-0.801071	0.770213	1.58673	75.4	1217.3	11	120103960	120151346	6421	51.34	-1	protein_coding	solute carrier family 38, member 10 [Source:MGI Symbol;Acc:MGI:1919305]
ENSMUSG00000058672	Tubb2a	1470.9	3.13	1.19	2.63	0.0085747	0.268637	0.851	56.6	0	0	147.7	214.7	83.8	84.856	-0.320543	-0.987555	-0.987555	0.75304	1.54261	18.9	181.2	13	34074274	34078007	1610	52.01	-1	protein_coding	tubulin, beta 2A class IIA [Source:MGI Symbol;Acc:MGI:107861]
ENSMUSG00000097157	Gm26512	16.6	6.02	2.45	2.45	0.0140914	0.269051	1.386	0	0	0	210.8	0.7	42.3	84.2504	-0.502075	-0.502075	-0.502075	1.99999	-0.493766	0	105.8	12	90738201	90869235	3719	38.92	1	lncRNA	predicted gene, 26512 [Source:MGI Symbol;Acc:MGI:5477006]
ENSMUSG00000043753	Dmrta1	4.6	5.89	2.42	2.43	0.0150312	0.269051	1.48	0	0	0	0	183	36.6	73.2	-0.5	-0.5	-0.5	-0.5	2	0	91.5	4	89679436	89694772	4194	41.01	1	protein_coding	doublesex and mab-3 related transcription factor like family A1 [Source:MGI Symbol;Acc:MGI:2653627]
ENSMUSG00000009406	Elk1	82.4	5.05	2.13	2.37	0.017753	0.269051	1.749	0	0	1.4	209.6	0	42.2	83.7018	-0.504171	-0.504171	-0.487445	1.99996	-0.504171	0.5	104.8	X	20933395	20950608	5381	44.14	-1	protein_coding	ELK1, member of ETS oncogene family [Source:MGI Symbol;Acc:MGI:101833]
ENSMUSG00000020474	Polm	152	5.01	2.19	2.28	0.0224428	0.269051	2.216	0	0	0	205.3	64.7	54	79.6921	-0.677608	-0.677608	-0.677608	1.89856	0.134267	0	135	11	5827860	5838016	3658	52.37	-1	protein_coding	polymerase (DNA directed), mu [Source:MGI Symbol;Acc:MGI:1860191]
ENSMUSG00000110605	Gm32856	46.2	4.29	1.89	2.27	0.0230628	0.269051	2.273	14.2	0.8	9.6	533.2	39.2	119.4	207.293	-0.507495	-0.572138	-0.529686	1.99621	-0.386892	8.2	286.2	8	129263641	129282844	4824	42.24	1	lncRNA	predicted gene, 32856 [Source:MGI Symbol;Acc:MGI:5592015]
ENSMUSG00000097944	A130014A01Rik	115.3	-5.01	2.18	-2.3	0.0215297	0.269051	2.119	333.6	353.5	0	0	0	137.42	168.422	1.16481	1.28297	-0.815926	-0.815926	-0.815926	229	0	8	120101582	120103904	2323	46.45	1	lncRNA	RIKEN cDNA A130014A01 gene [Source:MGI Symbol;Acc:MGI:3028043]
ENSMUSG00000107456	Gm10400	8.6	5.88	2.42	2.43	0.0150816	0.269101	1.48	0	0	0	0	346.8	69.36	138.72	-0.5	-0.5	-0.5	-0.5	2	0	173.4	6	141340553	141344387	3835	36.9	1	TEC	predicted gene 10400 [Source:MGI Symbol;Acc:MGI:3708745]
ENSMUSG00000062991	Nrg1	18.2	4.92	2.08	2.37	0.0178128	0.269101	1.749	0	0	0.5	9.8	28.9	7.84	11.1729	-0.701696	-0.701696	-0.656945	0.175424	1.88491	0.2	19.4	8	31814551	32884797	15433	39.45	-1	protein_coding	neuregulin 1 [Source:MGI Symbol;Acc:MGI:96083]
ENSMUSG00000026825	Dnm1	235.4	-4.9	2.07	-2.37	0.0178254	0.269101	1.749	136.1	0	0	0	0	27.22	54.44	2	-0.5	-0.5	-0.5	-0.5	45.4	0	2	32308471	32353338	5249	53.53	-1	protein_coding	dynamin 1 [Source:MGI Symbol;Acc:MGI:107384]
ENSMUSG00000014599	Csf1	3047.5	4.04	1.41	2.86	0.00428626	0.269883	0.419	0	0.8	0	1.8	15.8	3.68	6.09603	-0.603671	-0.472439	-0.603671	-0.308397	1.98818	0.3	8.8	3	107741048	107760469	5281	51.22	-1	protein_coding	colony stimulating factor 1 (macrophage) [Source:MGI Symbol;Acc:MGI:1339753]
ENSMUSG00000044081	Zfp85os	27.9	5.67	2.39	2.37	0.0175646	0.271761	1.704	0	0	0	111.5	256.7	73.64	101.206	-0.727628	-0.727628	-0.727628	0.37409	1.80879	0	184.1	13	67729262	67756838	4354	41.1	1	lncRNA	zinc finger protein 85, opposite strand [Source:MGI Symbol;Acc:MGI:1915521]
ENSMUSG00000102562	Gm37694	19.1	5.41	2.23	2.42	0.0153528	0.273004	1.48	0	0.8	0	0	134.2	27	53.6009	-0.503723	-0.488798	-0.503723	-0.503723	1.99997	0.3	67.1	16	77685277	77687409	2133	39.29	1	TEC	predicted gene, 37694 [Source:MGI Symbol;Acc:MGI:5610922]
ENSMUSG00000022935	Grik1	4.3	5.34	2.18	2.45	0.0143732	0.273004	1.386	0	1.6	0	0	115.6	23.44	46.0842	-0.508635	-0.473915	-0.508635	-0.508635	1.99982	0.5	57.8	16	87895900	88290265	6721	39.58	-1	protein_coding	glutamate receptor, ionotropic, kainate 1 [Source:MGI Symbol;Acc:MGI:95814]
ENSMUSG00000109781	Gm45509	32.5	4.99	2.06	2.42	0.0153727	0.273138	1.48	0	0	0	22.7	0.7	4.68	9.01408	-0.519188	-0.519188	-0.519188	1.9991	-0.441532	0	11.7	7	16406755	16407983	1229	43.69	-1	lncRNA	predicted gene 45509 [Source:MGI Symbol;Acc:MGI:5791345]
ENSMUSG00000072844	G530011O06Rik	168.9	4.79	2.02	2.37	0.0177466	0.273253	1.704	0	0	0	31.3	0	6.26	12.52	-0.5	-0.5	-0.5	2	-0.5	0	15.6	X	169975043	169978917	2380	41.21	-1	lncRNA	RIKEN cDNA G530011O06 gene [Source:MGI Symbol;Acc:MGI:3603513]
ENSMUSG00000021708	Rasgrf2	272.9	4.52	1.96	2.31	0.0209867	0.273253	2.016	0.8	0	0	0	48.2	9.8	19.2025	-0.468689	-0.51035	-0.51035	-0.51035	1.99974	0.3	24.1	13	91880400	92131656	9237	41.86	-1	protein_coding	RAS protein-specific guanine nucleotide-releasing factor 2 [Source:MGI Symbol;Acc:MGI:109137]
ENSMUSG00000027298	Tyro3	25.7	-5.06	2.09	-2.42	0.015402	0.273253	1.48	184.9	0.8	0	0.6	0	37.26	73.8207	1.99998	-0.493899	-0.504737	-0.496609	-0.504737	61.9	0.3	2	119797733	119818104	6198	52.76	1	protein_coding	TYRO3 protein tyrosine kinase 3 [Source:MGI Symbol;Acc:MGI:104294]
ENSMUSG00000100967	Gm29666	58.2	3.6	1.52	2.36	0.018264	0.273728	1.749	7.9	4.8	11.9	258	10.3	58.58	99.7387	-0.508128	-0.539209	-0.468023	1.99942	-0.484065	8.2	134.2	15	84910438	84920038	8038	44.97	-1	protein_coding	predicted gene 29666 [Source:MGI Symbol;Acc:MGI:5580372]
ENSMUSG00000063531	Sema3e	138.6	4.96	2.18	2.27	0.0231737	0.273895	2.216	0.8	0	0.5	0	99.1	20.08	39.5112	-0.487963	-0.508211	-0.495556	-0.508211	1.99994	0.4	49.5	5	14025276	14256689	9285	37.15	1	protein_coding	sema domain, immunoglobulin domain (Ig), short basic domain, secreted, (semaphorin) 3E [Source:MGI Symbol;Acc:MGI:1340034]
ENSMUSG00000063681	Crb1	19.3	5.43	2.22	2.44	0.0145413	0.274521	1.386	0	0	1	0	115.6	23.32	46.1416	-0.5054	-0.5054	-0.483728	-0.5054	1.99993	0.3	57.8	1	139197056	139377100	14432	39.09	-1	protein_coding	crumbs family member 1, photoreceptor morphogenesis associated [Source:MGI Symbol;Acc:MGI:2136343]
ENSMUSG00000030577	Cd22	5.8	5.96	2.44	2.44	0.0145773	0.274957	1.386	0	0	0	100.5	0	20.1	40.2	-0.5	-0.5	-0.5	2	-0.5	0	50.3	7	30865402	30880342	5042	50.54	-1	protein_coding	CD22 antigen [Source:MGI Symbol;Acc:MGI:88322]
ENSMUSG00000027663	Zmat3	268	4.26	1.86	2.29	0.0223048	0.274957	2.119	0	18.4	4.8	22.7	556.7	120.52	218.251	-0.552209	-0.467903	-0.530216	-0.448201	1.99853	7.7	289.7	3	32334792	32366014	11435	45.19	-1	protein_coding	zinc finger matrin type 3 [Source:MGI Symbol;Acc:MGI:1195270]
ENSMUSG00000105466	Gm42998	5.4	5.84	2.45	2.38	0.0172745	0.275026	1.64	0	0	0.5	167.3	0	33.56	66.8703	-0.501867	-0.501867	-0.49439	1.99999	-0.501867	0.2	83.7	3	130703579	130705949	2371	38.55	-1	TEC	predicted gene 42998 [Source:MGI Symbol;Acc:MGI:5663135]
ENSMUSG00000113907	Gm47167	9.1	5.48	2.32	2.36	0.0183508	0.275234	1.738	0	0	0	17.8	49.5	13.46	19.2937	-0.697637	-0.697637	-0.697637	0.224944	1.86797	0	33.7	12	102838108	102874891	534	39.24	1	lncRNA	predicted gene, 47167 [Source:MGI Symbol;Acc:MGI:6095946]
ENSMUSG00000024899	Papss2	610.5	4.58	1.92	2.38	0.0172185	0.275234	1.631	0	0	0	0	43.4	8.68	17.36	-0.5	-0.5	-0.5	-0.5	2	0	21.7	19	32595790	32667187	3721	43.47	1	protein_coding	3'-phosphoadenosine 5'-phosphosulfate synthase 2 [Source:MGI Symbol;Acc:MGI:1330223]
ENSMUSG00000083885	Gm13213	6.7	1.89	0.78	2.42	0.015658	0.27554	1.48	6.3	12	11.9	44.1	34.4	21.74	14.7671	-1.04557	-0.659576	-0.666347	1.51418	0.857313	10.1	39.3	4	133638210	133638683	474	56.96	-1	processed_pseudogene	predicted gene 13213 [Source:MGI Symbol;Acc:MGI:3651606]
ENSMUSG00000114391	Gm48439	4.1	-4.81	1.99	-2.42	0.0156724	0.275573	1.48	63.7	0	150.5	0	0	42.84	59.2142	0.35228	-0.723475	1.81814	-0.723475	-0.723475	71.4	0	14	10178620	10186051	330	45.75	1	lncRNA	predicted gene, 48439 [Source:MGI Symbol;Acc:MGI:6097946]
ENSMUSG00000073295	Nudt11	18.7	5.03	2.13	2.36	0.0180766	0.275672	1.704	0	3.2	0	180.2	3.4	37.36	71.4353	-0.522991	-0.478195	-0.522991	1.99957	-0.475395	1.1	91.8	X	6047453	6055110	3036	41.94	1	protein_coding	nudix (nucleoside diphosphate linked moiety X)-type motif 11 [Source:MGI Symbol;Acc:MGI:1930957]
ENSMUSG00000028992	Nmnat1	213.3	4.14	1.75	2.36	0.0180765	0.275672	1.704	8.7	17.6	3.8	334.6	256.7	124.28	142.144	-0.81312	-0.750507	-0.847592	1.47963	0.931592	10	295.6	4	149467572	149485202	3037	48.52	-1	protein_coding	nicotinamide nucleotide adenylyltransferase 1 [Source:MGI Symbol;Acc:MGI:1913704]
ENSMUSG00000042810	Krba1	277.9	4.56	2	2.28	0.0225768	0.276537	2.119	1.6	0.8	3.8	95	195.4	59.32	76.9799	-0.749807	-0.760199	-0.721228	0.463498	1.76774	2.1	145.2	6	48395586	48419781	14064	49.53	1	protein_coding	KRAB-A domain containing 1 [Source:MGI Symbol;Acc:MGI:1925077]
ENSMUSG00000006457	Actn3	53.4	5.41	2.29	2.36	0.0181809	0.276821	1.704	0	0	0	76.6	0	15.32	30.64	-0.5	-0.5	-0.5	2	-0.5	0	38.3	19	4861216	4877909	2901	50.69	-1	protein_coding	actinin alpha 3 [Source:MGI Symbol;Acc:MGI:99678]
ENSMUSG00000000320	Alox12	352	4.3	1.85	2.32	0.0200974	0.277087	1.88	0	0	1.9	38	16.5	11.28	14.7219	-0.766207	-0.766207	-0.637147	1.81499	0.354574	0.6	27.3	11	70241457	70255353	4085	48.86	-1	protein_coding	arachidonate 12-lipoxygenase [Source:MGI Symbol;Acc:MGI:87998]
ENSMUSG00000023959	Clic5	311.1	4.94	2.13	2.32	0.0201367	0.277407	1.88	0	0	0	26.4	70.2	19.32	27.4178	-0.704651	-0.704651	-0.704651	0.258226	1.85573	0	48.3	17	44188584	44280172	8782	45.22	1	protein_coding	chloride intracellular channel 5 [Source:MGI Symbol;Acc:MGI:1917912]
ENSMUSG00000091012	Vmn1r34	6.6	5.78	2.46	2.35	0.0186629	0.277909	1.738	0	0	0.5	0	216.1	43.32	86.3902	-0.501446	-0.501446	-0.495658	-0.501446	1.99999	0.2	108	6	66635936	66643879	3191	35.45	-1	protein_coding	vomeronasal 1 receptor 34 [Source:MGI Symbol;Acc:MGI:3644800]
ENSMUSG00000078902	Gm14443	15.1	4.97	2.04	2.43	0.0148979	0.277909	1.386	0	0.8	0.5	0.6	72.9	14.96	28.9712	-0.516375	-0.488761	-0.499116	-0.495665	1.99992	0.4	36.8	2	175166255	175175871	4859	39.11	-1	protein_coding	predicted gene 14443 [Source:MGI Symbol;Acc:MGI:3652324]
ENSMUSG00000110148	5830408C22Rik	19.2	5.39	2.29	2.35	0.0187165	0.278259	1.738	0	0	0	3.7	59.9	12.72	23.6335	-0.538219	-0.538219	-0.538219	-0.381662	1.99632	0	31.8	8	25101216	25109986	4169	48.68	1	lncRNA	RIKEN cDNA 5830408C22 gene [Source:MGI Symbol;Acc:MGI:1921994]
ENSMUSG00000066677	Ifi208	71.7	4.93	2.28	2.16	0.0305504	0.278259	2.834	0	0	0	0	27.5	5.5	11	-0.5	-0.5	-0.5	-0.5	2	0	13.8	1	173673675	173698395	5258	39.04	1	protein_coding	interferon activated gene 208 [Source:MGI Symbol;Acc:MGI:2442822]
ENSMUSG00000057880	Abat	809.8	4.19	1.74	2.41	0.0157697	0.278505	1.46	0	1.6	0.5	0	53	11.02	20.9981	-0.524809	-0.448611	-0.500997	-0.524809	1.99923	0.7	26.5	16	8513429	8621568	7748	46.4	1	protein_coding	4-aminobutyrate aminotransferase [Source:MGI Symbol;Acc:MGI:2443582]
ENSMUSG00000003731	Kpna6	361.4	4.07	1.74	2.35	0.0188915	0.278505	1.749	0	0.8	2.9	76.6	0.7	16.2	30.2156	-0.536148	-0.509671	-0.440171	1.99897	-0.512981	1.2	38.6	4	129643980	129672767	6729	45.62	-1	protein_coding	karyopherin (importin) alpha 6 [Source:MGI Symbol;Acc:MGI:1100836]
ENSMUSG00000079575	Rbpj-ps3	192	4.3	1.89	2.27	0.0230963	0.280666	2.119	7.9	0	3.3	145.2	167.2	64.72	75.0584	-0.757011	-0.862262	-0.818297	1.07223	1.36534	3.7	156.2	6	46529354	46530794	1441	47.19	-1	processed_pseudogene	recombination signal binding protein for immunoglobulin kappa J region, pseudogene 3 [Source:MGI Symbol;Acc:MGI:96525]
ENSMUSG00000091382	Vmn1r18	33.2	5.29	2.26	2.35	0.0189778	0.281044	1.738	0	0	0.5	0.6	102.5	20.72	40.8908	-0.506716	-0.506716	-0.494488	-0.492043	1.99996	0.2	51.6	6	57376660	57395783	14362	36.95	-1	protein_coding	vomeronasal 1 receptor 18 [Source:MGI Symbol;Acc:MGI:2159462]
ENSMUSG00000075419	Dolk	552.7	4.39	1.87	2.35	0.0186444	0.281385	1.704	37	1.6	0.5	594.5	507.1	228.14	265.222	-0.72068	-0.854153	-0.8583	1.38133	1.0518	13	550.8	2	30284231	30286334	2104	54.56	-1	protein_coding	dolichol kinase [Source:MGI Symbol;Acc:MGI:2677836]
ENSMUSG00000072972	Adam4	60.4	-5.15	2.2	-2.34	0.0190308	0.281385	1.738	291.1	0	0	0	0.7	58.36	116.37	1.99999	-0.501502	-0.501502	-0.501502	-0.495487	97	0.3	12	81419443	81421946	2504	42.77	-1	protein_coding	a disintegrin and metallopeptidase domain 4 [Source:MGI Symbol;Acc:MGI:104731]
ENSMUSG00000037492	Zmat4	35.2	-5.52	2.35	-2.34	0.0190843	0.281955	1.738	0	0	550.2	0	0	110.04	220.08	-0.5	-0.5	2	-0.5	-0.5	183.4	0	8	23636019	24156585	8310	42.82	1	protein_coding	zinc finger, matrin type 4 [Source:MGI Symbol;Acc:MGI:2443497]
ENSMUSG00000040424	Hipk4	41.2	5.31	2.37	2.24	0.0249912	0.282025	2.273	0	0	0	0	128.7	25.74	51.48	-0.5	-0.5	-0.5	-0.5	2	0	64.3	7	27523267	27531175	3646	53.19	1	protein_coding	homeodomain interacting protein kinase 4 [Source:MGI Symbol;Acc:MGI:2685008]
ENSMUSG00000026955	Sapcd2	13.3	5.72	2.38	2.4	0.0163319	0.282881	1.48	0	0	0	0	186.5	37.3	74.6	-0.5	-0.5	-0.5	-0.5	2	0	93.2	2	25372321	25378213	3499	55.51	1	protein_coding	suppressor APC domain containing 2 [Source:MGI Symbol;Acc:MGI:1919330]
ENSMUSG00000030956	Fam53b	245.3	4.21	1.8	2.34	0.0192198	0.283287	1.738	86.5	0	0	697.4	1128.5	382.48	455.172	-0.65026	-0.840298	-0.840298	0.691871	1.63899	28.8	912.9	7	132712082	132813886	6911	50.1	-1	protein_coding	family with sequence similarity 53, member B [Source:MGI Symbol;Acc:MGI:1925188]
ENSMUSG00000060279	Ap2a1	109.9	4.18	1.79	2.34	0.0192376	0.283327	1.738	7.9	0	0	139.1	30.3	35.46	52.9948	-0.520051	-0.669122	-0.669122	1.95566	-0.097368	2.6	84.7	7	44900373	44929496	4300	52.54	-1	protein_coding	adaptor-related protein complex 2, alpha 1 subunit [Source:MGI Symbol;Acc:MGI:101921]
ENSMUSG00000037742	Eef1a1	38045.9	0.94	0.36	2.59	0.00946959	0.284698	0.851	50812.5	40026.7	50059	82456.2	98029.9	64276.9	22096.4	-0.609345	-1.09747	-0.643446	0.822727	1.52753	46966.1	90243.1	9	78478449	78489151	2493	46.87	-1	protein_coding	eukaryotic translation elongation factor 1 alpha 1 [Source:MGI Symbol;Acc:MGI:1096881]
ENSMUSG00000027329	Spef1	153.7	4.55	1.94	2.35	0.0189871	0.284792	1.704	0	0	0	19.6	0	3.92	7.84	-0.5	-0.5	-0.5	2	-0.5	0	9.8	2	131170261	131187282	2747	50.42	-1	protein_coding	sperm flagellar 1 [Source:MGI Symbol;Acc:MGI:3513546]
ENSMUSG00000042258	Isl1	186.2	-4.83	2.06	-2.34	0.0193944	0.284964	1.738	307.6	0	0	0	2.1	61.94	122.833	1.99996	-0.504263	-0.504263	-0.504263	-0.487167	102.5	1	13	116298281	116309689	3959	44.34	-1	protein_coding	ISL1 transcription factor, LIM/homeodomain [Source:MGI Symbol;Acc:MGI:101791]
ENSMUSG00000022817	Itgb5	453.9	3.92	1.68	2.34	0.0194243	0.285181	1.738	0	0	10.5	93.2	72.9	35.32	39.6822	-0.890071	-0.890071	-0.625469	1.45859	0.947024	3.5	83	16	33829665	33949338	3553	47.73	1	protein_coding	integrin beta 5 [Source:MGI Symbol;Acc:MGI:96614]
ENSMUSG00000015214	Mtmr1	286.5	3.86	1.69	2.28	0.0226146	0.285807	2.016	28.3	0.8	3.8	53.3	430.1	103.26	164.517	-0.455636	-0.622792	-0.604556	-0.303676	1.98666	11	241.7	X	71364760	71419196	5859	40.02	1	protein_coding	myotubularin related protein 1 [Source:MGI Symbol;Acc:MGI:1858271]
ENSMUSG00000020576	Nbas	505.3	3.84	1.64	2.34	0.019071	0.285807	1.701	9.4	36	1.9	500.7	159.6	141.52	188.373	-0.701376	-0.560167	-0.741191	1.90675	0.09598	15.8	330.2	12	13269133	13583811	9515	41.38	1	protein_coding	neuroblastoma amplified sequence [Source:MGI Symbol;Acc:MGI:1918419]
ENSMUSG00000109574	B230206I08Rik	4.3	5.61	2.41	2.33	0.0196296	0.285932	1.738	0	0	0	27.6	122.5	30.02	47.4595	-0.63254	-0.63254	-0.63254	-0.0509909	1.94861	0	75	7	92408184	92411374	3191	38.83	1	TEC	RIKEN cDNA B230206I08 gene [Source:MGI Symbol;Acc:MGI:1926094]
ENSMUSG00000114213	A430090L17Rik	23.7	5.22	2.23	2.34	0.019227	0.285932	1.704	0	0	0	63.7	0	12.74	25.48	-0.5	-0.5	-0.5	2	-0.5	0	31.9	13	114124348	114151592	3687	44.29	-1	lncRNA	RIKEN cDNA A430090L17 gene [Source:MGI Symbol;Acc:MGI:2442754]
ENSMUSG00000021573	Tppp	65	5.16	2.4	2.15	0.0318498	0.285932	2.834	0	0	0	0	165.1	33.02	66.04	-0.5	-0.5	-0.5	-0.5	2	0	82.6	13	74009407	74035753	5102	49.3	1	protein_coding	tubulin polymerization promoting protein [Source:MGI Symbol;Acc:MGI:1920198]
ENSMUSG00000020847	Rph3al	20.8	5.11	2.19	2.33	0.0196118	0.285932	1.738	0	0	0	13.5	17.9	6.28	7.81624	-0.803455	-0.803455	-0.803455	0.923718	1.48665	0	15.7	11	75830999	75938429	3814	50.13	-1	protein_coding	rabphilin 3A-like (without C2 domains) [Source:MGI Symbol;Acc:MGI:1923492]
ENSMUSG00000051855	Mest	3553.6	4.82	1.71	2.81	0.00488314	0.285932	0.432	0	0	0	28.2	0	5.64	11.28	-0.5	-0.5	-0.5	2	-0.5	0	14.1	6	30723547	30748465	3945	45.45	1	protein_coding	mesoderm specific transcript [Source:MGI Symbol;Acc:MGI:96968]
ENSMUSG00000002396	Ocel1	797.9	4.64	1.9	2.45	0.0144816	0.285932	1.284	2.4	0	0	116.4	0	23.76	46.3293	-0.461047	-0.51285	-0.51285	1.9996	-0.51285	0.8	58.2	8	71371298	71379361	7133	56.76	1	protein_coding	occludin/ELL domain containing 1 [Source:MGI Symbol;Acc:MGI:1924340]
ENSMUSG00000093880	Tmem181c-ps	33.5	3.46	1.54	2.25	0.0246256	0.285932	2.18	4.7	3.2	0.5	18.4	63.3	18.02	23.471	-0.56751	-0.631419	-0.746455	0.0161902	1.92919	2.8	40.8	17	6613753	6639790	1386	48.72	-1	unprocessed_pseudogene	transmembrane protein 181C, pseudogene [Source:MGI Symbol;Acc:MGI:3780993]
ENSMUSG00000057098	Ebf1	4433.4	3.29	1.27	2.58	0.00986571	0.285932	0.873	0	0.8	0.5	0	13.1	2.88	5.11914	-0.562594	-0.406318	-0.464922	-0.562594	1.99643	0.4	6.5	11	44617317	45008091	9756	42.4	1	protein_coding	early B cell factor 1 [Source:MGI Symbol;Acc:MGI:95275]
ENSMUSG00000078794	Dact3	203.4	-4.81	2.05	-2.34	0.0192112	0.285932	1.704	172.3	0	0	0	0	34.46	68.92	2	-0.5	-0.5	-0.5	-0.5	57.4	0	7	16875317	16887462	2989	54.21	1	protein_coding	dishevelled-binding antagonist of beta-catenin 3 [Source:MGI Symbol;Acc:MGI:3654828]
ENSMUSG00000013419	Zfp651	188	4.69	2.01	2.33	0.0196887	0.286374	1.738	0.8	0	0	87.6	0.7	17.82	34.8916	-0.487796	-0.510724	-0.510724	1.99991	-0.490662	0.3	44.2	9	121759330	121771742	7063	58.86	1	protein_coding	zinc finger protein 651 [Source:MGI Symbol;Acc:MGI:2670992]
ENSMUSG00000021636	Marveld2	26.1	5.04	2.09	2.42	0.015721	0.286448	1.386	1.6	0.8	3.8	99.3	225.7	66.24	88.1816	-0.733033	-0.742105	-0.708085	0.374908	1.80831	2.1	162.5	13	100595957	100616971	3382	45.83	-1	protein_coding	MARVEL (membrane-associating) domain containing 2 [Source:MGI Symbol;Acc:MGI:2446166]
ENSMUSG00000098150	4921515E04Rik	10	5.66	2.41	2.35	0.0186775	0.287467	1.64	0.8	0	0	0	149.3	30.02	59.6408	-0.489933	-0.503347	-0.503347	-0.503347	1.99997	0.3	74.7	15	18078118	18369627	2885	35.94	-1	lncRNA	RIKEN cDNA 4921515E04 gene [Source:MGI Symbol;Acc:MGI:1918136]
ENSMUSG00000071669	Snx29	49.6	5.08	2.17	2.34	0.0194226	0.287495	1.704	0	0	0	22.1	58.5	16.12	22.8534	-0.705366	-0.705366	-0.705366	0.261668	1.85443	0	40.3	16	11322908	11755472	6435	46.5	1	protein_coding	sorting nexin 29 [Source:MGI Symbol;Acc:MGI:1921728]
ENSMUSG00000103400	Gm15853	36	5.19	2.23	2.33	0.01997	0.287509	1.749	0	0	0	0	65.4	13.08	26.16	-0.5	-0.5	-0.5	-0.5	2	0	32.7	1	166377878	166380493	2517	55.28	-1	lncRNA	predicted gene 15853 [Source:MGI Symbol;Acc:MGI:3801970]
ENSMUSG00000021219	Rgs6	8.1	5.07	2.1	2.41	0.0158229	0.287509	1.386	0	0	1.4	0	85.3	17.34	33.9843	-0.510235	-0.510235	-0.46904	-0.510235	1.99975	0.5	42.7	12	82588292	83162056	10023	44.18	1	protein_coding	regulator of G-protein signaling 6 [Source:MGI Symbol;Acc:MGI:1354730]
ENSMUSG00000067929	Gm10226	35.9	5.43	2.33	2.33	0.0198652	0.287603	1.738	0	0	0	149.5	99.8	49.86	63.0558	-0.790728	-0.790728	-0.790728	1.58019	0.791996	0	124.7	17	21691860	21692114	255	36.47	1	protein_coding	predicted gene 10226 [Source:MGI Symbol;Acc:MGI:3704470]
ENSMUSG00000039342	Ankar	7.9	5.79	2.4	2.41	0.0158933	0.288025	1.386	0	0	0	0	76.4	15.28	30.56	-0.5	-0.5	-0.5	-0.5	2	0	38.2	1	72642980	72700579	4588	38.13	-1	protein_coding	ankyrin and armadillo repeat containing [Source:MGI Symbol;Acc:MGI:2442559]
ENSMUSG00000020875	Hoxb9	39.1	-5.17	2.21	-2.34	0.0195231	0.288025	1.704	0.8	343.9	0	0.6	0.7	69.2	137.35	-0.497997	2	-0.503821	-0.499453	-0.498725	114.9	0.7	11	96271457	96276595	2574	53.71	1	protein_coding	homeobox B9 [Source:MGI Symbol;Acc:MGI:96190]
ENSMUSG00000039209	Rpl39l	545.8	-3.87	1.66	-2.33	0.0195554	0.288123	1.704	0	0	27.7	0	0	5.54	11.08	-0.5	-0.5	2	-0.5	-0.5	9.2	0	16	10170226	10174911	831	40.29	1	protein_coding	ribosomal protein L39-like [Source:MGI Symbol;Acc:MGI:1915422]
ENSMUSG00000090093	Gm14399	161.7	3.48	1.56	2.23	0.0254848	0.288283	2.216	15.7	2.4	6.2	191.2	51.6	53.42	71.0524	-0.530876	-0.718062	-0.66458	1.93913	-0.0256149	8.1	121.4	2	175129493	175142012	2561	41.36	-1	protein_coding	predicted gene 14399 [Source:MGI Symbol;Acc:MGI:3650082]
ENSMUSG00000112096	A430103D13Rik	15.9	-4.04	1.73	-2.33	0.0195964	0.288283	1.704	0	60.8	2.4	0.6	0.7	12.9	23.9633	-0.538323	1.99889	-0.43817	-0.513285	-0.509112	21.1	0.7	12	76344525	76345381	857	38.97	-1	TEC	RIKEN cDNA A430103D13 gene [Source:MGI Symbol;Acc:MGI:1925025]
ENSMUSG00000019893	Ros1	4.6	5.23	2.25	2.32	0.0202152	0.289475	1.749	0	0	0	0.6	33.7	6.86	13.422	-0.511101	-0.511101	-0.511101	-0.466398	1.9997	0	17.2	10	52045721	52195244	7776	40.47	-1	protein_coding	Ros1 proto-oncogene [Source:MGI Symbol;Acc:MGI:97999]
ENSMUSG00000030600	Lrfn1	14	5.5	2.28	2.41	0.0160594	0.289904	1.386	0	0	0.5	0	103.2	20.74	41.2305	-0.503026	-0.503026	-0.490899	-0.503026	1.99998	0.2	51.6	7	28451980	28468242	3919	52.42	1	protein_coding	leucine rich repeat and fibronectin type III domain containing 1 [Source:MGI Symbol;Acc:MGI:2136810]
ENSMUSG00000054966	Lmntd1	15.5	5.18	2.22	2.33	0.0197672	0.289904	1.704	0	0	0.5	0	55	11.1	21.9509	-0.505675	-0.505675	-0.482897	-0.505675	1.99992	0.2	27.5	6	145365134	145614319	7749	46.08	-1	protein_coding	lamin tail domain containing 1 [Source:MGI Symbol;Acc:MGI:1921321]
ENSMUSG00000031613	Hpgd	2794.2	4.65	1.8	2.58	0.00986218	0.289904	0.851	0	0	0	0	31	6.2	12.4	-0.5	-0.5	-0.5	-0.5	2	0	15.5	8	56294585	56321043	1683	36.91	1	protein_coding	hydroxyprostaglandin dehydrogenase 15 (NAD) [Source:MGI Symbol;Acc:MGI:108085]
ENSMUSG00000032878	Ccdc85a	296.7	5.02	2.15	2.33	0.01982	0.290235	1.704	0	0	0	0	37.8	7.56	15.12	-0.5	-0.5	-0.5	-0.5	2	0	18.9	11	28385685	28584324	6971	37.93	-1	protein_coding	coiled-coil domain containing 85A [Source:MGI Symbol;Acc:MGI:2445069]
ENSMUSG00000060961	Slc4a4	595.1	4.62	1.97	2.35	0.0189732	0.290235	1.631	0	0.8	0.5	0	89.5	18.16	35.6713	-0.509093	-0.486666	-0.495076	-0.509093	1.99993	0.4	44.7	5	88886818	89239653	10905	41.55	1	protein_coding	solute carrier family 4 (anion exchanger), member 4 [Source:MGI Symbol;Acc:MGI:1927555]
ENSMUSG00000024598	Fbn2	397.7	4.45	1.93	2.31	0.0209976	0.290367	1.803	0.8	0	0	0	50.9	10.34	20.2824	-0.470359	-0.509802	-0.509802	-0.509802	1.99977	0.3	25.5	18	58008623	58210487	13215	42.21	-1	protein_coding	fibrillin 2 [Source:MGI Symbol;Acc:MGI:95490]
ENSMUSG00000113134	Gm18795	6.6	5.12	2.21	2.32	0.0203505	0.291481	1.738	0	0	0	0	27.5	5.5	11	-0.5	-0.5	-0.5	-0.5	2	0	13.8	12	101216840	101373116	3557	39.21	1	transcribed_unprocessed_pseudogene	predicted gene, 18795 [Source:MGI Symbol;Acc:MGI:5010980]
ENSMUSG00000040957	Cables1	407.5	-4.42	1.9	-2.32	0.0203486	0.291481	1.738	425.6	0	557.4	10.4	0	198.68	242.722	0.934897	-0.81855	1.47791	-0.775703	-0.81855	327.7	5.2	18	11839220	11945630	3839	48.4	1	protein_coding	CDK5 and Abl enzyme substrate 1 [Source:MGI Symbol;Acc:MGI:1927065]
ENSMUSG00000106815	Gm43658	65.8	5.48	2.36	2.32	0.0203817	0.291705	1.738	0	0	0	118.9	115.6	46.9	57.45	-0.816362	-0.816362	-0.816362	1.25326	1.19582	0	117.2	5	76297600	76301775	4176	36.71	-1	TEC	predicted gene 43658 [Source:MGI Symbol;Acc:MGI:5663795]
ENSMUSG00000025815	Dhtkd1	34	4.81	2.17	2.22	0.0267373	0.292078	2.273	0	0	2.9	0.6	163.1	33.32	64.8988	-0.513415	-0.513415	-0.46873	-0.50417	1.99973	1	81.8	2	5896115	5942792	6333	44.95	-1	protein_coding	dehydrogenase E1 and transketolase domain containing 1 [Source:MGI Symbol;Acc:MGI:2445096]
ENSMUSG00000020472	Zkscan17	370.4	4.36	1.88	2.32	0.0204244	0.292078	1.738	8.7	38.4	0.5	791.2	513.3	270.42	324.157	-0.807386	-0.715763	-0.832682	1.60657	0.749266	15.8	652.2	11	59485520	59526751	4573	48.53	-1	protein_coding	zinc finger with KRAB and SCAN domains 17 [Source:MGI Symbol;Acc:MGI:2679270]
ENSMUSG00000103839	Gm37607	31	3.65	1.57	2.32	0.0200799	0.292372	1.704	0	3.2	9.1	0	144.5	31.36	56.6675	-0.553403	-0.496933	-0.392817	-0.553403	1.99656	4.1	72.3	1	58383512	58386134	2623	34.35	-1	TEC	predicted gene, 37607 [Source:MGI Symbol;Acc:MGI:5610835]
ENSMUSG00000100078	Gm6170	1779	1.1	0.39	2.8	0.00509542	0.292372	0.432	2352.2	1877.3	2307.5	4546.7	4833.2	3183.38	1244.54	-0.66786	-1.04945	-0.703777	1.09544	1.32564	2179	4689.9	1	128520073	128521460	1388	47.84	-1	processed_pseudogene	predicted gene 6170 [Source:MGI Symbol;Acc:MGI:3643368]
ENSMUSG00000110317	Gm45250	35.2	5.43	2.35	2.31	0.0207068	0.29336	1.749	0	0	0	0	228.4	45.68	91.36	-0.5	-0.5	-0.5	-0.5	2	0	114.2	8	26151888	26155479	3592	42.82	-1	lncRNA	predicted gene 45250 [Source:MGI Symbol;Acc:MGI:5791086]
ENSMUSG00000117074	Gm49925	10.4	-1.41	0.59	-2.37	0.0175571	0.29371	1.48	4.7	19.2	17.7	4.9	5.5	10.4	6.59515	-0.864272	1.33431	1.10687	-0.833946	-0.74297	13.9	5.2	17	66005705	66006087	383	52.48	1	processed_pseudogene	predicted gene, 49925 [Source:MGI Symbol;Acc:MGI:6270632]
ENSMUSG00000085105	Gm12758	4.8	5.83	2.46	2.37	0.0175977	0.294167	1.48	0	0	0	114	0	22.8	45.6	-0.5	-0.5	-0.5	2	-0.5	0	57	7	34234377	34240207	5232	46.24	1	lncRNA	predicted gene 12758 [Source:MGI Symbol;Acc:MGI:3702543]
ENSMUSG00000041134	Cyyr1	1135.4	4.58	1.76	2.6	0.0093182	0.294428	0.782	3.9	0	0	104.8	24.8	26.7	40.1219	-0.568268	-0.665472	-0.665472	1.94657	-0.0473557	1.3	64.8	16	85421533	85553397	8894	40.22	-1	protein_coding	cysteine and tyrosine-rich protein 1 [Source:MGI Symbol;Acc:MGI:2152187]
ENSMUSG00000029454	Mapkapk5	16.3	4.63	2	2.31	0.0208515	0.294515	1.749	0.8	0	0	0	38.5	7.86	15.3231	-0.460741	-0.51295	-0.51295	-0.51295	1.99959	0.3	19.3	5	121525038	121545905	3195	47.18	-1	protein_coding	MAP kinase-activated protein kinase 5 [Source:MGI Symbol;Acc:MGI:1333110]
ENSMUSG00000052955	Cpvl	4.9	5.82	2.46	2.37	0.0177998	0.296433	1.48	0	0	0	0	189.2	37.84	75.68	-0.5	-0.5	-0.5	-0.5	2	0	94.6	6	53873279	53978671	1706	44.16	-1	protein_coding	carboxypeptidase, vitellogenic-like [Source:MGI Symbol;Acc:MGI:1918537]
ENSMUSG00000109761	5430403N17Rik	86.8	5.27	2.28	2.31	0.0209	0.296433	1.738	0	0	0	0	58.5	11.7	23.4	-0.5	-0.5	-0.5	-0.5	2	0	29.2	8	35864085	35882957	2553	43.54	-1	lncRNA	RIKEN cDNA 5430403N17 gene [Source:MGI Symbol;Acc:MGI:5439418]
ENSMUSG00000094936	Rbm4	117.1	4.94	2.13	2.32	0.0204912	0.296433	1.704	0	0	0	0	121.1	24.22	48.44	-0.5	-0.5	-0.5	-0.5	2	0	60.6	19	4784293	4793901	4940	42.04	-1	protein_coding	RNA binding motif protein 4 [Source:MGI Symbol;Acc:MGI:1100865]
ENSMUSG00000031870	Pgr	19.7	-5.09	2.2	-2.32	0.0205184	0.296602	1.704	373.7	0	197.3	0	6.2	115.44	149.657	1.72568	-0.771366	0.546986	-0.771366	-0.729938	190.3	3.1	9	8899833	8968611	8546	39.55	1	protein_coding	progesterone receptor [Source:MGI Symbol;Acc:MGI:97567]
ENSMUSG00000103880	Gm37009	4.4	2.57	1.11	2.31	0.0210933	0.296806	1.749	0	1.6	2.9	4.3	16.5	5.06	5.89393	-0.85851	-0.587045	-0.366479	-0.128946	1.94098	1.5	10.4	3	65506277	65506637	361	54.02	-1	processed_pseudogene	predicted gene, 37009 [Source:MGI Symbol;Acc:MGI:5610237]
ENSMUSG00000016756	Cmah	47.9	4.24	1.93	2.2	0.0274752	0.297043	2.273	0	0	0	0	10.3	2.06	4.12	-0.5	-0.5	-0.5	-0.5	2	0	5.2	13	24327404	24477377	10660	42.35	1	protein_coding	cytidine monophospho-N-acetylneuraminic acid hydroxylase [Source:MGI Symbol;Acc:MGI:103227]
ENSMUSG00000109812	Gm45640	148.9	3.84	1.66	2.31	0.021158	0.297043	1.749	0.8	14.4	0	13.5	200.9	45.92	77.7275	-0.580489	-0.405519	-0.590782	-0.417098	1.99389	5.1	107.2	8	90876581	90878476	1896	51.69	1	TEC	predicted gene 45640 [Source:MGI Symbol;Acc:MGI:5791476]
ENSMUSG00000030077	Chl1	447.9	-4.66	2.02	-2.31	0.0210102	0.297043	1.738	0	0	653.4	0	0	130.68	261.36	-0.5	-0.5	2	-0.5	-0.5	217.8	0	6	103510586	103750211	12293	37.88	1	protein_coding	cell adhesion molecule L1-like [Source:MGI Symbol;Acc:MGI:1098266]
ENSMUSG00000104343	5730408A14Rik	4.6	4.76	1.99	2.39	0.016812	0.297568	1.386	0	0	0	0	237.4	47.48	94.96	-0.5	-0.5	-0.5	-0.5	2	0	118.7	1	175378853	175380676	1824	39.58	-1	TEC	RIKEN cDNA 5730408A14 gene [Source:MGI Symbol;Acc:MGI:1917766]
ENSMUSG00000107479	2610300M13Rik	329.4	-4.67	2.03	-2.3	0.0212367	0.297701	1.749	2.4	653.5	0	0	6.2	132.42	260.55	-0.499022	1.99992	-0.508233	-0.508233	-0.484437	218.6	3.1	6	66451949	66465738	2077	39.15	-1	lncRNA	RIKEN cDNA 2610300M13 gene [Source:MGI Symbol;Acc:MGI:1919734]
ENSMUSG00000034098	Fstl5	57	5.45	2.37	2.3	0.0212667	0.297897	1.749	0	0	0	0	102.5	20.5	41	-0.5	-0.5	-0.5	-0.5	2	0	51.3	3	76074270	76710019	9264	36	1	protein_coding	follistatin-like 5 [Source:MGI Symbol;Acc:MGI:2442179]
ENSMUSG00000074215	Gm10643	28	-5.53	2.31	-2.39	0.0168891	0.29826	1.386	88.1	0	485.3	0	0	114.68	188.425	-0.141064	-0.608624	1.96693	-0.608624	-0.608624	191.1	0	8	84063561	84065137	1577	48.32	-1	protein_coding	predicted gene 10643 [Source:MGI Symbol;Acc:MGI:3642507]
ENSMUSG00000116627	Gm30124	25.5	5.44	2.3	2.36	0.0180985	0.299134	1.48	0	0	0	66.8	0	13.36	26.72	-0.5	-0.5	-0.5	2	-0.5	0	33.4	12	20990536	21040428	1230	45.04	1	lncRNA	predicted gene, 30124 [Source:MGI Symbol;Acc:MGI:5589283]
ENSMUSG00000087569	Gm8464	39.6	1.81	0.82	2.2	0.0278382	0.299317	2.273	13.4	4.8	25.3	48.4	57.8	29.94	20.2192	-0.818036	-1.24338	-0.229485	0.912995	1.3779	14.5	53.1	X	152489661	152491860	2200	46.23	-1	transcribed_processed_pseudogene	predicted pseudogene 8464 [Source:MGI Symbol;Acc:MGI:3645517]
ENSMUSG00000020882	Cacnb1	74.4	4.78	2.08	2.3	0.0213276	0.29953	1.738	0	0	0	25.1	0	5.02	10.04	-0.5	-0.5	-0.5	2	-0.5	0	12.6	11	98001508	98023034	4529	53.61	-1	protein_coding	calcium channel, voltage-dependent, beta 1 subunit [Source:MGI Symbol;Acc:MGI:102522]
ENSMUSG00000053141	Ptprt	11.1	-4.23	1.83	-2.31	0.0209085	0.29953	1.704	0	0	300.9	0.6	6.9	61.68	119.638	-0.515554	-0.515554	1.99953	-0.510539	-0.45788	100.3	3.7	2	161521990	162661147	12611	42.26	-1	protein_coding	protein tyrosine phosphatase, receptor type, T [Source:MGI Symbol;Acc:MGI:1321152]
ENSMUSG00000060397	Zfp128	175.6	-4.75	2.13	-2.22	0.026125	0.300611	2.119	0	0	554.1	0	0	110.82	221.64	-0.5	-0.5	2	-0.5	-0.5	184.7	0	7	12881177	12893422	4087	45.91	1	protein_coding	zinc finger protein 128 [Source:MGI Symbol;Acc:MGI:2389445]
ENSMUSG00000033618	Map3k13	67	4.73	2.25	2.11	0.0351125	0.300961	2.841	0	0	0	0	33	6.6	13.2	-0.5	-0.5	-0.5	-0.5	2	0	16.5	16	21794346	21933439	8714	43.96	1	protein_coding	mitogen-activated protein kinase kinase kinase 13 [Source:MGI Symbol;Acc:MGI:2444243]
ENSMUSG00000112129	Pbld1	33.9	3.67	1.67	2.2	0.0280912	0.300961	2.273	22.8	2.4	20.5	131.8	440.4	123.58	164.869	-0.611273	-0.735007	-0.625223	0.0498577	1.92165	15.3	286.1	10	63060162	63077962	3928	48.01	1	protein_coding	phenazine biosynthesis-like protein domain containing 1 [Source:MGI Symbol;Acc:MGI:1915621]
ENSMUSG00000056656	Apol8	20.3	5.57	2.34	2.38	0.0171741	0.301136	1.386	0	0	0	180.8	0.7	36.3	72.2505	-0.502419	-0.502419	-0.502419	1.99999	-0.49273	0	90.7	15	77747798	77757003	2962	49.47	-1	protein_coding	apolipoprotein L 8 [Source:MGI Symbol;Acc:MGI:2444921]
ENSMUSG00000044976	Wdr72	345.8	5.08	2.2	2.31	0.0211309	0.301136	1.704	0	0	0	0	210.6	42.12	84.24	-0.5	-0.5	-0.5	-0.5	2	0	105.3	9	74110356	74283308	7486	40.25	1	protein_coding	WD repeat domain 72 [Source:MGI Symbol;Acc:MGI:3583957]
ENSMUSG00000110004	Gm45440	4.8	5.06	2.18	2.32	0.0203188	0.301136	1.64	0	0	0	0	238.8	47.76	95.52	-0.5	-0.5	-0.5	-0.5	2	0	119.4	7	135892815	135894469	1655	38.01	1	TEC	predicted gene 45440 [Source:MGI Symbol;Acc:MGI:5791276]
ENSMUSG00000039844	Rapgef1	506.2	3.29	1.36	2.41	0.0159211	0.301136	1.284	6.3	12	27.7	204.7	153.4	80.82	82.1283	-0.907361	-0.837957	-0.646793	1.50837	0.883739	15.3	179.1	2	29619720	29740978	7485	49.26	1	protein_coding	Rap guanine nucleotide exchange factor (GEF) 1 [Source:MGI Symbol;Acc:MGI:104580]
ENSMUSG00000061816	Myl1	15.4	5.44	2.37	2.3	0.0217145	0.301227	1.749	0	0	0	0.6	71.6	14.44	28.5809	-0.505232	-0.505232	-0.505232	-0.484239	1.99993	0	36.1	1	66924295	66945404	2074	38.29	-1	protein_coding	myosin, light polypeptide 1 [Source:MGI Symbol;Acc:MGI:97269]
ENSMUSG00000059383	Gfral	10.4	5.47	2.38	2.3	0.0216099	0.301464	1.738	0	0	0	0	84.6	16.92	33.84	-0.5	-0.5	-0.5	-0.5	2	0	42.3	9	76164102	76213657	2080	39.06	-1	protein_coding	GDNF family receptor alpha like [Source:MGI Symbol;Acc:MGI:3607786]
ENSMUSG00000104720	Gm43138	15.1	5.08	2.22	2.29	0.0218191	0.301781	1.749	0	0	0	25.1	5.5	6.12	9.72613	-0.629233	-0.629233	-0.629233	1.95144	-0.0637458	0	15.3	5	110206580	110207287	708	41.67	1	lncRNA	predicted gene 43138 [Source:MGI Symbol;Acc:MGI:5663275]
ENSMUSG00000090544	Gm6576	64.8	2.09	0.91	2.3	0.0216675	0.301781	1.738	13.4	22.4	28.7	19.6	174.8	51.78	61.7063	-0.621978	-0.476126	-0.37403	-0.521502	1.99364	21.5	97.2	15	27025328	27026210	883	57.3	1	processed_pseudogene	predicted gene 6576 [Source:MGI Symbol;Acc:MGI:3646644]
ENSMUSG00000035435	Abca17	21.2	-4.28	1.87	-2.29	0.0217881	0.301781	1.749	0	9.6	1035	0	29.6	214.84	410.222	-0.523716	-0.500314	1.99931	-0.523716	-0.45156	348.2	14.8	17	24264259	24351068	5572	44.43	-1	protein_coding	ATP-binding cassette, sub-family A (ABC1), member 17 [Source:MGI Symbol;Acc:MGI:3625331]
ENSMUSG00000031074	Fgf3	6.1	5.79	2.43	2.38	0.0173234	0.30185	1.386	0	0	0	154.4	0	30.88	61.76	-0.5	-0.5	-0.5	2	-0.5	0	77.2	7	144838083	144844436	2326	56.81	1	protein_coding	fibroblast growth factor 3 [Source:MGI Symbol;Acc:MGI:95517]
ENSMUSG00000032186	Tmod2	63	5.06	2.2	2.3	0.021708	0.30185	1.738	0	0	0.5	0	116.3	23.36	46.4704	-0.502686	-0.502686	-0.491926	-0.502686	1.99998	0.2	58.1	9	75565621	75611325	11683	44.55	-1	protein_coding	tropomodulin 2 [Source:MGI Symbol;Acc:MGI:1355335]
ENSMUSG00000099906	Gm28653	16.8	5.7	2.4	2.38	0.0173549	0.302175	1.386	0	0	1.4	0	220.2	44.32	87.9417	-0.50397	-0.50397	-0.488051	-0.50397	1.99996	0.5	110.1	1	20669882	20684298	5551	43.32	1	lncRNA	predicted gene 28653 [Source:MGI Symbol;Acc:MGI:5579359]
ENSMUSG00000027555	Car13	400.3	4.72	2.05	2.3	0.021372	0.302544	1.704	2.4	3.2	0	427.8	6.2	87.92	169.952	-0.503202	-0.498495	-0.517324	1.99986	-0.480843	1.9	217	3	14641727	14663002	2299	40.6	1	protein_coding	carbonic anhydrase 13 [Source:MGI Symbol;Acc:MGI:1931322]
ENSMUSG00000021464	Ror2	73.1	4.45	1.94	2.29	0.0218288	0.302575	1.738	0	0	0	0	13.1	2.62	5.24	-0.5	-0.5	-0.5	-0.5	2	0	6.5	13	53109312	53286124	4242	48.18	-1	protein_coding	receptor tyrosine kinase-like orphan receptor 2 [Source:MGI Symbol;Acc:MGI:1347521]
ENSMUSG00000050556	Kcnb1	22.9	-4.89	2.08	-2.35	0.0185951	0.302575	1.48	152.6	0	0	0	0.7	30.66	60.9706	1.99998	-0.502865	-0.502865	-0.502865	-0.491384	50.9	0.3	2	167095969	167190155	11488	51.59	-1	protein_coding	potassium voltage gated channel, Shab-related subfamily, member 1 [Source:MGI Symbol;Acc:MGI:96666]
ENSMUSG00000045075	Gm9796	19	5.63	2.46	2.29	0.0220519	0.303241	1.749	0	0	0	0	201.6	40.32	80.64	-0.5	-0.5	-0.5	-0.5	2	0	100.8	11	95696894	95699143	2250	52.44	-1	lncRNA	predicted gene 9796 [Source:MGI Symbol;Acc:MGI:3648412]
ENSMUSG00000020483	Dynll2	180.5	-3.06	1.34	-2.29	0.0220549	0.303241	1.749	37	72	1339.3	88.2	8.3	308.96	515.916	-0.527141	-0.4593	1.99711	-0.427899	-0.58277	482.8	48.3	11	87979525	87987533	2736	50.42	-1	protein_coding	dynein light chain LC8-type 2 [Source:MGI Symbol;Acc:MGI:1915347]
ENSMUSG00000090210	Itga10	219.6	-4.84	2.11	-2.3	0.0215077	0.303342	1.704	0	0	248.4	0	0	49.68	99.36	-0.5	-0.5	2	-0.5	-0.5	82.8	0	3	96645584	96664519	5186	48.44	1	protein_coding	integrin, alpha 10 [Source:MGI Symbol;Acc:MGI:2153482]
ENSMUSG00000027961	Lrrc39	21.6	5.29	2.31	2.29	0.0221247	0.303753	1.749	0	0	0	118.9	0.7	23.92	47.4908	-0.503677	-0.503677	-0.503677	1.99997	-0.488937	0	59.8	3	116562973	116583134	5230	40.98	1	protein_coding	leucine rich repeat containing 39 [Source:MGI Symbol;Acc:MGI:1924557]
ENSMUSG00000027200	Sema6d	4003.4	-3.45	1.34	-2.58	0.00991689	0.304122	0.782	0	829.5	0	0	31.7	172.24	328.859	-0.52375	1.99861	-0.52375	-0.52375	-0.427356	276.5	15.8	2	124089969	124667770	10559	40.96	1	protein_coding	sema domain, transmembrane domain (TM), and cytoplasmic domain, (semaphorin) 6D [Source:MGI Symbol;Acc:MGI:2387661]
ENSMUSG00000006931	P3h4	2057.6	4.01	1.57	2.55	0.0107993	0.304385	0.851	0	20.8	0	93.8	221.6	67.24	84.5359	-0.795402	-0.549353	-0.795402	0.314186	1.82597	6.9	157.7	11	100408456	100414836	2178	54.87	-1	protein_coding	prolyl 3-hydroxylase family member 4 (non-enzymatic) [Source:MGI Symbol;Acc:MGI:1913430]
ENSMUSG00000028354	Fmn2	71.3	5.2	2.27	2.29	0.0221118	0.304393	1.738	0.8	0	0	45.4	89.5	27.14	35.7468	-0.73685	-0.75923	-0.75923	0.510816	1.74449	0.3	67.4	1	174501825	174822729	7960	39.74	1	protein_coding	formin 2 [Source:MGI Symbol;Acc:MGI:1859252]
ENSMUSG00000029804	Herc3	229.7	4.87	2.12	2.3	0.0216747	0.304393	1.704	0	0	0	122	15.1	27.42	47.6502	-0.575443	-0.575443	-0.575443	1.98488	-0.258551	0	68.5	6	58831465	58920398	9127	41.43	1	protein_coding	hect domain and RLD 3 [Source:MGI Symbol;Acc:MGI:1921248]
ENSMUSG00000072324	Gm8420	72.6	1.63	0.71	2.3	0.0216566	0.304393	1.704	2.4	4	16.7	3.1	48.2	14.88	17.4724	-0.714268	-0.622696	0.104164	-0.674205	1.90701	7.7	25.6	1	51940664	51941261	598	52.17	-1	processed_pseudogene	predicted gene 8420 [Source:MGI Symbol;Acc:MGI:3645594]
ENSMUSG00000045064	Zc2hc1c	83.2	-4.69	2.24	-2.1	0.0361312	0.304722	2.834	319.4	0	0	0	0	63.88	127.76	2	-0.5	-0.5	-0.5	-0.5	106.5	0	12	85288591	85299358	4482	45.78	1	protein_coding	zinc finger, C2HC-type containing 1C [Source:MGI Symbol;Acc:MGI:1919600]
ENSMUSG00000068180	AY512915	4.4	5.52	2.35	2.35	0.0188857	0.304827	1.48	0	0.8	0	0	108	21.76	43.1211	-0.504625	-0.486073	-0.504625	-0.504625	1.99995	0.3	54	6	95255726	95333993	5733	40.44	-1	lncRNA	cDNA sequence AY512915 [Source:MGI Symbol;Acc:MGI:3041245]
ENSMUSG00000040752	Myh6	4.2	5.83	2.46	2.37	0.0177617	0.305638	1.386	0	0	0	0	115.6	23.12	46.24	-0.5	-0.5	-0.5	-0.5	2	0	57.8	14	54941921	54966927	6726	51.33	-1	protein_coding	myosin, heavy polypeptide 6, cardiac muscle, alpha [Source:MGI Symbol;Acc:MGI:97255]
ENSMUSG00000055480	Zfp458	84.8	5.2	2.27	2.29	0.0218248	0.305638	1.704	0	0	0	0	308.3	61.66	123.32	-0.5	-0.5	-0.5	-0.5	2	0	154.1	13	67254918	67278466	8103	39.68	-1	protein_coding	zinc finger protein 458 [Source:MGI Symbol;Acc:MGI:3040691]
ENSMUSG00000009739	Pou6f1	452.2	4.27	1.86	2.29	0.0218488	0.305676	1.704	0	0	0	17.2	0	3.44	6.88	-0.5	-0.5	-0.5	2	-0.5	0	8.6	15	100575318	100599984	6949	51.02	-1	protein_coding	POU domain, class 6, transcription factor 1 [Source:MGI Symbol;Acc:MGI:102935]
ENSMUSG00000029346	Srrd	59.9	4.91	2.23	2.2	0.028005	0.305766	2.18	0	0	0	30.6	119.7	30.06	46.3604	-0.648398	-0.648398	-0.648398	0.0116479	1.93355	0	75.2	5	112337392	112343040	1638	51.19	-1	protein_coding	SRR1 domain containing [Source:MGI Symbol;Acc:MGI:1917368]
ENSMUSG00000038168	P3h2	252.5	4.56	2.07	2.21	0.0272127	0.305766	2.119	0	0	1	90.1	40.6	26.34	35.4919	-0.74214	-0.74214	-0.713965	1.79646	0.401781	0.3	65.3	16	25959288	26105784	3721	40.38	-1	protein_coding	prolyl 3-hydroxylase 2 [Source:MGI Symbol;Acc:MGI:2146663]
ENSMUSG00000031024	St5	1086.4	3.47	1.37	2.53	0.0112487	0.306514	0.873	14.9	0	0	126.2	3.4	28.9	48.957	-0.285965	-0.590313	-0.590313	1.98746	-0.520865	5	64.8	7	109523911	109703605	5738	44.02	-1	protein_coding	suppression of tumorigenicity 5 [Source:MGI Symbol;Acc:MGI:108517]
ENSMUSG00000073448	Gm10509	45.6	5.46	2.39	2.28	0.0224308	0.306759	1.738	0	0.8	0	525.8	201.6	145.64	205.453	-0.708874	-0.70498	-0.708874	1.85035	0.272374	0.3	363.7	17	21690180	21691022	843	37.96	1	processed_pseudogene	predicted gene 10509 [Source:MGI Symbol;Acc:MGI:3796835]
ENSMUSG00000043456	Zfp536	197.5	4.8	2.1	2.28	0.0226112	0.307041	1.749	0	0.8	1	0.6	147.3	29.94	58.681	-0.510217	-0.496584	-0.493175	-0.499992	1.99997	0.6	73.9	7	37318024	37773641	12295	46.37	-1	protein_coding	zinc finger protein 536 [Source:MGI Symbol;Acc:MGI:1926102]
ENSMUSG00000097467	Gm26737	12.1	-4.77	2.09	-2.28	0.0226902	0.307666	1.749	0.8	0.8	56.4	0	0	11.6	22.4029	-0.482081	-0.482081	1.99974	-0.517791	-0.517791	19.3	0	9	44112923	44121960	2292	48.01	1	lncRNA	predicted gene, 26737 [Source:MGI Symbol;Acc:MGI:5477231]
ENSMUSG00000035578	Iqcg	53	-5.5	2.41	-2.28	0.0225323	0.307666	1.738	0	462.3	594.7	0	0	211.4	262.275	-0.806026	0.956631	1.46145	-0.806026	-0.806026	352.3	0	16	33012683	33056218	6164	44.83	-1	protein_coding	IQ motif containing G [Source:MGI Symbol;Acc:MGI:1916957]
ENSMUSG00000037989	Wnk2	8.4	-5.21	2.23	-2.34	0.0192374	0.308022	1.48	59	0	0	0	0	11.8	23.6	2	-0.5	-0.5	-0.5	-0.5	19.7	0	13	49036303	49148014	8481	50.15	-1	protein_coding	WNK lysine deficient protein kinase 2 [Source:MGI Symbol;Acc:MGI:1922857]
ENSMUSG00000084803	5830444B04Rik	33.5	4.71	2.07	2.28	0.0228019	0.308507	1.749	0	0	8.1	254.9	85.3	69.66	98.0338	-0.710571	-0.710571	-0.627947	1.88955	0.159537	2.7	170.1	4	155398763	155421704	5410	46.6	-1	lncRNA	RIKEN cDNA 5830444B04 gene [Source:MGI Symbol;Acc:MGI:3603170]
ENSMUSG00000116180	Gm49492	44.6	4.43	2.04	2.17	0.0296376	0.308507	2.273	0	0	3.8	138.5	2.8	29.02	54.7608	-0.529941	-0.529941	-0.460548	1.99924	-0.47881	1.3	70.6	15	100600204	100602766	2563	49.2	1	lncRNA	predicted gene, 49492 [Source:MGI Symbol;Acc:MGI:6155169]
ENSMUSG00000043383	Olfr1342	5.1	4.6	2.02	2.28	0.0226771	0.308553	1.738	0	0	0	0	260.1	52.02	104.04	-0.5	-0.5	-0.5	-0.5	2	0	130.1	4	118687486	118692756	3269	44.94	-1	protein_coding	olfactory receptor 1342 [Source:MGI Symbol;Acc:MGI:3031176]
ENSMUSG00000108984	Gm44916	4	-5.54	2.43	-2.28	0.022886	0.309196	1.749	0	0	147.6	0	0	29.52	59.04	-0.5	-0.5	2	-0.5	-0.5	49.2	0	7	82715592	82717785	2194	40.88	1	TEC	predicted gene 44916 [Source:MGI Symbol;Acc:MGI:5753492]
ENSMUSG00000050721	Plekho2	542.5	3.93	1.72	2.28	0.022336	0.310072	1.701	105.4	0	0	711.5	966.8	356.74	403.912	-0.622263	-0.883211	-0.883211	0.878309	1.51038	35.1	839.1	9	65552698	65580040	5547	49.29	-1	protein_coding	pleckstrin homology domain containing, family O member 2 [Source:MGI Symbol;Acc:MGI:2143132]
ENSMUSG00000117642	Amd-ps7	6.4	5.17	2.27	2.27	0.0229912	0.310167	1.749	0.8	0	0	59.4	15.8	15.2	22.9061	-0.628654	-0.66358	-0.66358	1.92962	0.0261939	0.3	37.6	17	94803193	94803818	626	40.1	1	processed_pseudogene	S-adenosylmethionine decarboxylase, pseudogene 7 [Source:MGI Symbol;Acc:MGI:3646899]
ENSMUSG00000058488	Kl	6.9	-5.28	2.32	-2.27	0.0229083	0.310797	1.738	0	0	172.9	0	0.7	34.72	69.0905	-0.502529	-0.502529	1.99998	-0.502529	-0.492397	57.6	0.3	5	150952607	150993817	9328	44.37	1	protein_coding	klotho [Source:MGI Symbol;Acc:MGI:1101771]
ENSMUSG00000057137	Tmem140	295.2	-3.84	1.68	-2.28	0.0224869	0.310967	1.704	545.2	833.5	1222.8	55.2	23.4	536.02	459.176	0.0199923	0.647856	1.49568	-1.04714	-1.11639	867.1	39.3	6	34863146	34874946	5853	48.93	1	protein_coding	transmembrane protein 140 [Source:MGI Symbol;Acc:MGI:1915737]
ENSMUSG00000067931	Zfp948	720.2	-3.64	1.55	-2.35	0.0187006	0.311499	1.413	546.8	4	208.7	22.7	0	156.44	210.1	1.85797	-0.72556	0.248739	-0.636554	-0.744598	253.2	11.3	17	21567008	21588699	2652	38.58	1	protein_coding	zinc finger protein 948 [Source:MGI Symbol;Acc:MGI:3040683]
ENSMUSG00000083219	Gm11410	136.8	-1.88	0.86	-2.2	0.0281588	0.312559	2.119	116.4	250.4	82.6	40.4	37.2	105.4	78.1564	0.140744	1.85526	-0.291723	-0.831666	-0.87261	149.8	38.8	4	80003989	80005131	1143	37.62	1	processed_pseudogene	predicted gene 11410 [Source:MGI Symbol;Acc:MGI:3652015]
ENSMUSG00000057286	St6galnac2	468	-4.39	1.91	-2.3	0.0212982	0.312822	1.601	284.8	0	0	0	0	56.96	113.92	2	-0.5	-0.5	-0.5	-0.5	94.9	0	11	116675303	116694868	5790	50.72	-1	protein_coding	ST6 (alpha-N-acetyl-neuraminyl-2,3-beta-galactosyl-1,3)-N-acetylgalactosaminide alpha-2,6-sialyltransferase 2 [Source:MGI Symbol;Acc:MGI:107553]
ENSMUSG00000054474	Thnsl2	175.6	4.61	2.02	2.28	0.0226914	0.312891	1.704	5.5	0	0	213.9	79.1	59.7	82.7283	-0.655157	-0.72164	-0.72164	1.86393	0.234503	1.8	146.5	6	71128166	71144439	2164	46.18	-1	protein_coding	threonine synthase-like 2 (bacterial) [Source:MGI Symbol;Acc:MGI:3041254]
ENSMUSG00000035472	Slc25a21	47.4	5.05	2.33	2.17	0.030332	0.313217	2.273	0	0	0	0	83.3	16.66	33.32	-0.5	-0.5	-0.5	-0.5	2	0	41.6	12	56712634	57197472	4872	39.86	-1	protein_coding	solute carrier family 25 (mitochondrial oxodicarboxylate carrier), member 21 [Source:MGI Symbol;Acc:MGI:2445059]
ENSMUSG00000031596	Slc7a2	390	4.41	1.94	2.27	0.0233732	0.313507	1.749	0	0	0	28.8	2.8	6.32	11.2922	-0.559679	-0.559679	-0.559679	1.99076	-0.31172	0	15.8	8	40862396	40922308	9135	42.37	1	protein_coding	solute carrier family 7 (cationic amino acid transporter, y+ system), member 2 [Source:MGI Symbol;Acc:MGI:99828]
ENSMUSG00000107741	Gm2011	43.2	4.13	1.91	2.16	0.0304117	0.313589	2.273	8.7	8.8	0.5	218.8	169.3	81.22	93.4942	-0.775663	-0.774593	-0.863369	1.47153	0.94209	6	194	3	40846820	40875388	4557	42.11	1	transcribed_unprocessed_pseudogene	predicted gene 2011 [Source:MGI Symbol;Acc:MGI:3780180]
ENSMUSG00000038179	Slamf7	4.2	5.5	2.43	2.27	0.0232811	0.313731	1.738	0	0	0	0	122.5	24.5	49	-0.5	-0.5	-0.5	-0.5	2	0	61.2	1	171632403	171653035	4577	44.92	-1	protein_coding	SLAM family member 7 [Source:MGI Symbol;Acc:MGI:1922595]
ENSMUSG00000103870	Gm38362	6.2	4.57	1.99	2.29	0.0219774	0.313731	1.64	0	0	0	321.1	0	64.22	128.44	-0.5	-0.5	-0.5	2	-0.5	0	160.6	3	30272322	30274385	2064	42.39	-1	TEC	predicted gene, 38362 [Source:MGI Symbol;Acc:MGI:5611590]
ENSMUSG00000074500	Zfp558	36.1	5.32	2.35	2.26	0.0235337	0.314754	1.749	0	0	0.5	161.8	73.6	47.18	63.9792	-0.737427	-0.737427	-0.729612	1.79152	0.412947	0.2	117.7	9	18455575	18478268	3535	40.17	-1	protein_coding	zinc finger protein 558 [Source:MGI Symbol;Acc:MGI:1921681]
ENSMUSG00000098076	Gm6981	4.9	5.39	2.38	2.27	0.0234779	0.315784	1.738	0	0	0.5	87	0.7	17.64	34.6811	-0.508634	-0.508634	-0.494217	1.99994	-0.488451	0.2	43.9	9	52002274	52003281	1008	53.17	-1	processed_pseudogene	predicted pseudogene 6981 [Source:MGI Symbol;Acc:MGI:3646966]
ENSMUSG00000113701	B230303A05Rik	8	5.6	2.45	2.29	0.0222113	0.316389	1.64	0	0	0.5	0	180.3	36.16	72.0703	-0.501733	-0.501733	-0.494795	-0.501733	1.99999	0.2	90.1	13	15813548	16023423	3776	39.93	-1	transcribed_processed_pseudogene	RIKEN cDNA B230303A05 gene [Source:MGI Symbol;Acc:MGI:3646895]
ENSMUSG00000031129	Slc9a9	480.2	4.45	1.96	2.27	0.0230758	0.316673	1.701	0	0	0	0	46.1	9.22	18.44	-0.5	-0.5	-0.5	-0.5	2	0	23.1	9	94669909	95230445	5679	41.87	1	protein_coding	solute carrier family 9 (sodium/hydrogen exchanger), member 9 [Source:MGI Symbol;Acc:MGI:2679732]
ENSMUSG00000039552	Rsph4a	17.1	5.65	2.43	2.32	0.0201042	0.316834	1.48	0	0	0	0	145.2	29.04	58.08	-0.5	-0.5	-0.5	-0.5	2	0	72.6	10	33905111	33916021	3650	38.2	1	protein_coding	radial spoke head 4 homolog A (Chlamydomonas) [Source:MGI Symbol;Acc:MGI:3027894]
ENSMUSG00000081807	Gm14849	20.5	5.4	2.39	2.26	0.0238615	0.317544	1.749	0	0.8	0	0	117.7	23.7	47.001	-0.504244	-0.487223	-0.504244	-0.504244	1.99996	0.3	58.8	X	108060304	108065130	2846	38.7	1	processed_pseudogene	predicted gene 14849 [Source:MGI Symbol;Acc:MGI:3802125]
ENSMUSG00000097101	1810034E14Rik	125.7	5.26	2.33	2.26	0.023836	0.317544	1.749	0	0	0	43.5	328.9	74.48	128.321	-0.58042	-0.58042	-0.58042	-0.241426	1.98269	0	186.2	13	64248700	64271852	2245	43.99	1	lncRNA	RIKEN cDNA 1810034E14 gene [Source:MGI Symbol;Acc:MGI:1913753]
ENSMUSG00000108211	Gm44130	35.1	4.97	2.29	2.17	0.0297294	0.317544	2.18	0	0	0.5	0	144.5	29	57.7503	-0.502162	-0.502162	-0.493504	-0.502162	1.99999	0.2	72.3	6	71432104	71435107	3004	39.48	-1	TEC	predicted gene, 44130 [Source:MGI Symbol;Acc:MGI:5690522]
ENSMUSG00000112632	Gm4510	4.5	3.33	1.48	2.26	0.0239296	0.318222	1.749	0.8	0	8.1	2.5	77.8	17.84	30.1132	-0.565866	-0.592432	-0.323447	-0.509412	1.99116	3	40.1	10	126185897	126186323	427	52.22	-1	processed_pseudogene	predicted gene 4510 [Source:MGI Symbol;Acc:MGI:3782695]
ENSMUSG00000108447	Gm44567	56.1	-4.98	2.21	-2.26	0.0239791	0.318653	1.749	564.8	0	1.4	0	1.4	113.52	225.641	1.99999	-0.5031	-0.496896	-0.5031	-0.496896	188.8	0.7	7	34362701	34365331	2631	40.02	-1	TEC	predicted gene 44567 [Source:MGI Symbol;Acc:MGI:5753143]
ENSMUSG00000020029	Nudt4	6106.5	-2.45	0.96	-2.55	0.0108293	0.321458	0.782	1458.5	736.7	30.6	23.9	216.8	493.3	548.039	1.76119	0.444129	-0.844283	-0.856508	-0.504526	741.9	120.3	10	95547007	95564146	3210	46.11	-1	protein_coding	nudix (nucleoside diphosphate linked moiety X)-type motif 4 [Source:MGI Symbol;Acc:MGI:1918457]
ENSMUSG00000019787	Trdn	53.4	4.64	2.16	2.15	0.0315033	0.321608	2.273	0	0	1	0	70.9	14.38	28.2627	-0.508799	-0.508799	-0.473416	-0.508799	1.99981	0.3	35.4	10	33080554	33476709	9352	35.97	1	protein_coding	triadin [Source:MGI Symbol;Acc:MGI:1924007]
ENSMUSG00000059981	Taok2	473	3.21	1.35	2.37	0.0178334	0.321908	1.284	3.9	83.2	2.9	265.4	395	150.08	155.427	-0.940505	-0.430298	-0.946939	0.741955	1.57579	30	330.2	7	126865678	126884703	9316	51.2	-1	protein_coding	TAO kinase 2 [Source:MGI Symbol;Acc:MGI:1915919]
ENSMUSG00000107751	Gm6749	12	2.51	1.11	2.25	0.0241344	0.321908	1.738	0.8	1.6	3.8	8	19.3	6.7	6.77761	-0.870513	-0.752478	-0.427879	0.191808	1.85906	2.1	13.6	6	108882004	108882408	405	50.86	1	processed_pseudogene	predicted pseudogene 6749 [Source:MGI Symbol;Acc:MGI:3648518]
ENSMUSG00000115791	Vmn1r217	7.4	5.52	2.45	2.25	0.024313	0.321943	1.749	0	0	0	0	140.4	28.08	56.16	-0.5	-0.5	-0.5	-0.5	2	0	70.2	13	23105100	23118226	9944	38.55	-1	protein_coding	vomeronasal 1 receptor 217 [Source:MGI Symbol;Acc:MGI:2159677]
ENSMUSG00000073678	Pgap1	324.3	4.72	2.09	2.26	0.0237908	0.322931	1.704	0	0	0	3.1	88.8	18.38	35.2305	-0.521708	-0.521708	-0.521708	-0.433716	1.99884	0	45.9	1	54472994	54557684	16611	38.95	-1	protein_coding	post-GPI attachment to proteins 1 [Source:MGI Symbol;Acc:MGI:2443342]
ENSMUSG00000094840	Muc3a	12.1	-4.72	2.1	-2.25	0.0242638	0.322931	1.738	20.5	529.5	0	0	0	110	209.9	-0.426393	1.99857	-0.524059	-0.524059	-0.524059	183.3	0	5	137208813	137212389	1887	53.72	-1	protein_coding	mucin 3A, cell surface associated [Source:MGI Symbol;Acc:MGI:3588263]
ENSMUSG00000110263	Gm45652	9.9	5.53	2.45	2.25	0.0243289	0.32352	1.738	0	0	0	0	108	21.6	43.2	-0.5	-0.5	-0.5	-0.5	2	0	54	8	29088073	29091903	3831	39.36	-1	TEC	predicted gene 45652 [Source:MGI Symbol;Acc:MGI:5791488]
ENSMUSG00000103722	2700078F05Rik	68.3	4.99	2.22	2.25	0.0245231	0.323577	1.749	0	0.8	0	1.2	84.6	17.32	33.6432	-0.514814	-0.491035	-0.514814	-0.479146	1.99981	0.3	42.9	1	181950132	181953375	3244	38.72	-1	TEC	RIKEN cDNA 2700078F05 gene [Source:MGI Symbol;Acc:MGI:1919876]
ENSMUSG00000078592	Gm4609	5.4	2.65	1.16	2.27	0.0229847	0.323577	1.64	1.6	0.8	5.7	12.9	26.8	9.56	9.62675	-0.826862	-0.909964	-0.400966	0.34695	1.79084	2.7	19.9	3	122230195	122231196	1002	54.99	-1	processed_pseudogene	predicted gene 4609 [Source:MGI Symbol;Acc:MGI:3782792]
ENSMUSG00000064329	Scn1a	40.7	4.95	2.2	2.25	0.0245908	0.323804	1.749	0	0	0.5	0	50.2	10.14	20.0309	-0.506217	-0.506217	-0.481256	-0.506217	1.99991	0.2	25.1	2	66270778	66440840	11146	38.76	-1	protein_coding	sodium channel, voltage-gated, type I, alpha [Source:MGI Symbol;Acc:MGI:98246]
ENSMUSG00000060206	Zfp462	162.5	4.21	1.87	2.25	0.0244298	0.323804	1.738	0	0	3.8	0	106	21.96	42.0458	-0.522288	-0.522288	-0.43191	-0.522288	1.99877	1.3	53	4	54945048	55083563	10702	44.14	1	protein_coding	zinc finger protein 462 [Source:MGI Symbol;Acc:MGI:107690]
ENSMUSG00000025384	Faap100	266.6	3.85	1.76	2.19	0.0283434	0.323804	2.016	30.7	36	0	260.5	764.5	218.34	288.512	-0.650371	-0.632	-0.756778	0.146129	1.89302	22.2	512.5	11	120369055	120378764	5212	56.69	-1	protein_coding	Fanconi anemia core complex associated protein 100 [Source:MGI Symbol;Acc:MGI:1919135]
ENSMUSG00000035948	Acss3	209.3	-4.37	1.94	-2.25	0.0246376	0.324169	1.749	0	0	271.3	0	2.1	54.68	108.313	-0.504833	-0.504833	1.99994	-0.504833	-0.485445	90.4	1	10	106933517	107123668	7196	37.53	-1	protein_coding	acyl-CoA synthetase short-chain family member 3 [Source:MGI Symbol;Acc:MGI:2685720]
ENSMUSG00000089842	Pitpnm2os2	4.7	-5.13	2.26	-2.27	0.0231909	0.325217	1.64	0	118.4	1	0.6	0	24	47.2015	-0.508458	1.99994	-0.487272	-0.495747	-0.508458	39.8	0.3	5	124194907	124200346	3821	50.68	1	lncRNA	phosphatidylinositol transfer protein, membrane-associated 2, opposite strand 2 [Source:MGI Symbol;Acc:MGI:3840147]
ENSMUSG00000051515	Fam181b	110.3	5.04	2.24	2.25	0.0246101	0.325414	1.738	0	0	0	74.2	44	23.64	30.4873	-0.775404	-0.775404	-0.775404	1.65839	0.667818	0	59.1	7	93079865	93081867	2003	60.51	1	protein_coding	family with sequence similarity 181, member B [Source:MGI Symbol;Acc:MGI:1930951]
ENSMUSG00000046410	Kcnk6	77.1	4.39	2.14	2.05	0.0404925	0.327277	2.841	0	0	0	40.4	0	8.08	16.16	-0.5	-0.5	-0.5	2	-0.5	0	20.2	7	29221926	29232515	4151	50.14	-1	protein_coding	potassium inwardly-rectifying channel, subfamily K, member 6 [Source:MGI Symbol;Acc:MGI:1891291]
ENSMUSG00000048391	Olfr843	20.6	5.42	2.42	2.24	0.0248931	0.328693	1.738	0	0	0	0	117.7	23.54	47.08	-0.5	-0.5	-0.5	-0.5	2	0	58.8	9	19242956	19251987	7509	34	-1	protein_coding	olfactory receptor 843 [Source:MGI Symbol;Acc:MGI:3030677]
ENSMUSG00000027016	Zfp385b	61.2	4.39	2.14	2.05	0.0406479	0.328832	2.834	0	0	1.4	0	81.9	16.66	32.6245	-0.510659	-0.510659	-0.467747	-0.510659	1.99972	0.5	40.9	2	77410634	77819639	8223	41.44	-1	protein_coding	zinc finger protein 385B [Source:MGI Symbol;Acc:MGI:2444734]
ENSMUSG00000056073	Grik2	82.7	4.41	1.97	2.24	0.025115	0.33107	1.738	0	1.6	0	0	53	10.92	21.0491	-0.518786	-0.442774	-0.518786	-0.518786	1.99913	0.5	26.5	10	49094833	49788766	13246	35.56	-1	protein_coding	glutamate receptor, ionotropic, kainate 2 (beta 2) [Source:MGI Symbol;Acc:MGI:95815]
ENSMUSG00000081219	Bambi-ps1	77.5	-4.36	1.95	-2.24	0.025126	0.33107	1.738	0	134.4	0	0.6	0	27	53.7005	-0.502789	1.99998	-0.502789	-0.491616	-0.502789	44.8	0.3	2	122466935	122467526	592	51.52	-1	processed_pseudogene	BMP and activin membrane-bound inhibitor, pseudogene (Xenopus laevis) [Source:MGI Symbol;Acc:MGI:1932402]
ENSMUSG00000022096	Hr	38.4	5.05	2.26	2.24	0.0253641	0.331854	1.749	0	0	0	0	39.9	7.98	15.96	-0.5	-0.5	-0.5	-0.5	2	0	20	14	70552212	70573548	6919	54.17	1	protein_coding	lysine demethylase and nuclear receptor corepressor [Source:MGI Symbol;Acc:MGI:96223]
ENSMUSG00000104434	Gm37421	53.6	-1.34	0.6	-2.24	0.0254114	0.33224	1.749	92.8	95.2	92.2	34.3	38.5	70.6	27.9738	0.7936	0.879395	0.772152	-1.29764	-1.1475	93.4	36.4	3	10232180	10232311	132	59.85	1	processed_pseudogene	predicted gene, 37421 [Source:MGI Symbol;Acc:MGI:5610649]
ENSMUSG00000102258	Gm38257	19.3	5.27	2.36	2.23	0.0254358	0.332326	1.749	0	0	0	103.6	0	20.72	41.44	-0.5	-0.5	-0.5	2	-0.5	0	51.8	2	15056713	15059473	2761	41.58	1	TEC	predicted gene, 38257 [Source:MGI Symbol;Acc:MGI:5611485]
ENSMUSG00000102570	Gm37968	21.1	5.35	2.3	2.32	0.02022	0.332575	1.386	0	0	0	53.3	0	10.66	21.32	-0.5	-0.5	-0.5	2	-0.5	0	26.7	3	51489620	51492820	3201	46.17	1	TEC	predicted gene, 37968 [Source:MGI Symbol;Acc:MGI:5611196]
ENSMUSG00000110424	1700012D14Rik	61.6	4.96	2.21	2.24	0.0248662	0.332575	1.704	0	0	0	39.2	74.3	22.7	29.9355	-0.758296	-0.758296	-0.758296	0.551184	1.7237	0	56.8	7	111083064	111122684	4153	38.81	-1	lncRNA	RIKEN cDNA 1700012D14 gene [Source:MGI Symbol;Acc:MGI:1922729]
ENSMUSG00000093877	Olfr1348	3.9	4.6	2.04	2.26	0.023922	0.332575	1.64	0	0	0.5	0	24.1	4.92	9.59195	-0.51293	-0.51293	-0.460803	-0.51293	1.99959	0.2	12	7	6499793	6508748	3021	41.1	-1	protein_coding	olfactory receptor 1348 [Source:MGI Symbol;Acc:MGI:3031182]
ENSMUSG00000112806	Gm48146	70.2	-3.96	1.77	-2.23	0.0254981	0.332575	1.749	439	417.5	141.4	12.9	15.8	205.32	187.966	1.2432	1.12882	-0.340062	-1.0237	-1.00827	332.6	14.3	10	62781757	62783187	1431	40.67	-1	TEC	predicted gene, 48146 [Source:MGI Symbol;Acc:MGI:6097513]
ENSMUSG00000093553	Gm20633	16.3	5.4	2.42	2.23	0.0255923	0.333197	1.749	0	0	0	3.7	156.2	31.98	62.1265	-0.514756	-0.514756	-0.514756	-0.4552	1.99947	0	79.9	3	96243550	96246380	2831	51.54	-1	lncRNA	predicted gene 20633 [Source:MGI Symbol;Acc:MGI:5313080]
ENSMUSG00000048027	Rgmb	598.4	3.93	1.75	2.24	0.0249649	0.333197	1.704	0	0.8	3.8	0	86.7	18.26	34.2486	-0.533161	-0.509802	-0.422207	-0.533161	1.99833	1.5	43.4	17	15803188	15831039	7669	45.26	-1	protein_coding	repulsive guidance molecule family member B [Source:MGI Symbol;Acc:MGI:1916049]
ENSMUSG00000039801	Cplane1	472	-2.83	1.26	-2.24	0.0249543	0.333197	1.704	119.6	329.5	498.7	69.3	2.8	203.98	183.492	-0.459856	0.684061	1.60617	-0.733982	-1.09639	315.9	36	15	8169106	8271158	13095	41.99	1	protein_coding	ciliogenesis and planar polarity effector 1 [Source:MGI Symbol;Acc:MGI:1920942]
ENSMUSG00000060402	Chst8	87.1	4.91	2.41	2.04	0.0416922	0.33345	2.841	0	0	0	0	145.2	29.04	58.08	-0.5	-0.5	-0.5	-0.5	2	0	72.6	7	34674468	34812711	6634	48.73	-1	protein_coding	carbohydrate sulfotransferase 8 [Source:MGI Symbol;Acc:MGI:1916197]
ENSMUSG00000101397	Mug-ps1	10.4	-5.34	2.31	-2.32	0.0204086	0.334311	1.386	0	0	60.2	0	0	12.04	24.08	-0.5	-0.5	2	-0.5	-0.5	20.1	0	6	122176015	122248563	5176	40.67	1	transcribed_unprocessed_pseudogene	murinoglobulin, pseudogene 1 [Source:MGI Symbol;Acc:MGI:99838]
ENSMUSG00000050240	Hic2	76.5	3.63	1.79	2.03	0.0422541	0.337474	2.841	0	0	11	63.1	83.9	31.6	35.0686	-0.901092	-0.901092	-0.587421	0.89824	1.49136	3.7	73.5	16	17233572	17263430	6354	49.04	1	protein_coding	hypermethylated in cancer 2 [Source:MGI Symbol;Acc:MGI:1929869]
ENSMUSG00000039315	Clnk	5.8	5.52	2.45	2.25	0.0244406	0.337975	1.64	0	0	0.5	93.8	33.7	25.6	36.4899	-0.701563	-0.701563	-0.687861	1.86901	0.221979	0.2	63.7	5	38706462	38876812	1719	43.82	-1	protein_coding	cytokine-dependent hematopoietic cell linker [Source:MGI Symbol;Acc:MGI:1351468]
ENSMUSG00000051537	Gm5124	6.2	3.4	1.47	2.31	0.0206879	0.33818	1.386	2.4	0	1.9	34.3	4.8	8.68	12.9011	-0.486781	-0.672812	-0.525538	1.98588	-0.30075	1.4	19.6	X	21360865	21364622	2742	50.03	1	transcribed_processed_pseudogene	predicted pseudogene 5124 [Source:MGI Symbol;Acc:MGI:3643622]
ENSMUSG00000118382	Gm8373	37.2	4.2	1.98	2.12	0.0339633	0.338294	2.273	0.8	0	1	44.7	2.8	9.86	17.444	-0.519375	-0.565236	-0.50791	1.99724	-0.404723	0.6	23.7	17	30603105	30605211	2107	49.03	1	transcribed_processed_pseudogene	predicted gene 8373 [Source:MGI Symbol;Acc:MGI:3644812]
ENSMUSG00000027777	Schip1	68.9	4.25	2.09	2.03	0.042394	0.338436	2.834	0	0	0	5.5	13.1	3.72	5.15108	-0.722179	-0.722179	-0.722179	0.345559	1.82098	0	9.3	3	68064802	68626481	5102	41.69	1	protein_coding	schwannomin interacting protein 1 [Source:MGI Symbol;Acc:MGI:1353557]
ENSMUSG00000021798	Ldb3	4.2	4.93	2.22	2.22	0.026267	0.339616	1.749	0	0.8	1.4	0	122.5	24.94	48.7828	-0.511245	-0.494846	-0.482547	-0.511245	1.99988	0.7	61.2	14	34526603	34588682	6105	49.1	-1	protein_coding	LIM domain binding 3 [Source:MGI Symbol;Acc:MGI:1344412]
ENSMUSG00000084999	Gm15839	17	5.46	2.37	2.31	0.0208865	0.340011	1.386	0	0	0	0	113.5	22.7	45.4	-0.5	-0.5	-0.5	-0.5	2	0	56.8	16	56886367	56921506	1146	40.82	1	lncRNA	predicted gene 15839 [Source:MGI Symbol;Acc:MGI:3801729]
ENSMUSG00000085875	Gm12905	54.7	5.22	2.35	2.22	0.0262279	0.340011	1.738	0	0	0	142.2	108.7	50.18	62.364	-0.80463	-0.80463	-0.80463	1.47553	0.938361	0	125.4	4	123905062	123918023	3206	43.79	-1	lncRNA	predicted gene 12905 [Source:MGI Symbol;Acc:MGI:3702581]
ENSMUSG00000050994	Adgb	23	4.88	2.2	2.22	0.026407	0.340011	1.749	1.6	0	1.4	0	171.3	34.86	68.2233	-0.487517	-0.510969	-0.490448	-0.510969	1.9999	1	85.7	10	10335703	10472326	6192	39.3	-1	protein_coding	androglobin [Source:MGI Symbol;Acc:MGI:3605549]
ENSMUSG00000074782	4833422C13Rik	261.3	4.21	1.96	2.14	0.0319795	0.340011	2.119	2.4	0	0	45.4	37.2	17	20.0288	-0.728951	-0.848779	-0.848779	1.41796	1.00855	0.8	41.3	13	91701665	91741872	5915	41.3	-1	lncRNA	RIKEN cDNA 4833422C13 gene [Source:MGI Symbol;Acc:MGI:3603826]
ENSMUSG00000068335	Dok1	102.9	4.14	2.05	2.02	0.0428952	0.340011	2.841	42.5	0	0	381.8	685.3	221.92	272.386	-0.658697	-0.814726	-0.814726	0.586961	1.70119	14.2	533.6	6	83030934	83033471	1977	57.09	-1	protein_coding	docking protein 1 [Source:MGI Symbol;Acc:MGI:893587]
ENSMUSG00000061740	Cyp2d22	458.5	-4.41	1.98	-2.22	0.026332	0.340011	1.749	0	0	738	0	0.7	147.74	295.13	-0.500593	-0.500593	2	-0.500593	-0.498221	246	0.3	15	82370527	82380260	3909	51.22	-1	protein_coding	cytochrome P450, family 2, subfamily d, polypeptide 22 [Source:MGI Symbol;Acc:MGI:1929474]
ENSMUSG00000036805	Noxa1	5.1	5.4	2.43	2.22	0.0262939	0.34048	1.738	1.6	0	0	171.6	81.9	51.02	68.0317	-0.726427	-0.749945	-0.749945	1.77241	0.453906	0.5	126.7	2	25085667	25095149	1617	49.75	-1	protein_coding	NADPH oxidase activator 1 [Source:MGI Symbol;Acc:MGI:2449980]
ENSMUSG00000015980	Lrrc27	16	5.48	2.4	2.28	0.0224936	0.341542	1.48	0	0	0	155.7	0	31.14	62.28	-0.5	-0.5	-0.5	2	-0.5	0	77.8	7	139212988	139242979	3637	50.44	1	protein_coding	leucine rich repeat containing 27 [Source:MGI Symbol;Acc:MGI:1923862]
ENSMUSG00000025333	Gpr143	59.1	-5.08	2.39	-2.13	0.0331145	0.341542	2.18	358.7	0	0	0	0	71.74	143.48	2	-0.5	-0.5	-0.5	-0.5	119.6	0	X	152781921	152808646	1995	41.54	1	protein_coding	G protein-coupled receptor 143 [Source:MGI Symbol;Acc:MGI:107193]
ENSMUSG00000041180	Hectd2	216.6	4.63	2.14	2.16	0.0306594	0.341579	2.016	0	0	0	0	81.2	16.24	32.48	-0.5	-0.5	-0.5	-0.5	2	0	40.6	19	36554639	36621135	9066	37.97	1	protein_coding	HECT domain E3 ubiquitin protein ligase 2 [Source:MGI Symbol;Acc:MGI:2442663]
ENSMUSG00000097099	Gm9917	111.5	4.53	2.05	2.22	0.0266425	0.341864	1.749	0	0	0	2.5	18.6	4.22	7.2549	-0.581676	-0.581676	-0.581676	-0.237081	1.98211	0	10.5	9	107558809	107568415	6021	49.94	-1	lncRNA	predicted gene 9917 [Source:MGI Symbol;Acc:MGI:3704343]
ENSMUSG00000052861	Dnah6	282.4	-4	1.87	-2.14	0.0325001	0.343875	2.119	0.8	0.8	176.7	0	1.4	35.94	70.3814	-0.49928	-0.49928	1.99996	-0.510646	-0.490755	59.4	0.7	6	73017606	73221651	13247	43.8	-1	protein_coding	dynein, axonemal, heavy chain 6 [Source:MGI Symbol;Acc:MGI:107744]
ENSMUSG00000021790	Dydc1	4.4	5.47	2.44	2.24	0.0252255	0.344517	1.64	0	0	0	0	88.8	17.76	35.52	-0.5	-0.5	-0.5	-0.5	2	0	44.4	14	41072911	41092197	995	41.9	1	protein_coding	DPY30 domain containing 1 [Source:MGI Symbol;Acc:MGI:1916746]
ENSMUSG00000006576	Slc4a3	101.9	4.26	2.11	2.02	0.0436888	0.344517	2.841	0	0	0	17.8	0	3.56	7.12	-0.5	-0.5	-0.5	2	-0.5	0	8.9	1	75546266	75562172	8599	55.79	1	protein_coding	solute carrier family 4 (anion exchanger), member 3 [Source:MGI Symbol;Acc:MGI:109350]
ENSMUSG00000043085	Tmem82	5.7	5.11	2.28	2.24	0.0252645	0.344577	1.64	0	0.8	0.5	0	108	21.86	43.0711	-0.507533	-0.488959	-0.495924	-0.507533	1.99995	0.4	54	4	141613376	141618633	3991	56.79	-1	protein_coding	transmembrane protein 82 [Source:MGI Symbol;Acc:MGI:2384869]
ENSMUSG00000001794	Capns1	2127.8	-1.94	0.77	-2.51	0.0120476	0.344577	0.782	2771.5	1695.7	2898.3	747.7	481	1718.84	997.508	1.05529	-0.0231978	1.18241	-0.973566	-1.24093	2455.2	614.3	7	30186936	30198811	2477	50.01	-1	protein_coding	calpain, small subunit 1 [Source:MGI Symbol;Acc:MGI:88266]
ENSMUSG00000021130	Galnt16	54.7	4.9	2.22	2.21	0.0269921	0.344811	1.749	0	0	0.5	43.5	6.9	10.18	16.8639	-0.603658	-0.603658	-0.574009	1.97582	-0.194499	0.2	25.2	12	80518277	80630972	8047	47.64	1	protein_coding	polypeptide N-acetylgalactosaminyltransferase 16 [Source:MGI Symbol;Acc:MGI:1917754]
ENSMUSG00000102637	Gm8684	5.5	4.06	1.81	2.24	0.0253164	0.344811	1.64	4.7	5.6	0	6.7	176.2	38.64	68.8179	-0.493185	-0.480107	-0.561482	-0.464123	1.9989	3.4	91.4	3	78085833	78087396	1564	41.3	-1	processed_pseudogene	predicted gene 8684 [Source:MGI Symbol;Acc:MGI:3643677]
ENSMUSG00000004791	Pgf	1464.1	5.06	1.9	2.66	0.00789692	0.34523	0.51	0	0	0	76	0	15.2	30.4	-0.5	-0.5	-0.5	2	-0.5	0	38	12	85166635	85177790	2903	54.32	-1	protein_coding	placental growth factor [Source:MGI Symbol;Acc:MGI:105095]
ENSMUSG00000113536	Gm49327	106.8	4.79	2.17	2.21	0.0270804	0.34523	1.749	0	0	0	37.4	60.6	19.6	25.1011	-0.780843	-0.780843	-0.780843	0.709133	1.6334	0	49	12	17933164	17939628	2101	47.36	1	transcribed_unprocessed_pseudogene	predicted gene, 49327 [Source:MGI Symbol;Acc:MGI:6121512]
ENSMUSG00000044468	Tent5c	626.4	4.57	1.96	2.33	0.0198866	0.34523	1.284	0	0	0	40.4	1.4	8.36	16.0292	-0.521549	-0.521549	-0.521549	1.99886	-0.434208	0	20.9	3	100451628	100489324	6097	47.62	-1	protein_coding	terminal nucleotidyltransferase 5C [Source:MGI Symbol;Acc:MGI:1921895]
ENSMUSG00000056055	Sag	34.3	3.57	1.68	2.12	0.0338116	0.345461	2.18	7.9	0	2.4	0	118.4	25.74	46.4198	-0.384319	-0.554505	-0.502803	-0.554505	1.99613	3.4	59.2	1	87803680	87845158	8904	46.58	1	protein_coding	S-antigen, retina and pineal gland (arrestin) [Source:MGI Symbol;Acc:MGI:98227]
ENSMUSG00000043629	1700019D03Rik	28.4	5.36	2.42	2.21	0.0272026	0.348002	1.738	0	0	0	8	92.2	20.04	36.2128	-0.553396	-0.553396	-0.553396	-0.332479	1.99267	0	50.1	1	52922324	53020179	4330	40.79	-1	protein_coding	RIKEN cDNA 1700019D03 gene [Source:MGI Symbol;Acc:MGI:1914330]
ENSMUSG00000019235	Rps6kl1	79.4	4.4	2.19	2.01	0.0444819	0.348002	2.841	0	0	0	57	0	11.4	22.8	-0.5	-0.5	-0.5	2	-0.5	0	28.5	12	85135249	85151264	4235	53.02	-1	protein_coding	ribosomal protein S6 kinase-like 1 [Source:MGI Symbol;Acc:MGI:2443413]
ENSMUSG00000118345	Gm7105	183.9	1.13	0.51	2.22	0.026646	0.348002	1.704	240.7	211.2	231.2	546.7	463.8	338.72	138.802	-0.706184	-0.918716	-0.774626	1.49839	0.901137	227.7	505.2	19	8256224	8257587	1364	47.43	-1	processed_pseudogene	predicted gene 7105 [Source:MGI Symbol;Acc:MGI:3644446]
ENSMUSG00000083962	Gm15707	9.7	2.14	0.93	2.3	0.021726	0.348133	1.386	10.2	4	3.8	21.4	34.4	14.76	11.7176	-0.389158	-0.918276	-0.935344	0.566668	1.67611	6	27.9	6	145315613	145316608	996	50.1	-1	processed_pseudogene	predicted gene 15707 [Source:MGI Symbol;Acc:MGI:3783147]
ENSMUSG00000048001	Hes5	113.7	5.14	2.33	2.21	0.027261	0.348197	1.738	0	0	0	38.6	143.8	36.48	55.7036	-0.654895	-0.654895	-0.654895	0.0380586	1.92663	0	91.2	4	154960923	154962371	1363	63.98	1	protein_coding	hes family bHLH transcription factor 5 [Source:MGI Symbol;Acc:MGI:104876]
ENSMUSG00000107498	Gm44240	4.8	5.31	2.31	2.29	0.0218087	0.348746	1.386	0	0	0	0	205.1	41.02	82.04	-0.5	-0.5	-0.5	-0.5	2	0	102.5	6	80048676	80051329	2654	33.27	1	TEC	predicted gene, 44240 [Source:MGI Symbol;Acc:MGI:5690632]
ENSMUSG00000036564	Ndrg4	135.7	4.64	2.2	2.11	0.0348492	0.348746	2.216	0	0	0	99.9	1.4	20.26	39.8237	-0.508742	-0.508742	-0.508742	1.99981	-0.473587	0	50.6	8	95676980	95715119	4893	53.53	1	protein_coding	N-myc downstream regulated gene 4 [Source:MGI Symbol;Acc:MGI:2384590]
ENSMUSG00000116733	6330408M09Rik	14.8	5.12	2.31	2.21	0.026846	0.348816	1.704	0.8	0	0	0	116.3	23.42	46.441	-0.487069	-0.504295	-0.504295	-0.504295	1.99996	0.3	58.1	16	23127793	23128922	1130	52.92	1	lncRNA	RIKEN cDNA 6330408M09 gene [Source:MGI Symbol;Acc:MGI:1917999]
ENSMUSG00000113294	Gm49326	19.2	5	2.2	2.27	0.0233067	0.348816	1.48	0	0	0	0	50.2	10.04	20.08	-0.5	-0.5	-0.5	-0.5	2	0	25.1	12	17882197	17882322	126	65.87	1	unprocessed_pseudogene	predicted gene, 49326 [Source:MGI Symbol;Acc:MGI:6121511]
ENSMUSG00000103614	Gm37949	11.9	5.35	2.42	2.21	0.0274092	0.348903	1.738	0	0	0	147.7	2.8	30.1	58.81	-0.511818	-0.511818	-0.511818	1.99966	-0.464207	0	75.2	1	134799895	134801985	2091	43.52	-1	TEC	predicted gene, 37949 [Source:MGI Symbol;Acc:MGI:5611177]
ENSMUSG00000025204	Ndufb8	4441.5	-1.67	0.67	-2.47	0.0134363	0.349182	0.851	7155.8	9891.1	7170.8	3037.8	1943.9	5839.88	2930.72	0.449009	1.38233	0.454127	-0.956105	-1.32936	8072.6	2490.9	19	44548572	44555440	3146	47.79	-1	protein_coding	NADH:ubiquinone oxidoreductase subunit B8 [Source:MGI Symbol;Acc:MGI:1914514]
ENSMUSG00000106799	Gm20756	47.3	5.35	2.43	2.2	0.0275178	0.34981	1.738	0	0	0	70.5	0.7	14.24	28.1313	-0.506198	-0.506198	-0.506198	1.99991	-0.481314	0	35.6	6	25931426	25977227	3127	37.14	1	lncRNA	predicted gene, 20756 [Source:MGI Symbol;Acc:MGI:5434112]
ENSMUSG00000060878	Olfr1420	23.4	5.56	2.46	2.27	0.0234613	0.349965	1.48	0	0	0	0	249.1	49.82	99.64	-0.5	-0.5	-0.5	-0.5	2	0	124.5	19	11886565	11898079	3066	39.71	1	protein_coding	olfactory receptor 1420 [Source:MGI Symbol;Acc:MGI:3031254]
ENSMUSG00000082054	Psmb6-ps	16.5	-2.11	0.96	-2.2	0.0275763	0.35008	1.738	14.2	31.2	25.3	6.7	3.4	16.16	10.6385	-0.184236	1.41373	0.859141	-0.88922	-1.19941	23.6	5.1	X	7950156	7950868	713	51.19	-1	processed_pseudogene	proteasome (prosome, macropain) subunit, beta type 6, pseudogene [Source:MGI Symbol;Acc:MGI:1859621]
ENSMUSG00000035203	Epn1	169.7	2.82	1.28	2.2	0.0278307	0.350832	1.749	9.4	0	0.5	29.4	22.7	12.4	11.8276	-0.253644	-1.0484	-1.00612	1.43732	0.870845	3.3	26.1	7	5080235	5098178	2810	51.35	1	protein_coding	epsin 1 [Source:MGI Symbol;Acc:MGI:1333763]
ENSMUSG00000044937	Ttc41	47.2	4.99	2.26	2.21	0.0271524	0.350892	1.704	0	0.8	0	56.4	73.6	26.16	32.1771	-0.813	-0.788138	-0.813	0.939799	1.47434	0.3	65	10	86705811	86776844	5339	44.66	1	protein_coding	tetratricopeptide repeat domain 41 [Source:MGI Symbol;Acc:MGI:2387653]
[truncated: 37,390 more rows]
