# Supplementary material for: Embryonic macrophages orchestrate niche cell homeostasis for the establishment of the definitive hematopoietic stem cell pool
Source: Nat Commun. 2025 May 14;16:4428. doi: 10.1038/s41467-025-59059-9 (PMC12078706; doi:10.1038/s41467-025-59059-9)
Supplement: Supplementary file 4 — Supplementary Data 2 [file 41467_2025_59059_MOESM4_ESM.xlsx]

## Sheet: goenrichment_reduced.annotated
id	parent	simscore	setsize	count	pval	padj	score	description	enrichment
GO:0002009	GO:0002009	1	378	34	2.49421e-07	0.000655081	NA	morphogenesis of an epithelium (34/378)	ENSMUSG00000022353/ENSMUSG00000000957/ENSMUSG00000001521/ENSMUSG00000030782/ENSMUSG00000053110/ENSMUSG00000063810/ENSMUSG00000031965/ENSMUSG00000016918/ENSMUSG00000022114/ENSMUSG00000025812/ENSMUSG00000006445/ENSMUSG00000038593/ENSMUSG00000027070/ENSMUSG00000021313/ENSMUSG00000022231/ENSMUSG00000029104/ENSMUSG00000034687/ENSMUSG00000022150/ENSMUSG00000031995/ENSMUSG00000021765/ENSMUSG00000029009/…	Mtss1	Mmp14	Tulp3	Tgfb1i1	Yap1	Alms1	Tbx20	Sulf1	Spry2	Pard3	Epha2	Tctn1	Lrp2	Ryr2	Sema5a	Htt	Fras1	Dab2	St14	Fst	Mthfr	Fgfr2	Lgr5	Col5a1	Arhgap24	Ankrd6	Pkd1	Spag6l	Robo1	Fzd1	Enpp1	Rxra	Rara	Socs3
GO:0030282	GO:0030282	1	89	14	1.78839e-06	0.00141059	NA	bone mineralization (14/89)	ENSMUSG00000029135/ENSMUSG00000022353/ENSMUSG00000029304/ENSMUSG00000054675/ENSMUSG00000024621/ENSMUSG00000029661/ENSMUSG00000057457/ENSMUSG00000030849/ENSMUSG00000055409/ENSMUSG00000038260/ENSMUSG00000037370/ENSMUSG00000015846/ENSMUSG00000031342/ENSMUSG00000037656	Fosl2	Mtss1	Spp1	Tmem119	Csf1r	Col1a2	Phex	Fgfr2	Nell1	Trpm4	Enpp1	Rxra	Gpm6b	Slc20a2
GO:0098742	GO:0098742	1	101	15	1.62488e-06	0.00141059	NA	cell-cell adhesion via plasma-membrane adhesion molecules (15/101)	ENSMUSG00000062300/ENSMUSG00000032462/ENSMUSG00000032076/ENSMUSG00000052504/ENSMUSG00000037892/ENSMUSG00000026580/ENSMUSG00000049336/ENSMUSG00000022656/ENSMUSG00000040511/ENSMUSG00000016150/ENSMUSG00000031119/ENSMUSG00000022883/ENSMUSG00000019850/ENSMUSG00000059674/ENSMUSG00000074505	Nectin2	Pik3cb	Cadm1	Epha3	Pcdh18	Selp	Tenm2	Nectin3	Pvr	Tenm1	Gpc4	Robo1	Tnfaip3	Cdh24	Fat3
GO:0001503	GO:0001503	1	281	26	4.0284e-06	0.00227135	NA	ossification (26/281)	ENSMUSG00000029135/ENSMUSG00000022353/ENSMUSG00000000957/ENSMUSG00000029304/ENSMUSG00000053110/ENSMUSG00000054675/ENSMUSG00000006445/ENSMUSG00000007872/ENSMUSG00000024621/ENSMUSG00000024232/ENSMUSG00000029661/ENSMUSG00000057457/ENSMUSG00000032737/ENSMUSG00000066687/ENSMUSG00000030849/ENSMUSG00000004473/ENSMUSG00000048424/ENSMUSG00000038375/ENSMUSG00000055409/ENSMUSG00000038260/ENSMUSG00000044674/…	Fosl2	Mtss1	Mmp14	Spp1	Yap1	Tmem119	Epha2	Id3	Csf1r	Bambi	Col1a2	Phex	Inppl1	Zbtb16	Fgfr2	Clec11a	Ranbp3l	Trp53inp2	Nell1	Trpm4	Fzd1	Enpp1	Rxra	Gpm6b	Slc20a2	P3h1
GO:0032963	GO:0032963	1	78	12	1.24162e-05	0.00489663	NA	collagen metabolic process (12/78)	ENSMUSG00000029135/ENSMUSG00000000957/ENSMUSG00000022469/ENSMUSG00000001870/ENSMUSG00000028041/ENSMUSG00000031790/ENSMUSG00000029661/ENSMUSG00000028111/ENSMUSG00000017802/ENSMUSG00000026837/ENSMUSG00000028967/ENSMUSG00000028641	Fosl2	Mmp14	Rapgef3	Ltbp1	Adam15	Mmp15	Col1a2	Ctsk	Retreg3	Col5a1	Errfi1	P3h1
GO:0031589	GO:0031589	1	237	22	2.12843e-05	0.00671521	NA	cell-substrate adhesion (22/237)	ENSMUSG00000037736/ENSMUSG00000000957/ENSMUSG00000029304/ENSMUSG00000039115/ENSMUSG00000026768/ENSMUSG00000028041/ENSMUSG00000032462/ENSMUSG00000068748/ENSMUSG00000052504/ENSMUSG00000019889/ENSMUSG00000022150/ENSMUSG00000022505/ENSMUSG00000041329/ENSMUSG00000001552/ENSMUSG00000031465/ENSMUSG00000021338/ENSMUSG00000059327/ENSMUSG00000022783/ENSMUSG00000031342/ENSMUSG00000032093/ENSMUSG00000022885/…	Limch1	Mmp14	Spp1	Itga9	Itga8	Adam15	Pik3cb	Ptprz1	Epha3	Ptprk	Dab2	Emp2	Atp1b2	Jup	Angpt2	Carmil1	Eda	Spag6l	Gpm6b	Cd3e	St6gal1	Gas6
GO:0001501	GO:0001501	1	350	28	2.68469e-05	0.00770019	NA	skeletal system development (28/350)	ENSMUSG00000029135/ENSMUSG00000000957/ENSMUSG00000034205/ENSMUSG00000001521/ENSMUSG00000057722/ENSMUSG00000036139/ENSMUSG00000036617/ENSMUSG00000027868/ENSMUSG00000016918/ENSMUSG00000054675/ENSMUSG00000006445/ENSMUSG00000032076/ENSMUSG00000021614/ENSMUSG00000079560/ENSMUSG00000029661/ENSMUSG00000028111/ENSMUSG00000032737/ENSMUSG00000021765/ENSMUSG00000066687/ENSMUSG00000030849/ENSMUSG00000048424/…	Fosl2	Mmp14	Loxl2	Tulp3	Lepr	Hoxc9	Etl4	Tbx15	Sulf1	Tmem119	Epha2	Cadm1	Vcan	Hoxa3	Col1a2	Ctsk	Inppl1	Fst	Zbtb16	Fgfr2	Ranbp3l	Errfi1	Pkd1	Slc2a10	Enpp1	Rara	Nfib	P3h1
GO:0009581	GO:0009581	1	61	10	3.75351e-05	0.0098686	NA	detection of external stimulus (10/61)	ENSMUSG00000051747/ENSMUSG00000022231/ENSMUSG00000001552/ENSMUSG00000075316/ENSMUSG00000002771/ENSMUSG00000056043/ENSMUSG00000032855/ENSMUSG00000024211/ENSMUSG00000041482/ENSMUSG00000041460	Ttn	Sema5a	Jup	Scn9a	Grin2d	Rgs9bp	Pkd1	Grm8	Piezo2	Cacna2d4
GO:0030177	GO:0030177	1	104	13	5.30798e-05	0.0125457	NA	positive regulation of Wnt signaling pathway (13/104)	ENSMUSG00000053110/ENSMUSG00000016918/ENSMUSG00000022231/ENSMUSG00000031486/ENSMUSG00000024232/ENSMUSG00000022150/ENSMUSG00000032064/ENSMUSG00000030849/ENSMUSG00000020140/ENSMUSG00000040183/ENSMUSG00000059327/ENSMUSG00000038260/ENSMUSG00000019850	Yap1	Sulf1	Sema5a	Adgra2	Bambi	Dab2	Dixdc1	Fgfr2	Lgr5	Ankrd6	Eda	Trpm4	Tnfaip3
GO:0030048	GO:0030048	1	80	11	8.2932e-05	0.0163532	NA	actin filament-based movement (11/80)	ENSMUSG00000037736/ENSMUSG00000019194/ENSMUSG00000021182/ENSMUSG00000025812/ENSMUSG00000021313/ENSMUSG00000022505/ENSMUSG00000001552/ENSMUSG00000032220/ENSMUSG00000027488/ENSMUSG00000038260/ENSMUSG00000042678	Limch1	Scn1b	Ccdc88c	Pard3	Ryr2	Emp2	Jup	Myo1e	Snta1	Trpm4	Myo15a
GO:0043062	GO:0043062	1	166	16	0.000182631	0.0261909	NA	extracellular structure organization (16/166)	ENSMUSG00000000957/ENSMUSG00000034205/ENSMUSG00000029675/ENSMUSG00000016918/ENSMUSG00000026768/ENSMUSG00000022231/ENSMUSG00000031790/ENSMUSG00000053399/ENSMUSG00000029661/ENSMUSG00000038658/ENSMUSG00000026837/ENSMUSG00000029207/ENSMUSG00000032220/ENSMUSG00000027661/ENSMUSG00000031342/ENSMUSG00000028641	Mmp14	Loxl2	Eln	Sulf1	Itga8	Sema5a	Mmp15	Adamts18	Col1a2	Ric1	Col5a1	Apbb2	Myo1e	Slc2a10	Gpm6b	P3h1
