# Supplementary material for: Embryonic macrophages orchestrate niche cell homeostasis for the establishment of the definitive hematopoietic stem cell pool
Source: Nat Commun. 2025 May 14;16:4428. doi: 10.1038/s41467-025-59059-9 (PMC12078706; doi:10.1038/s41467-025-59059-9)
Supplement: Supplementary file 5 — Supplementary Data 3 [file 41467_2025_59059_MOESM5_ESM.xlsx]

## Sheet: goenrichment_reduced.annotated
id	parent	simscore	setsize	count	pval	padj	score	description	enrichment
downregulated
GO:0006270	GO:0006270	1	32	10	2.21436e-08	6.16256e-05	NA	DNA replication initiation (10/32)	ENSMUSG00000002068/ENSMUSG00000028587/ENSMUSG00000026355/ENSMUSG00000000028/ENSMUSG00000002870/ENSMUSG00000029730/ENSMUSG00000025395/ENSMUSG00000005410/ENSMUSG00000022673/ENSMUSG00000031697	Ccne1	Orc1	Mcm6	Cdc45	Mcm2	Mcm7	Prim1	Mcm5	Mcm4	Orc6
GO:0000070	GO:0000070	1	168	20	1.91358e-07	0.000266275	NA	mitotic sister chromatid segregation (20/168)	ENSMUSG00000036006/ENSMUSG00000026622/ENSMUSG00000001403/ENSMUSG00000028873/ENSMUSG00000026683/ENSMUSG00000028678/ENSMUSG00000023015/ENSMUSG00000017716/ENSMUSG00000006398/ENSMUSG00000004364/ENSMUSG00000030677/ENSMUSG00000027469/ENSMUSG00000020897/ENSMUSG00000012443/ENSMUSG00000027331/ENSMUSG00000029516/ENSMUSG00000019773/ENSMUSG00000040084/ENSMUSG00000034349/ENSMUSG00000029430	Ripor2	Nek2	Ube2c	Cdca8	Nuf2	Kif2c	Racgap1	Birc5	Cdc20	Cul3	Kif22	Tpx2	Aurkb	Kif11	Knstrn	Cit	Fbxo5	Bub1b	Smc4	Ran
GO:0098813	GO:0098813	1	262	25	4.37154e-07	0.000405533	NA	nuclear chromosome segregation (25/262)	ENSMUSG00000036006/ENSMUSG00000032218/ENSMUSG00000002068/ENSMUSG00000000486/ENSMUSG00000026622/ENSMUSG00000001403/ENSMUSG00000028873/ENSMUSG00000026683/ENSMUSG00000028678/ENSMUSG00000023015/ENSMUSG00000017716/ENSMUSG00000006398/ENSMUSG00000004364/ENSMUSG00000030677/ENSMUSG00000027469/ENSMUSG00000020897/ENSMUSG00000030814/ENSMUSG00000012443/ENSMUSG00000027331/ENSMUSG00000019303/ENSMUSG00000029516/…	Ripor2	Ccnb2	Ccne1	Septin1	Nek2	Ube2c	Cdca8	Nuf2	Kif2c	Racgap1	Birc5	Cdc20	Cul3	Kif22	Tpx2	Aurkb	Bcl7c	Kif11	Knstrn	Psmc3ip	Cit	Fbxo5	Bub1b	Smc4	Ran
GO:0000727	GO:0000727	1	12	6	6.18361e-07	0.000430225	NA	double-strand break repair via break-induced replication (6/12)	ENSMUSG00000026355/ENSMUSG00000000028/ENSMUSG00000002870/ENSMUSG00000029730/ENSMUSG00000005410/ENSMUSG00000022673	Mcm6	Cdc45	Mcm2	Mcm7	Mcm5	Mcm4
GO:0000819	GO:0000819	1	202	21	9.33879e-07	0.000433164	NA	sister chromatid segregation (21/202)	ENSMUSG00000036006/ENSMUSG00000026622/ENSMUSG00000001403/ENSMUSG00000028873/ENSMUSG00000026683/ENSMUSG00000028678/ENSMUSG00000023015/ENSMUSG00000017716/ENSMUSG00000006398/ENSMUSG00000004364/ENSMUSG00000030677/ENSMUSG00000027469/ENSMUSG00000020897/ENSMUSG00000030814/ENSMUSG00000012443/ENSMUSG00000027331/ENSMUSG00000029516/ENSMUSG00000019773/ENSMUSG00000040084/ENSMUSG00000034349/ENSMUSG00000029430	Ripor2	Nek2	Ube2c	Cdca8	Nuf2	Kif2c	Racgap1	Birc5	Cdc20	Cul3	Kif22	Tpx2	Aurkb	Bcl7c	Kif11	Knstrn	Cit	Fbxo5	Bub1b	Smc4	Ran
GO:0042110	GO:0042110	1	488	36	8.09159e-07	0.000433164	NA	T cell activation (36/488)	ENSMUSG00000029710/ENSMUSG00000035413/ENSMUSG00000028362/ENSMUSG00000042817/ENSMUSG00000052013/ENSMUSG00000051457/ENSMUSG00000040314/ENSMUSG00000024659/ENSMUSG00000004612/ENSMUSG00000031494/ENSMUSG00000019982/ENSMUSG00000035000/ENSMUSG00000020178/ENSMUSG00000041538/ENSMUSG00000000861/ENSMUSG00000078783/ENSMUSG00000032216/ENSMUSG00000024334/ENSMUSG00000005672/ENSMUSG00000036006/ENSMUSG00000044258/…	Ephb4	Tmem98	Tnfsf8	Flt3	Btla	Spn	Ctsg	Anxa1	Nkg7	Cd209a	Myb	Dpp4	Adora2a	H2-Ob	Bcl11a	Gm9733	Nedd4	H2-Oa	Kit	Ripor2	Ctla2a	Coro1a	Bcl2	Lck	Gimap1	Tspan32	Jaml	Ccr2	Itgal	Slc4a1	Ankle1	Ceacam1	Sirpb1a	Cd37	Lat	Ccl5
GO:1903046	GO:1903046	1	155	18	1.14304e-06	0.000449171	NA	meiotic cell cycle process (18/155)	ENSMUSG00000032218/ENSMUSG00000002068/ENSMUSG00000000486/ENSMUSG00000027323/ENSMUSG00000026683/ENSMUSG00000017716/ENSMUSG00000006398/ENSMUSG00000046295/ENSMUSG00000030346/ENSMUSG00000026355/ENSMUSG00000019303/ENSMUSG00000019773/ENSMUSG00000002870/ENSMUSG00000062248/ENSMUSG00000029730/ENSMUSG00000034349/ENSMUSG00000005410/ENSMUSG00000022673	Ccnb2	Ccne1	Septin1	Rad51	Nuf2	Birc5	Cdc20	Ankle1	Rad51ap1	Mcm6	Psmc3ip	Fbxo5	Mcm2	Cks2	Mcm7	Smc4	Mcm5	Mcm4
GO:0007059	GO:0007059	1	364	29	2.23762e-06	0.00062273	NA	chromosome segregation (29/364)	ENSMUSG00000075269/ENSMUSG00000036006/ENSMUSG00000032218/ENSMUSG00000036223/ENSMUSG00000002068/ENSMUSG00000000486/ENSMUSG00000026622/ENSMUSG00000001403/ENSMUSG00000028873/ENSMUSG00000026683/ENSMUSG00000028678/ENSMUSG00000023015/ENSMUSG00000068101/ENSMUSG00000017716/ENSMUSG00000006398/ENSMUSG00000004364/ENSMUSG00000030677/ENSMUSG00000027469/ENSMUSG00000020897/ENSMUSG00000030814/ENSMUSG00000012443/…	Bex6	Ripor2	Ccnb2	Ska1	Ccne1	Septin1	Nek2	Ube2c	Cdca8	Nuf2	Kif2c	Racgap1	Cenpm	Birc5	Cdc20	Cul3	Kif22	Tpx2	Aurkb	Bcl7c	Kif11	Knstrn	Psmc3ip	Cit	Cenpn	Fbxo5	Bub1b	Smc4	Ran
GO:0048285	GO:0048285	1	390	30	3.05043e-06	0.000771759	NA	organelle fission (30/390)	ENSMUSG00000036006/ENSMUSG00000032218/ENSMUSG00000002068/ENSMUSG00000000486/ENSMUSG00000026622/ENSMUSG00000001403/ENSMUSG00000028873/ENSMUSG00000027323/ENSMUSG00000026683/ENSMUSG00000028678/ENSMUSG00000023015/ENSMUSG00000017716/ENSMUSG00000006398/ENSMUSG00000004364/ENSMUSG00000030677/ENSMUSG00000046295/ENSMUSG00000030346/ENSMUSG00000027469/ENSMUSG00000020897/ENSMUSG00000032113/ENSMUSG00000012443/…	Ripor2	Ccnb2	Ccne1	Septin1	Nek2	Ube2c	Cdca8	Rad51	Nuf2	Kif2c	Racgap1	Birc5	Cdc20	Cul3	Kif22	Ankle1	Rad51ap1	Tpx2	Aurkb	Chek1	Kif11	Knstrn	Psmc3ip	Cit	Fbxo5	Cks2	Bub1b	Smc4	Nfix	Ran
GO:0051249	GO:0051249	1	437	32	4.02373e-06	0.000861387	NA	regulation of lymphocyte activation (32/437)	ENSMUSG00000029710/ENSMUSG00000042817/ENSMUSG00000039315/ENSMUSG00000052013/ENSMUSG00000051457/ENSMUSG00000040314/ENSMUSG00000024659/ENSMUSG00000031494/ENSMUSG00000035000/ENSMUSG00000020178/ENSMUSG00000041538/ENSMUSG00000078783/ENSMUSG00000024334/ENSMUSG00000036006/ENSMUSG00000044258/ENSMUSG00000030707/ENSMUSG00000057329/ENSMUSG00000030165/ENSMUSG00000000409/ENSMUSG00000015217/ENSMUSG00000000244/…	Ephb4	Flt3	Clnk	Btla	Spn	Ctsg	Anxa1	Cd209a	Dpp4	Adora2a	H2-Ob	Gm9733	H2-Oa	Ripor2	Ctla2a	Coro1a	Bcl2	Klrd1	Lck	Hmgb3	Tspan32	Tbc1d10c	Ccr2	Itgal	Slc4a1	Ankle1	Ceacam1	Sirpb1a	Cd37	Lat	Ccl5	Samsn1
GO:1901970	GO:1901970	1	17	6	7.27315e-06	0.00126507	NA	positive regulation of mitotic sister chromatid separation (6/17)	ENSMUSG00000001403/ENSMUSG00000028873/ENSMUSG00000017716/ENSMUSG00000006398/ENSMUSG00000004364/ENSMUSG00000020897	Ube2c	Cdca8	Birc5	Cdc20	Cul3	Aurkb
GO:0051231	GO:0051231	1	12	5	1.72193e-05	0.00238816	NA	spindle elongation (5/12)	ENSMUSG00000028873/ENSMUSG00000023015/ENSMUSG00000017716/ENSMUSG00000020897/ENSMUSG00000012443	Cdca8	Racgap1	Birc5	Aurkb	Kif11
GO:0051988	GO:0051988	1	21	6	2.87485e-05	0.00333363	NA	regulation of attachment of spindle microtubules to kinetochore (6/21)	ENSMUSG00000026622/ENSMUSG00000028873/ENSMUSG00000023015/ENSMUSG00000017716/ENSMUSG00000020897/ENSMUSG00000027331	Nek2	Cdca8	Racgap1	Birc5	Aurkb	Knstrn
GO:0007159	GO:0007159	1	341	25	4.65774e-05	0.00498557	NA	leukocyte cell-cell adhesion (25/341)	ENSMUSG00000029710/ENSMUSG00000052013/ENSMUSG00000051457/ENSMUSG00000040314/ENSMUSG00000024659/ENSMUSG00000031494/ENSMUSG00000035000/ENSMUSG00000020178/ENSMUSG00000037095/ENSMUSG00000041538/ENSMUSG00000078783/ENSMUSG00000024334/ENSMUSG00000026581/ENSMUSG00000036006/ENSMUSG00000030707/ENSMUSG00000000409/ENSMUSG00000001281/ENSMUSG00000000244/ENSMUSG00000049103/ENSMUSG00000030830/ENSMUSG00000006574/…	Ephb4	Btla	Spn	Ctsg	Anxa1	Cd209a	Dpp4	Adora2a	Lrg1	H2-Ob	Gm9733	H2-Oa	Sell	Ripor2	Coro1a	Lck	Itgb7	Tspan32	Ccr2	Itgal	Slc4a1	Ceacam1	Sirpb1a	Cd37	Ccl5
GO:0051310	GO:0051310	1	88	11	7.23209e-05	0.00628966	NA	metaphase chromosome alignment (11/88)	ENSMUSG00000000486/ENSMUSG00000026622/ENSMUSG00000028873/ENSMUSG00000026683/ENSMUSG00000028678/ENSMUSG00000023015/ENSMUSG00000017716/ENSMUSG00000004364/ENSMUSG00000030677/ENSMUSG00000020897/ENSMUSG00000027331	Septin1	Nek2	Cdca8	Nuf2	Kif2c	Racgap1	Birc5	Cul3	Kif22	Aurkb	Knstrn
GO:0050900	GO:0050900	1	297	22	0.00011476	0.00805556	NA	leukocyte migration (22/297)	ENSMUSG00000031520/ENSMUSG00000016494/ENSMUSG00000034664/ENSMUSG00000022659/ENSMUSG00000051457/ENSMUSG00000057729/ENSMUSG00000040314/ENSMUSG00000024659/ENSMUSG00000029163/ENSMUSG00000035000/ENSMUSG00000004665/ENSMUSG00000026581/ENSMUSG00000005672/ENSMUSG00000036006/ENSMUSG00000030707/ENSMUSG00000016024/ENSMUSG00000029254/ENSMUSG00000001281/ENSMUSG00000048534/ENSMUSG00000049103/ENSMUSG00000030830/…	Vegfc	Cd34	Itga2b	Gcsam	Spn	Prtn3	Ctsg	Anxa1	Emilin1	Dpp4	Cnn2	Sell	Kit	Ripor2	Coro1a	Lbp	Stap1	Itgb7	Jaml	Ccr2	Itgal	Ccl5
GO:0045861	GO:0045861	1	201	17	0.000143831	0.00922637	NA	negative regulation of proteolysis (17/201)	ENSMUSG00000092572/ENSMUSG00000035413/ENSMUSG00000025780/ENSMUSG00000032484/ENSMUSG00000024011/ENSMUSG00000020178/ENSMUSG00000044734/ENSMUSG00000074227/ENSMUSG00000074093/ENSMUSG00000068129/ENSMUSG00000070436/ENSMUSG00000044258/ENSMUSG00000026249/ENSMUSG00000022033/ENSMUSG00000028393/ENSMUSG00000017716/ENSMUSG00000096472	Serpinb10	Tmem98	Itih5	Ngp	Pi16	Adora2a	Serpinb1a	Spint2	Svip	Cst7	Serpinh1	Ctla2a	Serpine2	Pbk	Alad	Birc5	Cdkn2d
GO:0032467	GO:0032467	1	30	6	0.000249307	0.0136044	NA	positive regulation of cytokinesis (6/30)	ENSMUSG00000028873/ENSMUSG00000023015/ENSMUSG00000017716/ENSMUSG00000004364/ENSMUSG00000020897/ENSMUSG00000029516	Cdca8	Racgap1	Birc5	Cul3	Aurkb	Cit
GO:0051784	GO:0051784	1	57	8	0.000314194	0.0161926	NA	negative regulation of nuclear division (8/57)	ENSMUSG00000028873/ENSMUSG00000026683/ENSMUSG00000017716/ENSMUSG00000006398/ENSMUSG00000020897/ENSMUSG00000032113/ENSMUSG00000019773/ENSMUSG00000040084	Cdca8	Nuf2	Birc5	Cdc20	Aurkb	Chek1	Fbxo5	Bub1b
GO:0015711	GO:0015711	1	247	18	0.000579217	0.0240591	NA	organic anion transport (18/247)	ENSMUSG00000038963/ENSMUSG00000038530/ENSMUSG00000050473/ENSMUSG00000030247/ENSMUSG00000024659/ENSMUSG00000030688/ENSMUSG00000020178/ENSMUSG00000032548/ENSMUSG00000036814/ENSMUSG00000003153/ENSMUSG00000001918/ENSMUSG00000027075/ENSMUSG00000032204/ENSMUSG00000022265/ENSMUSG00000006574/ENSMUSG00000074272/ENSMUSG00000023169/ENSMUSG00000021728	Slco4a1	Rgs4	Slc35d3	Kcnj8	Anxa1	Stard10	Adora2a	Slco2a1	Slc6a20a	Slc2a3	Slc1a5	Slc43a1	Aqp9	Ank	Slc4a1	Ceacam1	Slc38a1	Emb
GO:0048872	GO:0048872	1	334	22	0.000594271	0.0243214	NA	homeostasis of number of cells (22/334)	ENSMUSG00000042817/ENSMUSG00000019996/ENSMUSG00000024659/ENSMUSG00000031785/ENSMUSG00000019982/ENSMUSG00000049577/ENSMUSG00000005672/ENSMUSG00000030707/ENSMUSG00000054191/ENSMUSG00000057329/ENSMUSG00000032218/ENSMUSG00000001918/ENSMUSG00000028825/ENSMUSG00000049103/ENSMUSG00000023015/ENSMUSG00000006574/ENSMUSG00000031974/ENSMUSG00000046295/ENSMUSG00000054717/ENSMUSG00000044968/ENSMUSG00000030742/…	Flt3	Map7	Anxa1	Adgrg1	Myb	Zfpm1	Kit	Coro1a	Klf1	Bcl2	Ccnb2	Slc1a5	Rhd	Ccr2	Racgap1	Slc4a1	Abcb10	Ankle1	Hmgb2	Napepld	Lat	Nfix
GO:0043299	GO:0043299	1	67	8	0.000951864	0.03616	NA	leukocyte degranulation (8/67)	ENSMUSG00000039315/ENSMUSG00000004612/ENSMUSG00000005672/ENSMUSG00000030707/ENSMUSG00000025094/ENSMUSG00000040751/ENSMUSG00000049103/ENSMUSG00000030742	Clnk	Nkg7	Kit	Coro1a	Slc18a2	Lat2	Ccr2	Lat
GO:0061515	GO:0061515	1	86	9	0.00121643	0.0439651	NA	myeloid cell development (9/86)	ENSMUSG00000019982/ENSMUSG00000049577/ENSMUSG00000005672/ENSMUSG00000054191/ENSMUSG00000028825/ENSMUSG00000006574/ENSMUSG00000031974/ENSMUSG00000046295/ENSMUSG00000026721	Myb	Zfpm1	Kit	Klf1	Rhd	Slc4a1	Abcb10	Ankle1	Rabgap1l
GO:0007186	GO:0007186	1	356	22	0.00137233	0.0483442	NA	G protein-coupled receptor signaling pathway (22/356)	ENSMUSG00000038530/ENSMUSG00000060509/ENSMUSG00000053101/ENSMUSG00000022861/ENSMUSG00000039167/ENSMUSG00000054200/ENSMUSG00000026357/ENSMUSG00000024659/ENSMUSG00000031785/ENSMUSG00000060470/ENSMUSG00000020178/ENSMUSG00000044199/ENSMUSG00000021298/ENSMUSG00000046908/ENSMUSG00000034353/ENSMUSG00000032766/ENSMUSG00000037336/ENSMUSG00000027562/ENSMUSG00000049103/ENSMUSG00000028832/ENSMUSG00000050075/…	Rgs4	Xcr1	Gpr141	Dgkg	Adgrl4	Ffar4	Rgs18	Anxa1	Adgrg1	Adgrg3	Adora2a	S1pr4	Gpr132	Ltb4r1	Ramp1	Gng11	Mfsd2b	Car2	Ccr2	Stmn1	Gpr171	Ccl5
upregulated
GO:0006897	GO:0006897	1	241	4	1.67312e-05	0.00306181	NA	endocytosis (4/241)	ENSMUSG00000049252/ENSMUSG00000015852/ENSMUSG00000022150/ENSMUSG00000025044	Lrp1b	Fcrls	Dab2	Msr1
GO:0007015	GO:0007015	1	143	3	0.000109814	0.00502397	NA	actin filament organization (3/143)	ENSMUSG00000045180/ENSMUSG00000031636/ENSMUSG00000033590	Shroom2	Pdlim3	Myo5c
GO:0006954	GO:0006954	1	373	3	0.00179502	0.0361081	NA	inflammatory response (3/373)	ENSMUSG00000006445/ENSMUSG00000041202/ENSMUSG00000026365	Epha2	Pla2g2d	Cfh
