# Supplementary material for: Embryonic macrophages orchestrate niche cell homeostasis for the establishment of the definitive hematopoietic stem cell pool
Source: Nat Commun. 2025 May 14;16:4428. doi: 10.1038/s41467-025-59059-9 (PMC12078706; doi:10.1038/s41467-025-59059-9)
Supplement: Supplementary file 6 — Supplementary Data 4 [file 41467_2025_59059_MOESM6_ESM.xlsx]

## Sheet: Sup.Data4
id	parent	simscore	setsize	count	pval	padj	score	description	enrichment
L2R_ligands.goenrichment_reduced
GO:0062023	GO:0062023	1	395	5	6.61762e-06	0.000205146	NA	collagen-containing extracellular matrix (5/395)	ENSMUSG00000022483/ENSMUSG00000026193/ENSMUSG00000029661/ENSMUSG00000037820/ENSMUSG00000040152	Col2a1	Fn1	Col1a2	Tgm2	Thbs1
GO:0005583	GO:0005583	1	12	2	3.60426e-05	0.000558661	NA	fibrillar collagen trimer (2/12)	ENSMUSG00000022483/ENSMUSG00000029661	Col2a1	Col1a2
GO:0030175	GO:0030175	1	99	2	0.00255324	0.0145342	NA	filopodium (2/99)	ENSMUSG00000019966/ENSMUSG00000027962	Kitl	Vcam1
GO:0070062	GO:0070062	1	104	2	0.00281307	0.0145342	NA	extracellular exosome (2/104)	ENSMUSG00000026193/ENSMUSG00000037405	Fn1	Icam1
GO:1905286	GO:1905286	1	10	1	0.00774208	0.0266672	NA	serine-type peptidase complex (1/10)	ENSMUSG00000026365	Cfh
GO:0031091	GO:0031091	1	20	1	0.0154296	0.0434835	NA	platelet alpha granule (1/20)	ENSMUSG00000040152	Thbs1
L2R_receptors.goenrichment_reduced
GO:0008305	GO:0008305	1	33	3	4.00828e-07	6.81407e-06	NA	integrin complex (3/33)	ENSMUSG00000001281/ENSMUSG00000030830/ENSMUSG00000034664	Itgb7	Itgal	Itga2b
GO:0098636	GO:0098636	1	57	3	2.13868e-06	1.81788e-05	NA	protein complex involved in cell adhesion (3/57)	ENSMUSG00000001281/ENSMUSG00000030830/ENSMUSG00000034664	Itgb7	Itgal	Itga2b
GO:0001650	GO:0001650	1	154	2	0.00238004	0.00809213	NA	fibrillar center (2/154)	ENSMUSG00000005672/ENSMUSG00000049103	Kit	Ccr2
GO:0030055	GO:0030055	1	188	2	0.00352275	0.00998111	NA	cell-substrate junction (2/188)	ENSMUSG00000001281/ENSMUSG00000034664	Itgb7	Itga2b
GO:0097450	GO:0097450	1	10	1	0.00493304	0.0119802	NA	astrocyte end-foot (1/10)	ENSMUSG00000031785	Adgrg1
R2L_ligands.goenrichment.reduced
GO:0062023	GO:0062023	1	395	3	0.000693118	0.0180211	NA	collagen-containing extracellular matrix (3/395)	ENSMUSG00000024659/ENSMUSG00000026921/ENSMUSG00000030605	Anxa1	Egfl7	Mfge8
R2L_receptors.goenrichment_reduced
GO:0043235	GO:0043235	1	416	9	2.62577e-11	1.62797e-09	NA	receptor complex (9/416)	ENSMUSG00000000530/ENSMUSG00000005534/ENSMUSG00000020122/ENSMUSG00000020689/ENSMUSG00000024620/ENSMUSG00000025809/ENSMUSG00000027087/ENSMUSG00000027878/ENSMUSG00000032440	Acvrl1	Insr	Egfr	Itgb3	Pdgfrb	Itgb1	Itgav	Notch2	Tgfbr2
GO:0098802	GO:0098802	1	197	6	1.83702e-08	5.69477e-07	NA	plasma membrane signaling receptor complex (6/197)	ENSMUSG00000000530/ENSMUSG00000005534/ENSMUSG00000020689/ENSMUSG00000025809/ENSMUSG00000027087/ENSMUSG00000032440	Acvrl1	Insr	Itgb3	Itgb1	Itgav	Tgfbr2
GO:0031252	GO:0031252	1	414	7	4.98409e-08	1.03005e-06	NA	cell leading edge (7/414)	ENSMUSG00000005534/ENSMUSG00000020122/ENSMUSG00000020689/ENSMUSG00000024620/ENSMUSG00000025809/ENSMUSG00000027087/ENSMUSG00000033788	Insr	Egfr	Itgb3	Pdgfrb	Itgb1	Itgav	Dysf
GO:0031256	GO:0031256	1	159	5	3.08918e-07	3.83058e-06	NA	leading edge membrane (5/159)	ENSMUSG00000005534/ENSMUSG00000020122/ENSMUSG00000020689/ENSMUSG00000025809/ENSMUSG00000027087	Insr	Egfr	Itgb3	Itgb1	Itgav
GO:0098857	GO:0098857	1	302	5	7.29071e-06	5.6503e-05	NA	membrane microdomain (5/302)	ENSMUSG00000005534/ENSMUSG00000020122/ENSMUSG00000025809/ENSMUSG00000032440/ENSMUSG00000033788	Insr	Egfr	Itgb1	Tgfbr2	Dysf
GO:0030055	GO:0030055	1	188	4	2.71252e-05	0.000152888	NA	cell-substrate junction (4/188)	ENSMUSG00000017009/ENSMUSG00000020689/ENSMUSG00000025809/ENSMUSG00000027087	Sdc4	Itgb3	Itgb1	Itgav
GO:0098690	GO:0098690	1	17	2	0.000122363	0.000541893	NA	glycinergic synapse (2/17)	ENSMUSG00000020689/ENSMUSG00000025809	Itgb3	Itgb1
GO:0005796	GO:0005796	1	22	2	0.000207251	0.000856636	NA	Golgi lumen (2/22)	ENSMUSG00000017009/ENSMUSG00000020592	Sdc4	Sdc1
GO:0030056	GO:0030055	0.825	10	1	0.00984417	0.0254308	NA	hemidesmosome (1/10)	ENSMUSG00000025809	Itgb1
GO:0030139	GO:0030139	1	212	2	0.0180279	0.0399189	NA	endocytic vesicle (2/212)	ENSMUSG00000020122/ENSMUSG00000033788	Egfr	Dysf
