# Supplementary material for: Embryonic macrophages orchestrate niche cell homeostasis for the establishment of the definitive hematopoietic stem cell pool
Source: Nat Commun. 2025 May 14;16:4428. doi: 10.1038/s41467-025-59059-9 (PMC12078706; doi:10.1038/s41467-025-59059-9)
Supplement: Supplementary file 7 — Supplementary Data 5 [file 41467_2025_59059_MOESM7_ESM.xlsx]

## Sheet: Sheet1
Antibody List for FACS stainings
	Antigen	Dilution	Clone	Fluorochrome	Provider
HSC staining	Sca-1	1:500	D7	PerCP-Cy5.5	eBioscience
	CD150	1:25	TC15-12F12.2	PECy7	BioLegend
	CD48	1:400	HM-48-1	BV421	BD Pharmigen
	CD117= KIT	1:400	2B8	APC	eBioscience
	CD45	1:100	30-F11	Alexa Fluor 700	eBioscience
	CD3	1:1000	2C11,	biotin	eBioscience
	CD19	1:500	eBio 1D3	biotin	eBioscience
	NK1.1	1:2000	PK136	biotin	eBioscience
	Ter119	1:500	Ter119	biotin	eBioscience
	CD11b	1:500	M1/70	biotin	eBioscience
	Gr1	1:800	RB6-8C5	biotin	eBioscience
	B220	1:400	RA3-6B2	biotin	eBioscience
	Streptavidin	1:800		V500	BD Pharmigen
	CXCR4=CD184	1:100	L276F12	PE	BioLegend
	Ki67	1:300	SolA15	eFluor 660	eBioscience
	CD45.1	1:75	A20	PE	eBioscience
	CD45.2	1:50	104	A700	eBioscience
pre-HSC staining	Sca1	1:500	D7	PerCP-Cy5.5	eBioscience
	CD117= KIT	1:200	2B8	BV421	BD Pharmigen
	CD27	1:75	LG.7F9	APC	eBioscience
	CD45	1:200	30-F11	Alexa Fluor 780	eBioscience
	CD31 = PECAM1	1:100	390	BV605	BioLegend
Myeloid progenitor staining=CMP, GMP, MEP	CD34	1:50	RAM34	FITC	eBioscience
	Sca-1	1:500	D7	PerCP-Cy5.5	eBioscience
	CD16/32 PE-Cy7	1:25	93	PECy7	eBioscience
	CD3	1:200	17A2	eFluor 450	eBioscience
	CD11b	1:1000	M1/71	eFluor 450	eBioscience
	CD19	1:1000	eBio 1D3	eFluor 450	eBioscience
	Gr1	1:1000	RB6-8C5	eFluor 450	eBioscience
	NK1.1	1:300	PK136	eFluor 450	eBioscience
	Ter119	1:400	Ter119	eFluor 450	eBioscience
	B220	1:150	RA3-6B2	eFluor 450	eBioscience
	CD117= KIT	1:400	2B8	APC	eBioscience
Lymphoid Progenitor staining=CLP	CD135	1:100	A2F10	PE	eBioscience
	Sca-1	1:500	D7	PerCP-Cy5.5	eBioscience
	CD127	1:50	A7R34	PECy5	eBioscience
	CD3	1:200	17A2	eFluor 450	eBioscience
	CD11b	1:1000	M1/71	eFluor 450	eBioscience
	CD19	1:1000	eBio 1D3	eFluor 450	eBioscience
	Gr1	1:1000	RB6-8C5	eFluor 450	eBioscience
	NK1.1	1:300	PK136	eFluor 450	eBioscience
	Ter119	1:400	Ter119	eFluor 450	eBioscience
	B220	1:150	RA3-6B2	eFluor 450	eBioscience
	CD117= KIT	1:400	2B8	APC	eBioscience
Macrophage staining	F4/80	1:200	BM8	PerCP-Cy5.5	eBioscience
	F4/80	1:500	BM8	bio	eBioscience
	CD3	1:50	2C11	PECy7	eBioscience
	CD19	1:400	1D3	PECy7	BD Pharmigen
	B220	1:200	RA3-6B2	PECy7	eBioscience
	CD206	1:200	C068C2	APC	BioLegend
	CD45	1:100	30-F11	Alexa Fluor 700	eBioscience
	CD45	1:150	30-F11	PE	eBioscience
	CD11b	1:600	M1/71	APC-eFlour780	eBioscience
	VCAM1 = CD106	1:200	429 MVCAM-A	BV605	BD Pharmigen
	Ly6C	1:200	HK1.4	BV650	BioLegend
	Ly6C	1:200	HK1.4	PE	BioLegend
	Gr1	1:200	RB6-8C5	BV711	BioLegend
Niche staining	CD51	1:50	RMV-7	PE	eBioscience
	CD51	1:200	RMV-7	biotin	eBioscience
	VE-Cadherin =CD144	1:100	eBioBV13	PerCP eF710	eBioscience
	CD31 = PECAM1	1:800	390	PECy7	BioLegend
	CD31 = PECAM1	1:100	390	A488	BioLegend
	CD31 = PECAM1	1:200	390	BV605,	BioLegend
	Sca1	1:200	D7	V500	BD Pharmigen
	PDGFRa =CD140a	1:25	APA5	APC	eBioscience
	PDGFRa =CD140a	1:150	APA5	PECy7	eBioscience
	Ter119	1:200	Ter119	APC-eFlour780	eBioscience
	CD45	1:200	30-F11	APC-eFlour780	eBioscience
	Streptavidin	1:200		APC	eBioscience
Histology	Goat anti-mouse CD31_polyclonal	1:100	-	-	R&D
	Donkey anti-goat IgG (H+L)	1:500	-	A488	ThermoFischer
	Rabbit anti-mouse CD51_monoclonal	1:100	SC56-07	-	ThermoFischer
	Donkey anti-rabbit IgG (H+L)	1:1000		A647	ThermoFischer
Blocking	CD16/32	1:200	-	-	Invitrogen
	Rat Immunoglobulin	1:300	-	-	Jackson Immuno Research
