# Supplementary material for: Embryonic macrophages orchestrate niche cell homeostasis for the establishment of the definitive hematopoietic stem cell pool
Source: Nat Commun. 2025 May 14;16:4428. doi: 10.1038/s41467-025-59059-9 (PMC12078706; doi:10.1038/s41467-025-59059-9)
Supplement: Supplementary file 8 — Supplementary Data 6 [file 41467_2025_59059_MOESM8_ESM.xlsx]

## Sheet: Sheet1
Mouse line		Forward Primer 1 sequence 5' --> 3'	Reverse Primer 2 sequence 5' --> 3'	Denaturation	Annelaling	Elongation	Cycles	Final Enlongation	Expected bands
Csf1r+/-	WT allele	TCTCCTGGGATGGGAAACGATCCCAAAGGC	GATTCAGGGTCCAAGGTCCAGATGGGAGAG	95°C - 20sec	62°C - 30sec	72°C - 40sec	35	72°C - 10 min	WT: 406 bp
	Mutant allele	GGTGGATGTGGAATGTGTGCG	CGTTTCTTGTGGTCAGGGTGC	95°C - 20sec	62°C - 30sec	72°C - 40sec	35	72°C - 10 min	Mutant: 289 bp
Csf1rfl/fl	Mutant allele	GCCACCATGTGTCCGTGCTT	ACCCAGAGCCCCCACAGATA	94°C - 30sec	60°C - 60sec	72°C - 60sec	35	72°C - 2 min	WT: 450 bp Mutant: 500 bp
Cxcl12dsRed	Mutant allele	AAGAAGCCCGTGAAGCTGC	TCCTCGTTGTGGGAGGTGAT	95°C - 30sec	60°C - 30sec	72°C - 30sec	35	72°C - 5 min	Mutant: 90 bp
Cxcl12fl/+	WT allele	GCTGGAGTGTGATGGTAGCTGCC	GCATTGCTCCAGCTGCTGCATC	95°C - 45sec	58°C - 30sec	72°C - 45sec	40	72°C - 5 min	WT: 227 bp
	Mutant allele	GGGAGCAGCTACAAATCCAGCAG	GCATTGCTCCAGCTGCTGCATC					72°C - 5 min	Mutant: 273 bp
Cdh5cre/+, LepRcre/+ Prx1cre/+, Vavcre/+	Mutant allele	GCCTGCATTACCGGTCGATGCAACGA	GTGGCAGATGGCGCGGCAACACCATT	95°C - 30sec	59°C - 30sec	72°C - 50sec	35	72°C - 5 min	Mutant: 700 bp
Rankcre/+	Mutant allele	AACCTGAGGATGTGAGGGACTA	GTCAAAGTCAGTGCGTTCAAAG	95°C - 30sec	58°C - 30sec	68°C - 60sec	35	72°C - 2 min	Mutant: 210 bp
Rosa26.LSL-YFPfl/+ , Rosa26.tdRFPfl/+ or Rosa26.LSL-tdTomatofl/+	WT allele	AAGTCGCTCTGAGTTGTTAT	GGAGCGGGAGAAATGGATATG	94°C - 40sec	60°C -60sec	72°C - 60sec	34	72°C - 5 min	WT: 525 bp
	Mutant allele	AAGTCGCTCTGAGTTGTTAT	GCGAAGAGTTTGTCCTCAACC						Mutant: 300 bp
