# Supplementary material for: Embryonic macrophages orchestrate niche cell homeostasis for the establishment of the definitive hematopoietic stem cell pool
Source: Nat Commun. 2025 May 14;16:4428. doi: 10.1038/s41467-025-59059-9 (PMC12078706; doi:10.1038/s41467-025-59059-9)
Supplement: Supplementary file 11 — Source Data [file 41467_2025_59059_MOESM11_ESM.xlsx]

## Sheet: Fig.1b
Fig.1b:Lack of embryonic myeloid cells results in decreased numbers of functional HSCs and fold-change calculations (left)
Quantification of leukocytes (CD45), HSPCs (KSL), and HSCs (KSL Slam) as gated in Fig1.a from mice of indicated genotypes in the bone marrow of 3 week old mice (left) and their respective fold-change calculations.
	Rankcre/+;Csf1rfl/-	#CD45+			#KSL			#KSL SLAM			Fold-change
	Experiment date_# of mice	WT	Rankcre/+;Csf1rfl/-		WT	Rankcre/+;Csf1rfl/-		WT	Rankcre/+;Csf1rfl/-		CD45+	KSL	KSL SLAM
	092916gp 01		5980800			5727.48			133.45		0.590708	0.346776	0.286312
	092916gp 02		5743800			5143.54			189.282		0.5673	0.311421	0.406098
	092916gp 03	9257000			15974.5			469.649
	092916gp 04	10199000			15581			347.456
	092916gp 05	10918400			17993.7			581.197
	Experimental WT Average			10124800			16516.4			466.101
	100416gp 01		5477200			5934.81			287.245		0.409881	0.266961	0.271845
	100416gp 02	12949600			20695.9			983.055
	100416gp 03	16385600			27490.4			1330.53
	100416gp 04	12562800			18744.4			954.09
	100416gp 05	11553600			21993.5			958.916
	Experimental WT Average			13362900			22231			1056.65
	101116gp 01	8138400			11252.8			374.717
	101116gp 02	9191400			15570.4			537.178
	101116gp 03	8910400			12695.2			496.381
	101116gp 04		3966200			4536.96			167.414		0.453449	0.344419	0.356635
	101116gp 05		3743600			4243.28			196.039		0.428	0.322125	0.417616
	Experimental WT Average			8.74673e+06			13172.8			469.425
	032817gp 01		21217600			30762.5			1288.95		0.823784	0.453117	0.507804
	032817gp 02		17412800			22838.7			940.955		0.676061	0.336404	0.370706
	032817gp 03		20309600			29036.2			1033.69		0.78853	0.42769	0.407241
	032817gp 04		10768800			12689			699.161		0.418104	0.186902	0.275447
	032817gp 05	17609600			34581			1372.86
	032817gp 06	30212000			80726.2			3325.92
	032817gp 07	29447200			88365.2			2916.05
	Experimental WT Average			2.57563e+07			67890.8			2538.28
	040217gp 01	6.0051e+06			20603.7			782.941
	040217gp 02		5.93971e+06			7969.35			398.468		0.989112	0.386792	0.508937
	Experimental WT Average
	042617gp 01		13305200			11223.5			498.324		0.957415	0.581521	0.490346
	042617gp 02		12751600			8605.49			528.377		0.917579	0.445874	0.519919
	042617gp 03	14004400			18091.4			1027.59
	042617gp 04		7757200			9701.85			391.955		0.558192	0.50268	0.38568
	042617gp 05	13789600			20509.1			1004.95
	Experimental WT Average			13897000			19300.3			1016.27
	053017gp 01		14880000			15319.6			458.055		0.567151	0.298505	0.362815
	053017gp 02	26016800			56450.7			1287.08
	053017gp 03	26456000			46191.3			1237.93
	Experimental WT Average			26236400			51321			1262.5
	060917gp 01		16733600			15981.4			570.535		1.23958	0.43088	0.74415
	060917gp 02		9012800			13177.1			371.595		0.667644	0.355273	0.484672
	060917gp 03	14552800			39768.9			807.308
	060917gp 04	12446000			34411.3			726.079
	Experimental WT Average			13499400			37090.1			766.694
	082917gp 03		14127200			16262.5			653.754		0.750138	0.327936	0.449933
	082917gp 04	18832800			49590.5			1453
	022217gp 01		8520800			5674.8			234.937		0.596338	0.360759	0.283565
	022217gp 02		9588800			5878.32			233.369		0.671084	0.373697	0.281673
	022217gp 03		4276800			2900.86			220.176		0.299317	0.184414	0.265748
	022217gp 04		4314400			2396.74			124.63		0.301948	0.152365	0.150427
	022217gp 06	11441600			10601.6			513.119
	022217gp 07	14033600			16330.9			1022.32
	022217gp 08	17390400			20258			950.1
	Experimental WT Average			1.42885e+07			15730.2			828.512
	111623gp 01	1.87387e+07			71189.6			3863.49
	111623gp 02	1.66695e+07			57350.9			2876.76
	111623gp 03	1.68547e+07			73083.4			3776.4
	111623gp 04		1.07042e+07			28441			1036.71		0.621842	0.465191	0.312542
	111623gp 05	1.6592e+07			42929.7			2751.52
	111623gp 06		6.32148e+06			20534.4			676.156		0.367235	0.335868	0.203843
	Experimental WT Average			1.72137e+07			61138.4			3317.04
	Average	1.53985e+07	1.01241e+07		34250.9	12390.4		1383.16	492.749		0.637408	0.356416	0.380172
	SD	6.25526e+06	5.33524e+06		22846.5	8716.34		1057.71	328.124		0.237282	0.102137	0.129452
	SEM	1.18213e+06	1.11247e+06		4317.58	1817.48		199.889	68.4186		0.0494766	0.0212969	0.0269927
	Parametic unpaired t test p-value		0.0024			<0.0001			0.0003		Mann-Whitney U p-value	0.0002	<0.0001
	Csf1r-/-	#CD45+			#KSL			#KSL SLAM			Fold-change
	Experiment date_# of mice	WT	Csf1r-/-		WT	Csf1r-/-		WT	Csf1r-/-		CD45+	KSL	KSL SLAM
	040815 01		940320			2288.57			72.5478		0.0784009	0.0693461	0.0594722
	040815 02	17248800			47568			2763.7
	040815 03		2257040			6268.61			99.6709		0.188185	0.189945	0.0817068
	040815 04		1283360			3630.45			62.4438		0.107002	0.110006	0.0511893
	040815 05	12989400			29394.6			814.231
	040815 06	9016200			33510.1			931.58
	040815 07		1772080			5364.23			84.7549		0.14775	0.162542	0.0694792
	040815 08		1898240			4115.51			44.8591		0.158269	0.124704	0.0367739
	040815 09		2153120			4861.31			61.2525		0.17952	0.147303	0.0502128
	040815 10	13237400			39788.1			1102.13
	040815 11	10969400			30239.6			1006.98
	040815 13		2664240			7449.22			154.944		0.222136	0.225719	0.127018
	040815 14	12371000			23658.6			972.367
	040815 15		4302000			13324.8			134.58		0.358687	0.403754	0.110324
	040815 16	8124000			26856.6			948.037
	Experimental WT Average			1.19937e+07			33002.2			1219.86
	060415 5		3647680			607.087			11.6561		0.671077	0.0503896	0.0187366
	060415 6	5313920			15469.5			798.224
	060415 7		2112880			2401.6			63.6423		0.388714	0.199338	0.102302
	060415 8	5557200			8626.24			445.977
	Experimental WT Average			5435560			12047.9			622.1
	011515 1		3710000			8598.94			277.746		0.172158	0.161241	0.114532
	011515 2	24000000			53944.8			3020.91
	011515 3		7110000			19603.4			572.42		0.32993	0.367589	0.236044
	011515 4	19100000			52714.7			1829.2
	Experimental WT Average			21550000			53329.8			2425.05
	040115 6		2908160			4882.58			140.618		0.370183	0.428295	0.344511
	040115 7	7760480			10449.6			393.951
	040115 8	7951520			12350.5			422.386
	Experimental WT Average			7856000			11400			408.169
	112416gp 01		1878400			3140.42			37.9991		0.140818	0.0824284	0.030217
	112416gp 02		625200			1538.01			25.8386		0.0468694	0.0403691	0.020547
	112416gp 03	17423200			55037.9			1838.26
	112416gp 04	13782000			40128.5			1139.65
	112416gp 05	8464000			30213.7			782.534
	112416gp 06		1394000			2845			34.14		0.104504	0.0746743	0.0271482
	112416gp 07		1673600			3481.9			38.6491		0.125465	0.0913914	0.0307339
	112416gp 08	13687600			27015.2			1269.72
	Experimental WT Average			13339200			38098.8			1257.54
	071017gp 05		3188800			5427.34			52.6452		0.140503	0.110609	0.0390147
	071017gp 06	22695600			49067.9			1349.37
	081617gp 01	39872800			97213.1			2585.87
	081617gp 02		2032000			3315.9			39.7908		0.0509621	0.0341096	0.0153878
	090717gp 01		3206400			1655.34			16.3878		0.158113	0.0223182	0.0115768
	090717gp 02		5084000			11470			114.7		0.2507	0.154645	0.0810272
	090717gp 03		4375200			8433.64			136.625		0.215748	0.113707	0.0965155
	090717gp 04	20712800			91258.9			1606.16
	090717gp 05	18735200			60639.5			903.528
	090717gp 06	21389600			70611.4			1737.04
	Experimental WT Average			20279200			74169.9			1415.57
	102815gp 01		2181600			2943.85			62.9984		0.134236	0.0465211	0.0257915
	102815gp 02	16252000			63279.9			2442.61
	061819gp 01	1.59141e+07			36487.5			762.588
	061819gp 02		1.71035e+06			70.9418			0		0.107474	0.00194428	0
	062419gp 01	1.7234e+07			35370.8			1347.63
	062419gp 02	1.17971e+07			21353.7			689.724
	062419gp 03		1.53187e+06			730.84			11.1818		0.105533	0.025768	0.0109768
	062419gp 04		1.23694e+06			7633.42			61.8307		0.0852149	0.26914	0.0606971
	062419gp 05		2.27338e+06			10396.7			41.5866		0.156617	0.366567	0.0408242
	Experimental WT Average			1.45156e+07			28362.3			1018.68
	072319gp 01	2.03199e+07			83146.9			1654.62
	072319gp 02	3.43755e+07			42570			1281.36
	072319gp 03		3.03685e+06			6120.2			6.73222		0.118371	0.115048	0.00551689
	072319gp 04		1.58667e+06			289.408			5.1804		0.0618454	0.00544032	0.00424521
	072319gp 05	2.22707e+07			33873.7			724.898
	Experimental WT Average			2.56554e+07			53196.9			1220.29
	072419gp 01		1.54035e+06			4119			14.8284		0.0991609	0.0909278	0.0113888
	072419gp 02	1.7154e+07			33831			1241.6
	072419gp 03	1.39138e+07			56768.2			1362.44
	072419gp 04		2.65378e+06			6342.54			114.8		0.170838	0.140013	0.0881707
	072419gp 05		1.23065e+06			4092.62			67.9374		0.0792239	0.0903454	0.0521785
	Experimental WT Average			1.55339e+07			45299.6			1302.02
	080219gp 01	1.22073e+07			11107.6			241.036
	080219gp 02	1.53758e+07			10843			225.535
	080219gp 03		1.05936e+06			243.399			0		0.0768124	0.0221769	0
	Experimental WT Average			1.37915e+07			10975.3			233.285
	121217gp 01		490588			280.62			6.59		0.154914	0.0427271	0.0412907
	121217gp 02	3.16685e+06			6567.73			159.6
	122117gp 01		2.05174e+06			2470.16			72.62		0.123378	0.0572125	0.0460584
	122117gp 02		1.66614e+06			349.39			1.08		0.10019	0.00809238	0.000684977
	122117gp 03	1.6851e+07			43950.9			1529.49
	122117gp 04	1.64085e+07			42399.6			1623.9
	Experimental WT Average			1.66298e+07			43175.2			1576.7
	Average	1.56567e+07	2.34631e+06		39647.4	4744.08		1220.8	76.2577		0.171653	0.129065	0.0595082
	SD	7.77207e+06	1.09718e+06		25228.1	3235.74		646.614	43.3326		0.0699423	0.109183	0.0695045
	SEM	1.29534e+06	182863		4204.68	539.29		107.769	7.2221		0.011657	0.0181972	0.0115841
	Parametic unpaired t test p-value		<0.0001			<0.0001			<0.0001		Mann-Whitney U p-value	0.0341	<0.0001
	Vavcre/+;Csf1rfl/-	#CD45+			#KSL			#KSL SLAM			Fold-change
	Experiment date_# of mice	WT	Vavcre/+;Csf1rfl/-		WT	Vavcre/+;Csf1rfl/-		WT	Vavcre/+;Csf1rfl/-		CD45+	KSL	KSL SLAM
	110714 01	28850800			87109.2			3797.96
	110714 04	22741600			66478.2			1728.43
	110714 05	29479200			52402.2			2347.62
	110714 07	29617200			56038.7			2857.97
	110714 08	26875200			45053.6			2176.09
	110714 02		21794000			42901.5			1656		0.79214	0.698535	0.641458
	110714 03		31255600			54150.3			2377.2		1.13604	0.881692	0.920818
	110714 06		25802800			81007.9			2397.83		0.937847	1.31899	0.928811
	110714 09		25987600			100265			3088.17		0.944564	1.63255	1.19622
	110714 10		25796400			58454.6			2519.4		0.937614	0.951776	0.975899
	110714 11		21767200			31693			1625.85		0.791166	0.516036	0.629781
	Experimental WT Average			27512800			61416.4			2581.62
	040115 01	16086800			49193.4			3345.15
	040115 02		15936600			45825.7			1791.78		0.908655	0.930784	0.575153
	040115 03	17398400			46279.7			3008.18
	040115 04		18979000			40658.7			1728		1.08212	0.825836	0.554677
	040115 05	19130800			52227.1			2992.61
	Experimental WT Average			1.75387e+07			49233.4			3115.32
	042715 01	19700000			45227.2			2179.95							P value (P) > 0.05; *P ≤0.05; **P ≤0.01; ***P ≤0.001 and ***P ≤0.0001). Prism 9 software (GraphPad) was used to perform statistical analysis. If not indicated differently, the mean and individual data points are shown.
	042715 02	10800000			23480.5			983.834
	042715 03	11200000			44576.6			1283.81
	042715 04		10400000			37818.7			722.338		0.748201	1.00152	0.487233
	042715 05		9660000			32226			1266.48		0.694964	0.853409	0.854269
	Experimental WT Average			13900000			37761.4			1482.53
	111320gp 01	18261570			56026.5			1114.93
	111320gp 02		12340350			76121.4			822.112		0.672076	1.31079	0.785396
	111320gp 03	17708629			59767			950.295
	111320gp 04	19114431			58425.2			1075.02
	111320gp 05
	111320gp 06		8.87605e+06			28723.8			364.792		0.483404	0.494616	0.3485
	Experimental WT Average			1.83615e+07			58072.9			1046.75
	112723gp 01	10886785			33509.5			1032.09
	112723gp 02	12765531			36557.9			968.785
	112723gp 03	15068337			45729.4			1097.51
	112723gp 04		6.33061e+06			20644.5			412.89		0.498688	0.542495	0.384851
	112723gp 05		6.77419e+06			29589.7			1091.86		0.533631	0.777556	1.01771
	112723gp 06	14253145			48916.8			1276.73
	112723gp 07		9.10434e+06			36419.2			1074.37		0.717186	0.957021	1.00141
	112723gp 08	10498828			25560			989.173
	Experimental WT Average			1.26945e+07			38054.7			1072.86
	060518gp 03	32736323			52286.5			1845.71
	060518gp 04	48628875			101780			1730.26
	060518gp 05		27781269			45866.9			1389.77		0.682878	0.595416	0.777279
	Experimental WT Average			40682599			77033.3			1787.99
	Average	2.0562e+07	1.74116e+07		51744.1	47648		1846.77	1520.55		0.785074	0.893064	0.754966
	SD	9.5599e+06	1.03166e+07		21698.6	28091		973.62	955.574		0.361032	0.478871	0.396726
	SEM	2.08614e+06	2.57915e+06		4735.03	7022.75		212.461	238.894		0.090258	0.119718	0.0991815
	Parametic unpaired t test p-value		0.2989			0.5329			0.2577		Mann-Whitney U p-value	0.3414	0.752

## Sheet: Fig.1c
Fig.1c:Lack of embryonic myeloid cells results in decreased numbers of functional HSCs and fold-change calculations (left)
Plot shows biological processes that are enriched in genes up-regulated in HSCs (KSL Slam) from Rankcre/+;Csf1rfl/- mice compared to wildtype controls (all mice were 19-21 days of age).
	1_Anatomical Structure Morphogenesis GO:0009653	2_ Cellular Component Organization GO:0016043	3_System Development GO:0048731	4_Tissue Morphogenesis GO:0048729	5_Regulation of Signal Transduction GO:0009966	6_Enzyme-linked Receptor Protein Signaling Pathway. GO:0007167	7_Cell adhesion GO:0007155
Enrichment score	6.79492	5.09411	5.05711	3.87445	3.78997	3.74083	3.64013

## Sheet: Fig.1d
Fig.1d:Lack of embryonic myeloid cells results in decreased numbers of functional HSCs and fold-change calculations (left)
Frequencies of KSL in the blood of 3 weeks old Rankcre/+;Csf1rfl/- mice and controls.
	%KSL in Blood
	Experiment date_# of mice	WT	Rankcre/+;Csf1rfl/-
	061421gp 01		0.029892
	061421gp 02	0.0028179
	061421gp 03	0.0020907
	061421gp 04	0.004773
	061421gp 05	0.003317
	061421gp 06		0
	090621gp 01	0.012367
	090621gp 02	0.006394
	090621gp 03	0.007682
	090621gp 04	0.01107
	090621gp 05		0.02464
	090621gp 06	0.007182
	090621gp 07	0.0018088
	111221gp 01	0.02068
	111221gp 02	0.013104
	111221gp 03	0.01802
	111221gp 04		0.021112
	Average	0.00856203	0.0181773
	SD	0.00610615	0.0131133
	SEM	0.00169354	0.00655664
	Parametic unpaired t test p-value		0.0392

## Sheet: Fig.1e
Fig.1e:Lack of embryonic myeloid cells results in decreased numbers of functional HSCs and fold-change calculations (left)
Primary cell numbers (top left) and fold-change calculations (top right) for leukocytes (CD45), HSPCs (KSL), and HSCs (KSL Slam) isolated from the spleens of 3-week-old Rankcre/+;Csf1rfl/- mice compared to wild-type controls. Additionally, colony formation numbers (bottom left) and their corresponding fold-change calculations (bottom right) from splenocyte suspensions of the indicated genotypes a…
Primary Cell numbers for fold-change calculations	CD45+			KSL			KSL SlAM					Fold-change in spleen CD45+, KSL nad KSL SLAM numbers from 3 wks-old Rankcre/+;Csf1rfl/-	Fold-change
Experiment date_# of mice	WT	Rankcre/+;Csf1rfl/-	Fold-change	WT	Rankcre/+;Csf1rfl/-	Fold-change	WT	Rankcre/+;Csf1rfl/-	Fold-change			Experiment date_# of mice	CD45+	KSL	KSL SLAM
042617gp 01		11274400	0.581622		453456	0.286555		497.159	1.69542			042617gp 01	0.581622	0.685876	1.69542
042617gp 02		3774000	0.194693		162056	0.102408		306.655	1.04576			042617gp 02	0.194693	0.362386	1.04576
042617gp 03	21171600			2.22132e+06			203.088					042617gp 04	0.64066	2.05143	3.12373
042617gp 04		12418800	0.640659		424599	0.268319		915.99	3.12373
042617gp 05	17597200			943562			383.384					053017gp 01	0.511244	0.0834971	0.987143
Experimental WT Average	19384400			1.58244e+06			293.236
												0960917gp 01	0.4932	0.295785	0.922561
053017gp 01		25848800	0.511244		12773.1	0.514423		978.038	0.987143			0960917gp 02	0.933933	1.11141	1.27199
053017gp 02	57828800			31593.3			1162.95
053017gp 03	43292400			18066.7			818.602					121117gp 01	0.0675525	0.242119	0.322811
Experimental WT Average	50560600			24830			990.776					121117gp 02	0.219433	0.658169	1.62608
060917gp 01		24884400	0.4932		7137.14	0.3567		642.414	0.922561			101920gp 01	0.382176	0.559607	1.01948
060917gp 02		47121600	0.933933		12415.7	0.620511		885.734	1.27199			101920gp 03	0.526094	1.21817	1.88738
060917gp 03	54398000			22352.3			739.415					101920gp 05	0.325288	0.423375	0.883432
060917gp 04	46512000			17665.2			653.26					101920gp 07	0.517426	0.507427	0.931359
Experimental WT Average	50455000			20008.8			696.337
												111220gp 01	0.116486	0.0843243	0.479062
121117gp 01	1.2148e+07			2983.7			211.252					111220gp 02	0.168272	0.341825	1.00109
121117gp 02	6.85611e+06			1642.86			104.102					Average	0.405577	0.616101	1.22838
121117gp 03	1.11068e+07			2882.3			267.255					SD	0.240441	0.53171	0.694701
121117gp 04		678021	0.0675525		606.013	0.242119		62.691	0.322811			SEM	0.0642607	0.142105	0.185667
121117gp 05		2.20244e+06	0.219433		1647.37	0.658169		315.789	1.62608			Mann-Whitney U p-value		0.3761	0.0001
Experimental WT Average	1.0037e+07			2502.96			194.203
101920gp 01		1.2217e+07	0.382176		6371	0.559607		919.279	1.01948
101920gp 02	3.15771e+07			14560.5			1104.02
101920gp 03		1.68176e+07	0.526094		13868.6	1.21817		1701.88	1.88738
101920gp 04	3.03623e+07			8563.84			727.18
101920gp 05		1.03985e+07	0.325288		4820.03	0.423375		796.604	0.883432
101920gp 06	2.64142e+07			11964.8			974.564
101920gp 07		1.65405e+07	0.517426		5776.95	0.507427		839.82	0.931359
101920gp 08	3.95141e+07			10450			801.101
Experimental WT Average	3.19669e+07			11384.8			901.715
111220gp 01 RankCre+;Csf1r fl - P21		3.94967e+06	0.116486		1921.86	0.0843243		495.84	0.479062
111220gp 02 RankCre+;Csf1r fl - P21		5.70558e+06	0.168272		7790.63	0.341825		1036.15	1.00109
111220gp 03 WT	2.91286e+07			19820.6			675.882
111220gp 04 WT	3.61117e+07			21771			1116.85
111220gp 05 WT	3.64802e+07			26782.3			1312.33
Experimental WT Average	3.39068e+07			22791.3			1035.02
CFU numbers for fold-change calculations					Fold-change Colony formation in spleen
Experiment date_# of mice	WT	Rankcre/+;Csf1rfl/-			Experiment date_# of mice	WT	Rankcre/+;Csf1rfl/-
111221gp 01	48				111221gp 01	1.05495
111221gp 02	39				111221gp 02	0.857143
111221gp 03	49.5				111221gp 03	1.08791
111221gp 04		85			111221gp 04		1.86813
Experimental WT Average	45.5
111220gp 01		148.5			111220gp 01		1.50507
111220gp 02		134.5			111220gp 02		1.36318
111220gp 03	111				111220gp 03	1.125
111220gp 04	88				111220gp 04	0.891892
111220gp 05	97				111220gp 05	0.983108
Experimental WT Average	98.6667				Average	s	1.57879
					SD	0.108401	0.260426
					SEM	0.0442543	0.150357
					Mann-Whitney U p-value		0.0238

## Sheet: Fig.1f
Fig.1f:Lack of embryonic myeloid cells results in decreased numbers of functional HSCs and fold-change calculations (left)
Donor cell contribution from Rankcre/+;Csf1rfl/- mice and control donors (21 - 25 days of age) to blood neutrophils (PMN) (left) and to bone marrow KSL SLAM (right) at indicated time points after the transplantation.
	%donor PMN in PB (Blood)	6 wks		12 wks		20 wks		28 wks			%donor in KSLSLAM in BM	32 wks
	Experiment date_# of mice	WT	Rankcre/+;Csf1rfl/-	WT	Rankcre/+;Csf1rfl/-	WT	Rankcre/+;Csf1rfl/-	WT	Rankcre/+;Csf1rfl/-		Experiment date_# of mice	WT	Rankcre/+;Csf1rfl/-
	082622gp PB_01		9.25		43.3		33.8		45.8		021423gp _01		71.8
	082622gp PB_02		17.8		35.2		49.7		53.6		021423gp _02		63.2
	082622gp PB_03	11.2		73.9		68		75.7			021423gp _03	55.7
	082622gp PB_04	7.9		18.7		21.3		17			021423gp _04	12.5
	082622gp PB_05		4.46		14.3		22.4		13.6		021423gp _05		17.7
	082622gp PB_06		16.9		53.7		41.3		44.4		021423gp _06		15
	082622gp PB_07	4.24		18.7							021423gp _08	10.7
	082622gp PB_08	15.5		43.8		57.6		64.7			021423gp _09		39.2
	082622gp PB_09		7.12		29.1		43.3		47.4		021623gp _11	11.8
	082622gp PB_10	6.61		28.8							021623gp _12		48.1
	082622gp PB_11	8.19		15.4		22.9		31			021623gp _13	1.64
	082622gp PB_12		5.84		21		34.2		42.2		021623gp _16		19.1
	082622gp PB_13	9.52		36.1		25.3		21.9			021623gp _17		89.3
	082622gp PB_14	6.6		27.4							021623gp _18	50.3
	082622gp PB_15		2.41		9.68		13.5		9.8		021623gp_19	16.7
	082622gp PB_16		22.3		42.2		85.4		93.6
	082622gp PB_17	12.8		35.9		37.2		50			080122gp _01		59.7
	082622gp PB_18	2.71		16.5		37.9		59.3			080122gp _02	0.61
											080122gp _03		5.99
	012722gp PB_01		0.65		36.8		57.7		63.2		080122gp _04	60.6
	012722gp PB_02	0.3		11.4		22.1		30.8			080122gp _05	10.4
	012722gp PB_03		1.3		1.86		4.81		5.3		080122gp _06		15.1
	012722gp PB_04	3.89		14.3		42.8		62.7			Average	23.095	40.3809
	012722gp PB_05	0.31		4.86		12.8		11.8			SD	23.0247	27.872
	012722gp PB_06		0.069		2.82		11.1		19		SEM	7.28106	8.40374
	Average	6.90538	8.009	26.5969	26.36	34.79	36.11	42.49	39.8091		Parametic unpaired t test p-value		0.1401
	SD	4.63359	7.69633	18.0799	17.5692	17.5146	23.393	22.6761	26.3865
	SEM	1.28513	2.32053	5.01445	5.29731	5.5386	7.05324	7.17081	7.95581
	Parametic unpaired t test p-value		0.6689		0.9744		0.8861		0.8065

## Sheet: Fig.2a
Fig.2a:Normal emergence of definitive HSCs but defective translocation to the bone marrow.
# of Kit+ , CD31+ and CD27+ cells in E10.5 AGM Rankcre/+;Csf1rfl/- or control embryos
	#cells in AGM (E10.5)	Kit+		CD31+		CD27+
	Experiment date_# of mice	WT	Rankcre/+;Csf1rfl/-	WT	Rankcre/+;Csf1rfl/-	WT	Rankcre/+;Csf1rfl/-
	100320gp 01	2805		7844.29		94.1071
	100320gp 02	3379.22		6758.44		93.5208
	100320gp 03	9466.08		15900.3		171.009
	100320gp 04		12713.8		19787		323.7
	100320gp 05		3947.7		8581.8		92.4686
	100320gp 06	1906.78		4721.21		54.8977
	100320gp 07	5508.54		11194.1		129.372
	100320gp 08		3531.82		8403.41		78.4091
	121020gp 01	3294.12		9823.53		294.118
	121020gp 02	6984.78		14440.8		432.391
	121020gp 03	2977.11		10957.8		206.368
	121020gp 04	3497.28		11728.6		236.24
	121020gp 05	1025.27		5511.32		44.5769
	121020gp 06	14291.3		23518.4		550.536
	121020gp 07	2528.21		8670.4		229.837
	121020gp 08	3936.98		11115		234.527
	121020gp 09		1359.22		4692.63		180.184
	121020gp 10	1217.66		4576.97		148.496
	Average	4487.02	5388.14	10482.9	10366.2	208.571	168.691
	SD	3620.52	5013.95	5076.1	6531.42	142.61	112.725
	SEM	967.624	2506.97	1356.65	3265.71	38.1142	56.3624
	Parametic unpaired t test p-value		0.6905		0.9699		0.6159

## Sheet: Fig.2b
Fig.2b:Normal emergence of definitive HSCs but defective translocation to the bone marrow.
Number of HSCs (KSL Slam) in the liver, spleen, and bone marrow of E17.5 embryos of indicated genotypes
	# KSL SLAM cells in organs (E17.5)	Liver			Spleen			BM
	Experiment date_# of mice	WT	Rankcre/+;Csf1rfl/-	Experiment date_# of mice	WT	Rankcre/+;Csf1rfl/-	Experiment date_# of mice	WT	Rankcre/+;Csf1rfl/-
	032221gp 03	1509.72		103023gpcy 01	0		021422gp 01	22.9342
	032221gp 04		1596.97	103023gpcy 02		0	021422gp 02	15.0332
	032221gp 05	2708.23		103023gpcy 03		0	021422gp 03		0
	032221gp 06	1361.58		103023gpcy 04	3.78086		021422gp 04	5.78231
	032221gp 09	2253.49		103023gpcy 05		0	021422gp 05		0
	032221gp 10		1670.13	103023gpcy 06	0		021422gp 06		2.2829
				103023gpcy 07	0
	062821gp 01		1292.95	103023gpcy 08	18.0015		062821gp 01		0
	062821gp 03	1726.78		103023gpcy 09	0		062821gp 03	0
	062821gp 04	2074.95		103023gpcy 10	3.52645		062821gp 04	0
	062821gp 05	1632.31		103023gpcy 11	3.53535		062821gp 05	0
	062821gp 06		1482.62	103023gpcy 12	7.14546		062821gp 06		0
	062821gp 07		1567.56	103023gpcy 13	14.3432		062821gp 07	0	0
				103023gpcy 14	14.338
	021422gp 01	2373.14		103023gpcy 15	3.64719		103023gpcy 01	10.7065
	021422gp 02	3016.7					103023gpcy 02		0
	021422gp 03		3640.47	021422gp 01	1.52603		103023gpcy 03		0
	021422gp 04	3460.12		021422gp 02	22.0926		103023gpcy 04	0
	021422gp 05		2820.56	021422gp 03		15.4604	103023gpcy 05		0
	021422gp 06		3897.88	021422gp 04	5.20408		103023gpcy 06	3.42298
	Average	2211.7	2246.14	021422gp 05	4.1514	4.14971	103023gpcy 07	3.43137
	SD	690.084	1049.33	021422gp 06		18.3453	103023gpcy 08	10.5603
	SEM	218.224	370.992	Average	6.33076	6.32591	103023gpcy 09	3.46657
	Parametic unpaired t test p-value		0.9342	SD	6.98771	8.39872	103023gpcy 10	3.44585
				SEM	1.74693	3.42876	103023gpcy 11	3.44585
				Parametic unpaired t test p-value		0.9989	103023gpcy 12	3.38983
							103023gpcy 13	10.905
							103023gpcy 14	7.9128
							103023gpcy 15	0
							Average	5.49668	0.253656
							SD	6.19042	0.760967
							SEM	1.42018	0.253656
							Parametic unpaired t test p-value		0.018

## Sheet: Fig.2c
Fig.2c:Normal emergence of definitive HSCs but defective translocation to the bone marrow.
Number of leukocytes (CD45), HSPCs (KSL), and HSCs (KSL Slam) in the bone marrow, spleen, and liver of newborn mice of indicated genotypes
	BM	#CD45+		#KSL		#KSL SLAM
	Experiment date_# of mice	WT	Rankcre/+;Csf1rfl/-	WT	Rankcre/+;Csf1rfl/-	WT	Rankcre/+;Csf1rfl/-
	103019gp 01	440948		3149.29		152.741
	103019gp 02		157850		254.444		5.41966
	103019gp 03	149360		585.794		10.2514
	103019gp 04		122828		167.183		4.6477
	103019gp 05	148271		933.619		55.457
	103019gp 06	348081		2537.41		137.274
	103019gp 07	130732		725.695		16.7636
	103019gp 08		130405		121.793		0
	111419gp 01	163716		1749.67		171.468
	111419gp 02	111015		566.867		49.034
	111419gp 03	201485		1769.2		112.344
	111419gp 04		82397.7		117.993		0
	111419gp 05	168530		1529.81		50.6368
	111419gp 06	148288		1249.43		101.079
	111419gp 07	251557		1648.47		125.449
	111419gp 08	197561		1660.8		80.5486
	112019gp 01	44249.8		467.764		2.50254
	112019gp 02	72640.7		688.052		43.8978
	112019gp 03		21071.9		40.9094		0
	112019gp 04		26080.4		39.0501		1.30037
	112019gp 05	164312		1690.08		60.6739
	112019gp 06	96255.5		1391.84		45.513
	112019gp 07		82493.4		109.98		11.328
	112019gp 08	217966		1607.54		75.5543
	072722gp 02	118365		1124.04		86.4385
	072722gp 03		113960		199.143		5.27729
	072722gp 04	155148		1278.26		105.457
	072722gp 05	260956		2279.71		157.528
	072722gp 06		116536		270.614		13.7472
	Average	179472	94846.8	1431.67	146.79	82.0305	4.63558
	SD	92448.9	46545.1	694.294	83.4463	49.8898	5.05502
	SEM	20672.2	15515	155.249	27.8154	11.1557	1.68501
	Parametic unpaired t test p-value		0.0155		<0.0001		<0.0001
	Spleen	#CD45+		#KSL		#KSL SLAM
	Experiment date_# of mice	WT	Rankcre/+;Csf1rfl/-	WT	Rankcre/+;Csf1rfl/-	WT	Rankcre/+;Csf1rfl/-
	110220gp 01	701359		6569.68		589.006
	110220gp 02		455044		3998.65		285.241
	110220gp 03		560831		4101.22		349.572
	110220gp 04	1.10415e+06		13034.1		935.78
	110220gp 05	639818		7086.97		698.716
	110220gp 06	841865		11121		677.683
	050322gp 02		823597		4362.82		175.39
	050322gp 03	2.20538e+06		25208.9		1157.69
	050322gp 04	1.58063e+06		16832.8		798.199
	050322gp 05	2.64574e+06		34648.7		1602.6
	050322gp 06	1.0708e+06		11726.8		774.139
	051222gp 09	1.43375e+06		21977.7		1421.76
	051222gp 10	1.56791e+06		20971.2		1632.69
	051222gp 11		865709		7495.19		408.935
	051222gp 12	1.81865e+06		23402.8		1454.26
	072722gp 02	336138		5018.69		168.993
	072722gp 03		386987		3240.11		162.669
	072722gp 04	195012		2637.1		116.499
	072722gp 05	386568		4497.64		337.059
	072722gp 06		233240		2412.76		132.987
	072722gp 07
	Average	1.18056e+06	554235	14623.8	4268.46	883.22	252.466
	SD	731057	249184	9497.77	1733.35	507.761	112.486
	SEM	195383	101729	2538.39	707.638	135.705	45.9222
	Parametic unpaired t test p-value		0.0584		0.0176		0.0082
	Liver	#CD45+		#KSL		#KSL SLAM
	Experiment date_# of mice	WT	Rankcre/+;Csf1rfl/-	WT	Rankcre/+;Csf1rfl/-	WT	Rankcre/+;Csf1rfl/-
	103019gp 01	10185.8		10185.8		575.499
	103019gp 02		27002.8		27002.8		2011.71
	103019gp 03	19782.5		19782.5		1343.23
	103019gp 04		31240.7		31240.7		2330.55
	103019gp 05	15546.5		15546.5		1209.52
	111419gp 01	2745153		20245.2		876.618
	111419gp 02	2926065		22201.3		1307.66
	111419gp 03	3071144		33869.2		1192.19
	111419gp 04		2051457		26336.6		1179.88
	111419gp 05	2952775		24907.8		846.867
	111419gp 06	3038517		34541.9		1025.89
	111419gp 07	2804856		26936.7		1222.93
	111419gp 08	2792966		23047.3		1189.24
	112019gp 01	1172502		13254		710.412
	112019gp 02	1996034		16275.7		1013.97
	112019gp 03		3241777		60938.3		3302.86
	112019gp 04		3834107		60320.1		3534.76
	112019gp 05	4717748		63208.4		4563.65
	112019gp 06	3607819		37654.8		2458.86
	112019gp 07		5959057		79843		5549.09
	112019gp 08	2460497		28636		2743.33
	110220gp 01	3.84809e+06		16765.3		846.65
	110220gp 02		3.82554e+06		21156.8		1104.38
	110220gp 03		5.29058e+06		31135.1		1921.03
	110220gp 04	3.79167e+06		16160.9		534.926
	110220gp 05	3.29852e+06		13181.6		407.31
	110220gp 06	4.42225e+06		18878.1		1066.61
	051222gp 09	6.20413e+06		41483.6		2426.79
	051222gp 10	7.22514e+06		31325.8		2311.85
	051222gp 11		6.4047e+06		64405.7		3065.71
	051222gp 12	6.38201e+06		36186.2		2160.32
	050322gp 01		4.65659e+06		41042.2		2277.84
	050322gp 02		3.74533e+06		34994.1		2096.15
	050322gp 03	5.34871e+06		34494.4		2290.43
	050322gp 04	5.77286e+06		23955.1		2682.97
	050322gp 05	5.59779e+06		25851.7		2512.78
	050322gp 06	4.19514e+06		18274.4		2412.23
	Average	3.47761e+06	3.55158e+06	25648.1	43492.3	1612.8	2579.45
	SD	1.93196e+06	2.13391e+06	11449.6	19474.1	964.675	1255.71
	SEM	378889	643397	2245.45	5871.66	189.188	378.611
	Parametic unpaired t test p-value		0.9184		0.0013		0.0155

## Sheet: Fig.2d
Fig.2d:Normal emergence of definitive HSCs but defective translocation to the bone marrow.
In vitro colony formation from bone marrow, spleen, and liver cell suspensions of newborn mice of indicated genotypes
	BM	#CFU-s
	Experiment date_# of mice	WT	Rankcre/+;Csf1rfl/-
	072722gp 03		24
	072722gp 04	24
	072722gp 05	108
	072722gp 06		42.5
	081022gp 02	70
	081022gp 03		23.5
	081022gp 04	52
	081022gp 05		32
	081022gp 06	60.5
	080522gp 02	65.5
	080522gp 03		20
	080522gp 04	85.5
	080522gp 05	56
	080522gp 07		15
	080522gp 10	78
	Average	66.6111	26.1667
	SD	23.4291	9.75021
	SEM	7.80971	3.98051
	Parametic unpaired t test p-value		0.0016
	Spleen	#CFU-s
	Experiment date_# of mice	WT	Rankcre/+;Csf1rfl/-
	051222gp 10	110
	051222gp 11		89.5
	072722gp 03		68
	072722gp 04	88.5
	072722gp 05	127.5
	072722gp 06		63
	080522gp 02	58.5
	080522gp 03		46.5
	080522gp 04	88
	080522gp 05	111
	080522gp 07		56
	080522gp 10	95.5
	Average	97	64.6
	SD	22.1096	16.0911
	SEM	8.35663	7.19618
	Parametic unpaired t test p-value		0.0195
	Liver	#CFU-s
	Experiment date_# of mice	WT	Rankcre/+;Csf1rfl/-
	050322gp 01		76.5
	050322gp 02		96
	050322gp 03	57
	050322gp 04	53.5
	050322gp 05
	050322gp 06
	051222gp 09
	051222gp 10	41.5
	051222gp 11		97.5
	051222gp 12
	022323gp 01	80
	022323gp 02	46
	022323gp 03		87
	022323gp 04		89.5
	Average	55.6	89.3
	SD	14.939	8.386
	SEM	6.68094	3.75033
	Parametic unpaired t test p-value		0.0023

## Sheet: Fig.2e
Fig.2e:Normal emergence of definitive HSCs but defective translocation to the bone marrow.
Mean fluorescence intensity (MFI) of CXCR4 in HSCs from the bone marrow, spleen, and liver of newborn mice of the indicated genotypes, along with respective fold-change calculations.
	BM			BM	Fold-change MFI (CXCR4)
	Experiment date_# of mice_MFI of CXCR4 from Flow	WT	Rankcre/+;Csf1rfl/-	Experiment date_# of mice	WT	Rankcre/+;Csf1rfl/-
	072722gp 03		364	072722gp 03		0.694656
	072722gp 04	446		072722gp 04	0.851145
	072722gp 05	602		072722gp 05	1.14885
	072722gp 06		409	072722gp 06		0.780534
	Experimental WT Average	524
	022723gp 01	370		022723gp 01	0.996409
	022723gp 02		259	022723gp 02		0.697487
	022723gp 03	436		022723gp 03	1.17415
	022723gp 04	308		022723gp 04	0.829443
	Experimental WT Average	371.333		Average	1	0.724226
				SD	0.161048	0.0487852
				SEM	0.0720227	0.0281661
				Mann-Whitney U p-value		0.0357
	Spleen			Spleen	Fold-change MFI (CXCR4)
	Experiment date_# of mice_MFI of CXCR4 from Flow			Experiment date_# of mice	WT	Rankcre/+;Csf1rfl/-
	072722gp 03		819	072722gp 03		1.53803
	072722gp 04	492		072722gp 04	0.923944
	072722gp 05	573		072722gp 05	1.07606
	072722gp 06		582	072722gp 06		1.09296
	Experimental WT Average	532.5
	050322gp 01		300	050322gp 01		1.23796
	050322gp 02		238	050322gp 02		0.982118
	050322gp 03	332		050322gp 03	1.37001
	050322gp 04	222		050322gp 04	0.916094
	050322gp 05	173		050322gp 05	0.713893
	Experimental WT Average	242.333
	051222gp 01	136		051222gp 01	0.871795
	051222gp 02	205		051222gp 02	1.3141
	051222gp 03		314	051222gp 03		2.01282
	051222gp 04	127		051222gp 04	0.814103
	Experimental WT Average	156		Average	1	1.37278
				SD	0.235139	0.414141
				SEM	0.0831341	0.185209
				Mann-Whitney U p-value		0.0653
	Liver			Liver	Fold-change MFI (CXCR4)
	Experiment date_# of mice_MFI of CXCR4 from Flow			Experiment date_# of mice	WT	Rankcre/+;Csf1rfl/-
	050322gp 01		962	050322gp 01		1.02232
	050322gp 02		646	050322gp 02		0.686504
	050322gp 03	1031		050322gp 03	1.09564
	050322gp 04	892		050322gp 04	0.947928
	050322gp 05	892		050322gp 05	0.947928
	050322gp 06	949		050322gp 06	1.0085
	Experimental WT Average	941
	051222gp 01	602		051222gp 01	0.858773
	051222gp 02	755		051222gp 02	1.07703
	051222gp 03		923	051222gp 03		1.31669
	051222gp 04	746		051222gp 04	1.06419
	Experimental WT Average	701
	051222gp 01	1694		051222gp 01	1.03146
	051222gp 02		1817	051222gp 02		1.10635
	051222gp 03	1638		051222gp 03	0.997361
	051222gp 04	1595		051222gp 04	0.971179
	Experimental WT Average	1642.33		Average	1	1.03297
				SD	0.0718564	0.262065
				SEM	0.022723	0.131033
				Parametic unpaired t test p-value		0.4336

[truncated: 28 more sheets: Fig.2f, Fig.2g, Fig.2h, Fig.3a, Fig.3b, Fig.3d, Fig.3f, Fig.3g, Fig.3h, Fig.3i, Fig.3j, Fig.4b, Fig.4c, Fig.4d, Fig.4e, Fig.4f, Fig.4g, Fig.4h, Fig.4i, Supp Fig.1a …]
